# Supplementary material for: Insights Into the Regulation of the Expression Pattern of Calvin-Benson-Bassham Cycle Enzymes in C3 and C4 Grasses
Source: Front Plant Sci. 2020 Oct 16;11:570436. doi: 10.3389/fpls.2020.570436 (PMC7595957; doi:10.3389/fpls.2020.570436)
Supplement: Supplementary file 1 [file Data_Sheet_1.ZIP]

Archive with 9 entries (9 files):
- CAP20-8-grasses.txt
- FBPase-8-grasses.txt
- FBPase-other-species.txt
- GAPDH-B-8-grasses.txt
- GDCH-8-grasses.txt
- PRK-8-grasses.txt
- PRK-other-spp.txt
- SBPase-8-grasses.txt
- SBPase-other-species.txt
