# Supplementary material for: Insights Into the Regulation of the Expression Pattern of Calvin-Benson-Bassham Cycle Enzymes in C3 and C4 Grasses
Source: Front Plant Sci. 2020 Oct 16;11:570436. doi: 10.3389/fpls.2020.570436 (PMC7595957; doi:10.3389/fpls.2020.570436)
Supplement: Supplementary file 1 [file Data_Sheet_1.ZIP › CAP20-8-grasses.txt]

>Brachypodium
CCTTTTTGTTTCTATTTCATTTTCATGGTTTCTCAATGTTTATATTCTTTTTTTCCTTTTTAGTTCCCAATTCCAAATTTCTACAAAAAAAATCTTGATT
TGTCAAATTATTCTTTGTTAATTCTTCTATAAACTAAAATTCTACTAACTTAGTTATTTGGTCATGTGGAAATTGTGGTAGAATAAAGTAATGTAAATCG
GTTTGAGAGTTGTGAAGTGTCTTTGATCAACACTTGTAGTGAATAGCAGTAATAAAATGAGGTTCTCCACAGGGATTAATGTGCAATAGTTTTTAATCCT
CAATCTTTAGCTAAACAAGCAAATGGGGCTGTTTAAGAACCAATACAAACAATTTAAAACAGGCTAGAACTGTGTTTTTGATTATTTTCTGTTTACTGTT
CACAGTCTGAAAACAGACTTTCTGACGAAACTGATTTTCAACACTGACATATAAAACTTAACACTAAAAAAATTAAGACAGGAAAGAATCTAGAAAGATG
CAGAGATTAATACAAGGAAGAATAGCAAGATTAAGGTTCTGGGAAGATGATTTAGCAAGCAATCAACAGGGAAAAGATTAAGATCAAGAACTAGAATCAG
ATCAAGGTAGGTAATAAGTAACAGGTGTAGGAAGTTCGAAACAAAAGTAGAACAGGTTCAGAGATTAGGAAAAGTAGGGTTTTAGCTAGATGCAAGTGTT
TAGACACGGAAGAACATCAAGAACTAGATCTAGAGAAGGTTTAGAAGCAAGATTTAAGGCAGGGATTAGATCAGATTAAGTTTACTTAGCAGATCAAGAA
TTAGAACAGCAGGAATTCAGGTTTAGGGGAGGCTGAATTAAAAGACAGGGCAGAATTTGGCTAGAAGTTAAGAATAAAAGATGCAAGGACATGATCTATT
TAGTAAAAACAACACACGAACGTCTAGTAACATAACAGGAACATGGATCTAATGCAGGAACGAGCACAAGCACAATTCTTGAACAAATCACAGCAATGCA
TGACATGAACAGGAAAAACAACACCAAACAACACATAACTGAATTATAAACAATATTAGAGACAGGGGAAGATGATCTAGTACAACAAACAAGTAACAAA
TAAACACTAGAACAGATTAGTAAACAGGAACATGAGTTTTACACGCAAGATCAAGAGTTTACACCCAAGAACAGCAACAAGCAGGGTTCAGACTTAAGAC
AGGGCAGAGATTCAGCTACAGAGGAACGTAATAGCAGATTCAACAGAGGAGTGGGATATGGGAAAGATTTGTGACCTAGAACACTATGAACTGAGGAGGA
GGAGAAGAAGAGAGGAAGTCATGAAATTGTGTCTTGGAGCTTCAGATCTCACTAACCCATCCCTGGGCTGGCTTGGAGAGAAAGAGAGGTGCAGGTGGTG
GATGCTTCGAGGGAGAGGGGCTGCCCTCCTTTATGCTTTTTCCTTGGCTCTCTCTAATGGATGCATGAACATGTCAAGATCAACTTTTAGCTTATGCACT
TTGCCACTTCTTAATTCTTCCTTGACACATAAGCAGACCCTCCACTTTTTGCATCTTTTTGCATAGATGTACTACTCCCTCCGCGATTTGTATAGATTCT
ATACAAATCAACGTCGCTTATTTCAGGACGGAGTGAGTACATAAATCCGACGGTTAAAAATTACTCTCTACGCACAGTACAGTGTGGTAGGAGAGGAGAT
GTCGCGAACTGAGCGTAGTTACGCTAAGATGGTTGGGTCCTTGTGGTAGAAACATCCTACCAAGATTCAAGTCTCCAATTTGACATGGGTGCTCGCATTT
CGCTGGATTTATTCCAAGACCTAACCAACTTTGCGCTTTTAGTGGGAGTGACGTACCGTTAGCTACAAAATCTCTGTGGTGAGTTCGTCATGTGCCGGAC
CAGTTTTTTGGAGGTGCTCATATGGGTGTGAGTTCATAGAGTTGAATGTATGTGCGTGTTTGTGAGCGTCTTAAAAGAAAGAGAGAGATGTGTGAAATTC
CTGTTTAGCCGTTTGGGGTGGCGTGGTTGTTCGTGAGAGAAAAAAAGAGAGCGCACCATCAAATTCCCCACCCCCGACTCAAAACCCTCGACAAGAGCTC
TCGACATCGCGCGGCCGCCGCAACAATGGCGTCCCTCTTCAAGGTACGCATCGCCCCGAACCCTAACCACCAGTGCGATTCCCCCTTCTTCTCGGCTCTT
ACGGCCCGCCCCTTTGCTTTTCCAGGACCCGAGCAAGCTCTCGGTGTACAGGGACCGGCGGTTCTCTGGGACGCAGGAGGAGTTCGAAGCGGCGCTACTA
GCGTCGCTGACGGTGTACGTGGGGAACATGTCCTTCTACACCACGGAGGAGCAGGCGTACGAGCTCTTCACCCGGGCTGGCGAGATCAAGAAGATCATCA
TGGGCCTCGACAAGAACACAAAGACCCCCTGCGGCTTCTGCTTCGTACTGTAAGCCTTCTTTCACCCCTAGCGTTTCCCTTGCGCCTTTTTACGGTACTG
AAGTATGTCCTAATTTTTAAGGCAATGGCGTTGGCCCAGTTTTATCAAATTTTAGAAATCAGATGTTCAAATGTAGTTTGATGCTTGGAAAATCGCATTC
TAGTTCTGGTTATGTATTGATTTTGATTCGTTGGTAGTTGTGACTTGTCAGAGGTTACCTTTGAGGCCTCATTTGGCTGTAGTGTATTATAGGGTGTTGG
GGAGTATTTTCCCCTAGAGTATTTGGTGAAAAATTTCCCAACACCAAATACCCTGAAATACTCTTCCCCAAAAATACACTACAATCCCTTCTCTCAAATG
TGTTGTTTGGTAGGCAGGTAATTAATCAACACCGAAGCTATTATTTTGATGCCAGAACTGTCTACATGAATTTGTGTGTTCAAAATTAATTAGGACAACA
GTCACCAGATTCATTTGTCTGATTCTAATCAGACACCATTTGCCTACAGAGCGATCTATCAATAACGTAACTAGTTGCATGATCAAGACTGTCATTTGAA
TAAGATGAGCACATTACCAAATTATGACTAAAATAACACAGTTCATTGGAAAACACAAAAAATGCGCGGAACCTTGTCTTGCTTTCAAATATTTCAAAGA
ACTAGGAAGCGTTATTAGATTGAGTGCCCTGACCTGGATGGCAATCTTTGGCACAAATCACTGACCAACAGGAGTACTGTTTTTCATACACAAATGTTGC
TTAAAACTCATGGGGATGCTACACAGCATAAATGAAGAAAGCAACATGTCATGGACAATAAATATTGTTAACTTCACTATGCCCACTTAACAATGTGTCT
CAGCTTGCTTGCACAGAACATAGAAATGAAGGTCCATGCTAAGCAAGTAAATCTTTCAGAAAACTGGCGGCCATGGTATCATAATTCAAAGAAGCGTCTT
TCAGAAAACTTTTTGTTCTATGTACATATGCCAAACTGCACTAGGAAATGCCAAAAGTGTCAAGCTTCATGCCGAACTGCACGACGAGAAGCAAAATTGA
AGCAGCCTCAGCTGATGGACCTGCAACCACCATCAAACACATGTTATTTAGAGTGGAACTATAACCTGCAATTTTATTTCAGCAGAGAAAAATGTATAAA
GCTAGATAAATGATATCACATACAGACTTGAACACAATAGCAGAATCTGTTATGAGAGGATCATGAAAAGAAGTTGGGGAGAAGATCAGGCCCAGTCACG
TTGCAGCTAATTGAAGTGTACATCATGTTCCTTAAATTGATAATCTGGTATTGTAAAGATTTGTATTTCCAGTCTTTAGCCTTTTACAAGTATGTTATAC
TAGGATCAGGTGACACTTGCAAAATAGAACACGGCAAATACATTTCAGGTCTTGCTTAAGAACATGTCAAATCTCTAGTTTAGAGAGAGGTTCATCCTCT
GAAATTAAAATGCTACAAATACAAGTGGTTTTTGTTTGCATAAAAATACGTATTAAACTGAAGAACTGAAACCTCAGTCTCATTTTAGTATCATTGTCAG
GTTTGGGGCAGCAAGTGTCTAATAAGAAACAAATGTGCTCTTGTCAACTTCAGATCATAAATCTCTAACATCTTTCCTGATTCCAACTCGTGAGAAAACA
GTAAAACATGTACAGGTGCAGACTCATGCCAGAACTTGTGAGAAAATTAGTAGGCACTAGGACCTGATTCGAACTTCAGAATACTAGTTAAACAGCTAAT
CACAAGTTCACAACATAACCTGATCACAATGTCAAACCACCCAGCAATGAGCACTGCACAGGACACATTCTACTCCAGTAATTGTACTCTGAGCTTCAAA
CCAATTTAATAACCCAAGGGAATAAGCTGAGAACACCAAAATCACAAGGAATGGCTACAGTATAGTAGTCATTAGGCAACAAAATTAATCACATGACAAA
AAGAAATAACAAAAACGGCTGTTCATTTTTGCTAGCTAGGAACTGGTGAACAGCAAAGATTCATCGCTAGCTAGGAACATGTGAATTGCAAATAGCACGA
CATGTCACTCGGATACAGGAATATATCATCCCAATCCCATGGATCTTAGGCCAAGGAGAGCAAGAAACCTAGAATTACAGACGAGAGAAGAGGACGACGG
AGACAAACCTCAGGCGAAAAATCCAGCCTCACAACTTGACGAGGAGCGGCGAGGTAAGGAGAGACGGTGGCAGGACCAGCGGCAGCAGTTGGTCTCGTCG
GATTCGCCAGGAGTTGCCGTGGACTCATCGCCGTCAGCCGCCATGGACTCGTCGGCACGACGGAGCGCCCGTGAGCATCAACCTTCGCCTCCGCGACAGC
TCGCTGTGCTGCCGCAGACACGTCGGCGTCGCCCGATGATTCTCTGGCCGCCGCGGAGTCGTCGGCAGAAGGAAGCGCCCACCGGGATCGGCCTTCGCCT
CCGCGAGGCTCGCTGCGCCGCCGCCAGTCGTGGAAAAAACGCAACCCCCCCCCCCCCCCCACCACCACCACCACCACCCTCGCGTCTCGAATAATCGCCC
ACGAGGCGTGTATCTAGGGTTTTTTTTGGGCTTAGACAACTCAATACCAGGCTGCCAAACGGGCTGTGTAGTGGATCCGCAGGTATTATATTGGGCTGGT
AATTTACATGAGTTTCTTCAAAAAAACAGACTACCAAACGAGGCCTGAATTGTGGTATTGAAGTGCCTGGTGCTTTTGGTGCTGCTGGGAATGTGTGAAA
TACCCTAGAACGGGAAAATGTGCTATCGCAGAGCAAATATGGGGTGTCTAGAGCAATTAGACGTTGTGCGATTCAGTTGCTGGTCCTGTGAGGCCTTGTT
TGGCACTAGTGTTTCCAGAGTATATGCCCCAAATTCAAACACACTAGAAACCCCAAATGAGCTGTTTGGTAGGAGGGAGTTGGGGGGGGGGGGGGGCGAT
TACAGGGGATCATCCCTAGATTTTCCCCACAAAACATCTCATTATTGTTGTATCAATTAAAAACACTTCTCATACTAATGTTTTTGGGTGGAAATACCTA
ATACACTTGTTACTAAAAATACACTAGTGCCGAACAAGCCCTGAGGAGAAATACTGTAATATCGTGTCCTTGGTTCTTGTAGAACTAGTTATGAGTCTAC
AGGTGCATGCGCATTATGGTTATTTCCTTCAAAAACGAATCTGTTGTATGTGTCCTTGGATATCTTCTGCCGCAATATGTCACAAACTTTCGAGTGTTTT
GACCTTATATGCTTATGGAAGAGTTGTTTTTTGATAGTCATATATCACATCATTGTGCGGTCAATTGGATTTTCTGCAGTGTGTGTTGGATGTCTTTGAA
ATTGGCAGATATCATCTATCTAGTTTGAACCAGTTCAATAGTGGCCTACCTTGTTAGCTTGTAATAGTTATGCCCACCCTTTATGTTCCTCCCTGTTCAG
GTATTACTCCAGGGAAGATGCAGAAGATGCAGTCAAATATATTAGTGGCACAATGCTTGATGATCGCCCAATCCGTGTTGATTTTGATTGGGGCTTTGAA
GAAGGCAGGCAATGGGGCCGTGGAAGGAGCGGTGGACAAGTATTAGCGCTATCTTTCTATTCGTCTATACCAAATTTATGTCCTTGTACCTGACTCATAC
TGATATTGTTTACTTCTTTCATAGGTCAGAGATGAGTACCGCACGGATTATGATCCTGATATCCTTTGATACTATTGGATTACCTTTTGCTGCACAGATG
TCGATTTAGGACACTCAGAAAGTTCTTGCGTTTGTTTATATGGGAAGTGCTTTCAGCAGATCCATCCATTGATTATTTCTAAATTTGTTCGTTTATCTGT
ACGGTGCTGGTTGTTTTTTAGATGCTTAATTGGTTTTCTTGTTCTGCGCTTTTAGTTTAGAAGATGCATTTCCATGTTTCTTTTGTCTCTAAGTTACTCT
TGGATCTTCCTTAATGAATCTAACGAAGAGGTGGCTATGGTAAGATGGTTCAGAAAGAGCTGGAAGCACAAAGAGAATTAGTTGACTATGGTGTAGGCTT
TCAAACGAATGCTCCACCTCAGTGTAAGTTTCAAAGTTACTTGGTGTTTTTTACCACATGTTGTATGCATGCAGATTGCTTTTTCATCTCTTACCCATTT
TTGTGTGTGTCTCCGTACACCGTACTAAAAGAAGCACTTGTGGGTATCAGAACTGTAACAACAGCAAGGTTTTTAGGATGGCACACAATTAGCAGTCTGA
TGGCCTTCTCATTTGATCCAATCCAGTAACTCCAGTTTCTTTTCATTCTTTAACCCTACCTTGCTTATCAGCCTGCTTTGGATTTTGATTGTTCTTTCTT
TTCTTTTCGAGGAAACTGGCAGGAGTGCTGCTATTACAAGGAAAAGAACAAAACATTAAACATTTACAAGGAGATTGTTTTTAGGGGGGTGGGTGGGTGG
GGGAATCCAAAAACCATGCCACCCACATGGGGACTACTCCCAAACCGCATCCTCACTAGCCCTAAACTGATCGATATCACTCATGGTCAACTGCACCACC
TCGCGATATGTTAGTCTAGTTGCATTGGAAGTTGTCTGATTTCTTCCCTTCCGATTTTTAGTGTTGTACAAAAGTTTGGTTCTTGTCACAAACAACTTTT
AGTGCTGTTCAAACCATTGCATACCTTTGGAAACATGATTTTGCTGCATGTATTCATTCATTCATTCATTCCAGAGTTTGTTTCCATGCTGTCAAGAGTA
TGCATATGGCCCCTGGCCTCCATTGCTTTCAATCCTTTGCAGCATATTTACAATCAGATGAGCTGGCTACATTGCACTATTGACACAAAATATTGAGCTT
TTCATTTAAATATGCAGATGATCGAGCTGACCGGAAGAGAGGATACAGCGACCGGAATGACAGAGGTGACACAGCTTTCATGTATTCTTGTGTCTGTCTT
TCCTTTTCTTTTGAGCTCGAGATAACAATATCTAATGCTCTGTCAGATTACCAACGGAGAAGATCTGCACCAGATATGTCCAGGAGAGCACCCGACTCCG
ATTCTCGGAAGGATGCAAATCAAGAGCCTGTACCTTTCGTCATCCAACTTTTCCTTTAATCCCCTTTACAAACATTAGAAACTTATAAAGTATACCATGA
TTTCCTTGACAGGAGAAGAATCCTAGATTTCGCGAGAAAGGTGATTCTGATGATGAAGATGACGATTATGATAAGAAACGACGGCGCTAAACCTGAGAAG
CAAATTGCTGCCATATGCAAATGCCCAATGACTACAGTAGTAGCCTTATATATTTTATCCTGTCGTATGCGAATGACATTATGACTTGTTTTTATCTTGG
GCTTTTCACATTTCTTGTGCATTTTATCATCAGCATATGCATATGCTGACCATGTGACTGGTATGATACTGTATTCGCTGACACTTTTTCATGTGTATGC
TACTGATCAAGACTACTAGTTTCAAGAATAGGGACCAATTGATACTTGCCTCTGATTTGTTGCGGCTTCAACAAAGCTATGATTATTCACGGTGACATCA
CATGGTTGTTGAGAAGAACTGTAGACCAATCTGAACCTGATATTTGGGTAGTGAACTTTTGGCCGATGTTTTCCTTACATGTTTCTGTTAAATTTACAGA
TAGCCGTCGAGCTCAAATATTGAAATTCATAAAAGAGGGGAAAGGAAATACGACACTCGTACAACCCAGCGTAATGTCTCAAAGACTGATGAGCGTGAAG
CTTCTTTTTTCTAGGACGAGTAATATGTTTCTGGACCGCATGGGACGTGCGGCTATTCTCTCTCTAATCGAACTTGAACTCGAGACTCCAACTCCCGTTT
TCCAGCACCACGGAGTCGAGGTCGAGTTGCTCCTCGCCGGCATCGTCGTCTTCATCCGACTCCTGCCAACCGTCGTCCTGTAACGAGGGGCGCGCACTCC
GGCGGGAAGTCGGCATCCGCGACCATCGCCTCCGGCTGATCAGCACGTACTCGCTGGTGTCGCACGTGAAGCTGATTACCGCGCGGGGGCAGGCCGTCGT
GCTGCTGCCATGGATGCGGATGCAGCGGCTGTCATCGTCGTTGGCGGCTGCCAGAACAGCGAGCCATGCTTTCATCCGTGTTCGAAAGGATAACTCTCCC
CGTACCCTCGATAAATGGCGAGAGGGGATCAACACCCAGCAACGGCGGGAGGAAATATCCATCAAACTGCAGTACAATCAGGAGTCCTAGTTCGGGATGG
ACAGCAAAACCAATACCCGGAGCTCTTTATTAAGTAAAAGTTTTAGTTATTGTCACCAGGACATCTCCAGGAACAAACGACTAATGAACAGAGATCTCAA
GTTATCAGCTACACACCAACTATACAGTCAGGAGAGCAGCTTCGCACGAGTTGCAGGATCCTCCTTGTCTTCCACCAGAATCATGAAAACGTAGCCGAGG
CACCAGAGCAGAACATATTGGTAGGGAACCCAGCACAACAGCGCCACAAGACTCAGGATACTCCCGACGTACTGTGGATCTTTGATATAACCGAA


>Rice
TAATGGGTTGATGTGGCATGCTTGCATGTAGCTTTTAGGAGTGCTAATAAATATTATGCTTGCATGTTAGTTTCAGGTGTTTAATGCACATTAACTTTAT
TAACTTTATAGAAAGAAGGGATTCCTGCATGAGACCATCGAGTTGCAGAAGTAAAGGAAGCAATGGGTCGTATCCGTATGCGAGCCTGTTTGGTAGAGCT
ACAACTCCTAAATTTAGCTCCAGGAGTTGAGTCTGGAGTGGAGTTGTGGAGCTGTCTAAAACCAGCTCCACCTCTCTAGTTCATTTTGTGAGAGCGCTCC
ACCCAGCTCTGCGTGGAGCTAAAACTGTTTGGCTGGGCTCCAACTTCATGAGAGGTGGAGCTAGAGCTAGAGCTGTGCCAAACAGACCCGCACGTTTGCT
CATGGGCTGACTGCTTCTATGTCTGTTTGTGAGCTGAAGGAATGTTGAATGGACAAAACTGATCGGACAGTTATATATGAGATATAATCTCCGTTGTTAT
AATTTATAGAGTAAAATGCACCGATGGTATCACAACTTACGAGGTGGGTGCAATTTAGTCACTCATCTTGTAAATTGCTCAAACAAGTCACTCATCTTGC
TTCGATAGTGCAAATGTTATCAAATACATTTTCACATCGATTGTTTGTTTTCAAATTGGAGTCCATATTAACCTAGCATCATGCATTTTTTACCAATGTA
GACAGGATAAGCATTAAAATTACAAATTAACACTTATATTTTTATGTATATACTACTACCCCTACTTTCAATGAACACGGTCATATTGTGCTTGGCAATC
AATAACAAAATTCATCATTAATTGAATTTTACTACCGGTAGTATTGCACGTTGGATTATTTATGAATCGTGTGACCATGTTTGCAAAATAAATTAATATA
GCATATAACTTCATTGCGAACACTCCATACGACACATGTTTTATATGATTTACACCCCCAAAACAAGATGAGTGATTTGTTTGAGCATTTTACAATATGG
GTGACTAAATTACACCCACCTTGCAAGTTATGGTAATAACGGCGCATTTCACTCTAATTTAAACCTACCGCGACCTGGCAGTATAGTTATTTATTTTTTT
TCTCTTCAATTAACGTGTATGGTGATTTCGTTTTAGCTATATTTAGATAGATTTTTTTTTCCAAAAAGCATAACCCATGTTGTGACAATGGCCATATCAT
GTACGTTGCTTTCTTATGGTCTGGCAAAAATTCTGAAGCAATTAGGAGTCAGATTCTCGTCTCGAGTTAGCATGCATAAAAAGCGTGGTTGAATTTCAAA
ACCAAAATTCAGTTTGGTTTTGAAGTTTCTTATTGCCTAAGAGCAAGTTCAATAGTATAGCCTACTACTAGCTCCAATTTATTTATAGCCGATCTAATAG
CCAATTCATACAATAGTTGCGTACTATATTATTAACATATGGTCCTACCTGTCATACACACATTACGTCTTGAAGTCCGTACTGCAGCTGGCTACATATT
TGTAGCCCGCTGCTTTTCTCTCTCATCTTTTATCTCATGAAAATATGTTTATAGCTGGCTAATAGCCCGCTATTGTACATGCTCTAAAGACTCCTTTAAA
ACACATAAATTGAAAAAACACACGACTTAGTAACAAGGATTGTTAATTCTTATAGAAAGACAAAAGGAAATTTTAAAATAGGTGTTGTTGTATCGCAAGA
AAAATTGTAAGAAAAAAATTGAAAACATGAGCTATGACAATTCGTTATTTTCATATAAAATCACTTTAGGATTGTTTATTCCATAGAAATTTCAAACAAA
ACAGTAGAATTCAATATTTTTCCTTTAATAAAGGGTTGTATGATAGGAGATTTTTCTCTATGATTACAATCCTTAAAATTTCTCGTACCAATCCTCCCAT
TCAAGAGGGCCTAAAATTTAACGGAATTACCCCAAACTTAGAGTAAATCTCGTGAAATCGGAGAAAATTATTCATCTCCTTCCTCCGACTTTCAACTCAC
ATCGCTCCTCCCGTCCTCCCCTACCTGGAGGCTGCAGCTCCTGGCCTCCCGGGCAACTAGGGTTCGGCAAATCCCCCGCAAGGAGGGTGAAACCCTTCCC
CAAAACTCCCCAATCCCCACCCGACCTTCTTCGAAATCGGAGGCAAAACCCTAATCGCAAACAGCTCGTCCTCGCGCGGCCGCCGCTCCGCAGCAATGGC
GTCCCTCTTCAAGGTACGGATTCCCCCCCCCCCCCTCCGAAACCCTAGCTACCCGAGCTCGTCGATTCCCCCTCCTCTCGCCCTTCCTCTGAGGCGGCTC
GCCCGATTCGCTTTTCCAGGACCCGACCAAGCTGTCCGCGTACCGGGACAGGCGGTTCACCGGGACGCAGGAGGAGTACGAGGCGGCGCTGCAGGCGTCG
GTGACGGTGTACGTCGGGAACATGTCCTTCTACACCACGGAGGAGCAGGCCTATGAGCTCTTCTCCCGCGCCGGCGAGATCAGGAAGATCATCATGGGAC
TCGACAAGAACTCCAAGACCCCCTGCGGCTTCTGCTTCATACTGTACCCTCTCCTTTCCTTCCTCAATCCGTTTTTTTTTTAATACAAGAGATGTAGTTT
GGTGCTATGTTCAAATTAAAGGTGCTGCTTCTGTTTTATTCTAGTATAAGCGGGTGTCCAAATGTAGTTTGGTGCCTTTTAAGATGTTTTTCTAGTTCTA
GTTATGCATTGATTTAACAGTGAAGTATCAATGGTGGTTGTGACTTGTGACAGAGAAGCTAAGGGAGTTTTAGGAGTCTGATGTTGTGTTGGTACTGGCA
GGAATGTGTGATTTTCCCTAGAATACGGGCAGCAAAGAATTCTATCTCAGTGCGAATATTTGGCTTGAGCAGTTAGATATTGCTATTGGTTAAGTGAGTA
ATTTTGTAGTAGTGAGCTCATATGTGGCTCCTTGGAGAGCTGGTTTTGGTCCGCTAGTATGGGCCAATATAGTGCACCAAGTTTCTTGTTTTTTACCCTT
TGTTTGGTTACTTTTAATCTGATGTAGTGTTGATTAGTCCGCAATATGGTCCAGATGTGTCTTGGTTGTCGAGGGGGCATGGTTTAAGTTATATTTGGCC
AACTGGTGATTTTTGAGAGTCTATTGGGATCTTTTTTATGTATTCAGGCTCTTGTTTTGGTGTTTTGTGTTCGAATTTGGGGTTTTGTATGCTGGTAGTT
AGCCATACTTTGTACCTCTAATTCGAAATGTGGCATCATCTTGATCTCTGATCTGTTAAGGTTAGAGTATGTCTTTTTTGTTCATTCAAAAAATATATAC
CACAGTTCCTTTAACTGGTGTGCGTGTCTTGGATTCCTGGCAGCAAGGCACCCCTTGAATTATCAATCTTCTATTAACCTTACAGTTATGGAAGGGATTA
TTCTCTGATAGGCATATATTGCTTTATTGTCTTGTGCATCGGGCATGTTGTTAGTTTATATTGGATTTTGGAAGATGTAAAAATGACATTTATCTAGTTT
GAGCCAACGGTGTATGTGCTGTTAGCCTACATATCGTTATAATACCTTCCTTCCTTTCAGGTACTACTCCAGGGAGGATGCTGAAGATGCGGTCAAATAT
ATTAGTGGAACAATGCTTGATGATCGCCCAATTCGTGTTGATTTTGATTGGGGCTTTGAAGAAGGCAGACAATGGGGTCGTGGACGGAGTGGTGGACAAG
TATTACCATGATCTTATTCTGCATGAATAACAAATGTATGACATTTGACCATATTTTTGATGATAGTTCATGTTTCTTTTTTCATAGGTAAGGGATGAGT
ACCGCACGGACTACGATCCTGATATCCTTTGGTACTATTGAATTACCATTTATTACATTTAGAGCGGGGTTATGCTGGTAACTCAGAAACCCATCCGTGT
TAGTTCATACTGATGAAAATGTTACCTGTAGATCCATCCTAAATATGGCAATTCAACTATCTGCTGATTGTTTCTTAATAGCGCTCCTTTAAATTTTGTA
TGCCTTTACATGCTGCTATGTTTTTTCTGTTGAGTTGGCTACTTCCTTAATGAATCTTACGAAGAGGTGGCTATGGTAAGATGGTTCAGAAAGAGCTAGA
AGCACAACGTGAGTTAGTTGACTATGGAGGTGCTTTTCAACCTAATGCACCACCTCAATGTAAGTGCTGAAAGTTTTGAGGACTGTACCTTAAGCCTTTA
ACTACATCCTTGTATAATTTTCATTTGTGTTAACCTTATTAACTGCAGTAATTGCTTTGTTAGAGATTTGCATGTGTGGCCTCTTGATATATTTTTCAAT
TGGAAGTATTTTATGGTGAAACAATTTGCTTTATAACTGGTCCGATCATATTTACATGAAGTTAGCATTCATGCATAATGTAGCCTTTTTTTATTCTAGT
AAAGCATAATTAGACATTACCTTTTTCTCTGGTGACCATGTGTGCCTTTCCACTATTGACTCTGATCTCACTTGTTAACTTTAGCTGCATTTTACCTTGT
CGTTTGCCACCAAAAAGCGTTGGTTGAGAGTTTGGTTCACTGCTTTATTTGATTCAATCCTTGGCAGCATACCGTCCAATCAATTTACTGTTTATCTTCT
GTCCAAACATGTTCCTGATTATATTTCATCATTTTCACAAATCTTGGCATTTTTTGAAATATGCAGATGACAGAGGTGACAGGAAGAGAGGGTATGGAGA
TTCTTACCGGAACGACAGAGGTCGCACATCTCGCATATTCTTGTTCTTTTCTTTCCCCTGAACTAATAGCTAACACAATCTGGTGTGCTGCCACCAGATT
ACCAACGGAAACGTTACCGGAACGATGAGCGATCGTCGCAAAGAGCACCTGACTCTGAGTTCAAGAGAGATGCGATTGATTCGGTATTAGAGCCTGCATA
CGTGTCATCTGGCTTTTCCTGTACTACCCCTTCGGAAAAACAATATGTTTACAAAATATCTCGTGGTTATGTTTGCAGGAGAAGAATCCTAGGTTTCGTG
AGAAAGGTGATTCTGATGAAGAAGACGATGATTATGATAAGAGACGCCGGCGCTGAACTGAAAGAAACAATTGCTGATAAATGCAAATGGGCAGTTGCAG
TGACTACACTAGTAAAGCCCGTCGAGCTTATGTTTTTTACCCTGTTGTGTACCATATGACTTATATATCTGTCGTCAGCTCATTTCTATGTTGCGGTTCA
TCACCACATGCTTGCATAGGTCTCGCATGCGACTGGGAATGGATTTTGTGTTTATTGACACTTCAGCTTATGTATTGACCTGTTATTTAGGTTGGCAACT
AATTGATTTTGGTCGGTAACAATTACCTTGCGAACTATCTGAAAAACTGCCGCCTTAAACTTGCAAATACTCGCTTGTTCCTGGTGTTAAGTGAAAATGT
TGGTTTAGCACTTGTTAATTGTGAAACTTCGGTCAAAATATATGGTCTAATGTGAAAATTACTCATTATCGAACGAACAACCGCGAACCTTCCTGCGGCT
TTCTGATACAATACTACGATGTTGATTTCGCTGACATTGTGCATCGACGTTTACAGATAGCAAAGTCGATAGCAAATTAATATGTGAATGATCACTTCTC
TGAGGCCGGCCGGCAGTCATCGAGATCATGAAGATCGTGGAGGAGCTCCTCCTTCCGGCGCTGGCCGCCGACTTGACCAGCCGGCTCGTCTCCCTGCTGA
TCCGCTCCTACCGCAGCCGCGCAACCACCGGCGTGGTGGAGGACGACGACCTGGAGAAGCTCCAGCTGCTGCTCCTTGAGCTGCACGCTGCCGTCGACGA
GGGACAGGGCCGGCACGTCACGAGCCAGAGGCTGCTCCTGTGGCTCCGGGAGCTCACGCAGAGCATGTACCGGGGCTACTACGTGCTGGACACCTTCCGC
TACCGCTCCGTCTCCATCCAGGCGCAGCAGCAAGACGACGCTCGCGGCGCTGCCGCCAAGCGGCTGCGCACCAGCGCCGGCGCCGCGGTGCGCCTCGTGC
TCGGCAGTAGCAGCAGGGACGACGACGACTCGTCCCGTGCCCTCGCCCGCGCCCTCGCCCATCTGCAAGCCGTCCTCCAGAACGTGACCCCGTTCCTCCA
GATGCTGGGCACCTACCGGCGGGTGCCCCGGAGGGTCAGCGTGGACACGGAGAGGTGCGTGCCGATCGGGCGTCACGTCGAGAAGCAGCGGATCGTCGCG
TTCCTGCTCAAGGAGGACGAGGCGGCTGCGCACGTCGTCGGCGTCCTTCCGATCGTCGGCCCTAGGGGCACGGGGAAGAGCACCCTCATACACGATGCCT
CCCACGACGCGAGAGTGCGCGCGCACTTCGCGGTGATCGAGCGCTTCGGCCTCGACGAAGTGCTGCTGCCCCTACACGCCGCTGGAGCGGGCGCAGCCGC
CGCCACGGACGACACG


>Switchgrass
GGTGCATCAGCTGCCTGCACATATGGCTTAATGTGGGATGCGATGGCTGCCAGCCATGTAATTTTACATTTTACAGGTAGAGTGGAATGTGGATTAGCAC
CAAAATCAGTGTAATTTATGTGTAACAAGCATAAATGTTACAAAGTTATGGTCCATTATTGGCATACTTCCTGTTAGTTGCATTCAACTGATTGAGATTT
TTAACAATTGTTGAAAGACACCGACACTACACTGGTGCTGTGAAAAATTCAGGCGCTAGCTGCTCCTCTGGCCGGCCGGATCCGGTTCTCCTGGAGGTTC
CTCTTTCCGTGCTGTTGTTTTCTTCAACAGCGACGGCTTTGTGCCTGGCCGTGCTGCTCTGGTGGGCGACTTCCTTGGTGGTGCGGTCTGGGCTCCTATG
CTTTCCCTCTGCGAAGGGGTGGAAGCTTCCAGTCATCCCCGTGGTGGGGTGGGGATTCGTCCTCCTAGTTGGATTTGATGTCCTCAGTGGCGCTCCTCAT
CTGGCGTCGGAGGTGTGGATCCTCTCGGCTTTTCGAGTTCCTGGGTGGTCTCTGCTTTCTTCTTCTTCATTCTTGGTGTTTGGGCTGATGGTGATGCAGG
AGCTCTACGCTGGAGCACATGGGTGCTTGAGGGCGAGCAGATTGGCCAAATCGTGGGGTCTGACAGCTGATGATCTCTTCTCGAGGATGGCTTGCAGCTT
TACCATGCCTGGTGTCCGATCTCCGGTTTGGAAGGTGAAGGTTTGTGGCGTGGTGCTCTGGTGCATAGCTTCGTGGCGGCGTCGGCTGGTCCTGAGGTTG
AAGAAGAATAATAGGGTCCTTTGTGTAACTTCCAGGTTTCTCGAGGTCCTTTGTGTAACAAATGGGTGTACTGTGATGGGAGTTTTCTTTTAATATATGG
TCCACCCTTTCTCGCAAAAAAAAATCGTGAAGTAGTTTAACGGAGAGGGGTTGATAATCAAAGATGATGGGAGACTTAAACTGCATAAACGGCACCGAGC
TTGAAGCTTCCGACAACACCCGTTTCCGATTCTGACGGAAATTGCTCAATTAATTTTTTGATGTTGATTTCAACGTGCCCGCGTTAGAAGCTTTTAGATC
CTATTGATTCACCTTGGCATAAAGGCTTCTCTCTCTGCCTACATGCCACTATCTCAACGAATGACGTCTTCGCCAACTTGCCTCTTATGTCCGCCACTTA
GGGTAGGGTTAATAACCCAGCCGGCTGGCCGGCGGCATGCACTGCCATGCGCTAGCTTTGGCGCCAGCAGCAGGTTGGAAGCCAGCGCCTGGGTCTAGCC
AGGCCCATGAGCAGAGGTCAGAGCATCCCTTCCGGCTGGCGGTAAGCAAGACGCCCACTTTCTTCTCTCTCCTCTTCTCTCTCCTCTACATAGGATTCAA
CCTATTTGCAGCCCACTATAATACTTGCTCTTATGTTGGCCGGTTTGTTGACCCAACTATTCCTTAATGTTCGTCGACAACCAAATCCAACATAATGAGC
CACAATCTAATAATTGGAATTTTTGTTTGACAAGTGTTTTCAAATATTGAACTCCAATCCTTAGTTCACATATACTAGATATATCATTTCAATGTCTTTC
GTTCCTTTTCACTTCATATACTTATTATAAACCCATCCAGCATATTTTTCATACTCTTGCAGTTTAATTTGTTCAGGTTAATAAAACTATTTATACAAAT
TTTAGTTATATCTTGTTGAGTTCTGATTGATGAAATCAGACCAAGTTTTTTTTTAAAAAAACTAAGAATGCCCTTATGTTTGGTAAAACTCAAGCTGGAT
AATTTTAACCCCTACTCTCTCCCTCCTGTGTGGGCCGTGTCTCGTTCCGTTCCGGGTTCGGCCATCGCAATTCGCAAAACTGCAAAAATTCCCCACCTCC
CGGCTCTTCAGTCGAGCGAGCTCGAACCTAGCACTCGGGCGNNNNNNNNNNNNNNNNNNNNNNNNNNNNNNNNNNNNNNNNNNNNNNNNNNGCACCGCTA
CCCCCCCCCCCCCCACCCCCACACACACACACATGGCGTCCCTCTTCAAGGTACGGATCCCGGAACCCTAACTCCCCTCGGCCCCGGTTCCCCTCGCGCC
GCCGTGCTCACGCGGCTTCCTGCAGGACCCGAGCAAGCTGTCGGCGTACAGGGACCGGCGGTTCCCGGGGACGCAGGAGGAGTACGAGGCGGCGCTGCAG
GCGTCGACGACGGTGTACATCGGGAACATGTCCTTCTACACCACGGAGGAGCAGGCCTACGAGCTCTTCTCCCGCGCCGGCGAGATCAAGAAGATCATCA
TGGGGCTCGACAAGAACTCCAAGACCCCCTGCGGCTTCTGCTTCGTACTGTGCGCGGCTCCTCCCCCTTCCTTGATACCTTGCGTTTCATTTAGGGACCG
AAGACCTCGCCCTAGTTTAATTAGAACTGAACAGTTATTCTGTCTGGATGTAGTTTCATGCAATTGGATGATCGTAGATGGCTTTCTAATTCTTTTTATG
TATTGATTTGATTTTTCAGTGTAATAATGTGAGCTGCTCACTGATGAGTGGTTATAGGACAGTGCCTTATGGAATTTTAGTGCTCTCAGGAACGTGTGAG
ATGTCCTAGAATAGGAGCAGAGAAGTGCGCTATCTCAGTCTGCTATGCCATATGATGTTGCAGTAGGTTTAATGGAGATCAGGTGCAGCTTGTCTGCTGG
GGTTGAATATTGCGTGCTTGGTTCTCGGTGACATATTTACCTATGTACAATGGTGTAAAAAAAATGTTCTTTCATTACCTTTTAATTGTTTGCTTGTTTT
TATGTACTCTGTTTTAGTGCAGCGTCAACTTGTGCATTGTGTAGAGTGTGATTTACTATATTCATTTTTTATGCGAGTTGGGATTTAGACATATGCTGTG
CAAATTAGTGACTTTCGGTGGCTATTTGGTATGTATACTGGTGTTTGTGTCACAGCTATTTTCTTTGCTGGGATGTGAGTTCATGTACACTGATACATAG
CTAGATCTGCTCCCTGTACGTGTAAAATTTCCTTAAGATTTGATTGGGTTGTTAACGTGCAATGGTGTTTGATGGCTTAGTGTGAGGTAACGAGGGTTAT
GGCAAGGAATACAGCATTATATATATTGAAATCTTGTTAGACTGCTCATGTTAGTTTGATGTTGTCGATGAGTGTCACTCTATATTCATAGGATGAAATT
ATGCATTTGTCTTTAACTGAAGCCTAGTGTGAGGTAACAAGGGTTACGACAAGGAATACAGCATTATATATATTGAAATCTTGTTAAACTGCTCATATTT
TGTAATCTGTATACAGTTAACATTTTTTCTCTGTTGAAAAGTCTATCTTTTTTTGTTTCCATGTTAGTTTGATGTTGTCGATGAGTGTCACTCTATATTC
ATAGGATGAAATTATGCATTTATCTTTAACTGAAGCCTAGTTTATTGAATGTACAATGAAAACTTTAATGTCTTCAGTCTGCCTTGTTCTAGATAAACTA
ACTGTCCTGTTAGGTTCCTAGAAGTAACACATCATCCATCAATTTGACATTGTATATGCATGTATTCATATTCTCATATCTATGCACTGCAAGTGATCTG
TTTGGAATACCACATTTGTCTAGTTTGATTGTTTGAGTCAGTTGTGATGTTCCCAGTTATATTTGTTATAGTCATGCTTATCCTATACGTTTTCATCCTT
GGTTCCCAGGTACTACTCCAGGGAGGATGCTGAAGATGCTGTCAAATATATTAGCGGAACAATGCTTGATGATCGTCCAATCCGTGTTGATTTTGATTGG
GGCTTTGAAGAAGGCAGGCAGTGGGGCCGTGGACGGAGTGGCGGTCAAGTATTGCCTTGATCTTATCAGTAACAAAATGTATATATGAGCTTCTACGTGC
TTTATGCTGATATTGTTTGTTTCTTTCATAGGTCAGAGATGAGTACCGGACAGATTATGATCCAGATATCCTTTTGATACTATGCAATTACAGTTTATTC
CATTCTTATTTGGCCTATATTATGTCATATTGATATCAGTAGATTTACCCCTTGATTTTCCCCTAAATTTAGCCATAAAACTACACATTGTGCAGTACCT
TCTTTTCCACTTACTGGTGCAATATGGTGTACCTTTACACATTCCTTTCTTTCTACAACTTCGCTCAAGTATTCCCAAGCTTCCTTAATGAATCAAACGA
AGAGGTGGTTATGGTAAGATGGTTCAGAAGGAGCTAGAAGCACAAAGAGAATTAGTTGACTATGGTGGATCTTTTCAACCAAATGCTCCACCTCCATGTA
AGTCTGGTGGAATTTCTGAAACAGTCTTACTGCTTTGCTTGATTCGACATGGAATGTTTGCTGGAATATCTGAAATAGTTTTACTACTTTTCTATTCTGT
TACATCATCTCACTGTTGCATAGCATTCTTTACATAGTCCAATCTCTCTCTTTTATCGTAGTGACATCCACTAGCTGGCCACTTCAACCCTTTTTATGTT
TATATATATATTGCTCTTTTACGAAGAAATGTGATATATTGTATACTTTCGCAAGCTGGGGTGTTTGGTTTCTTGATATTGATGATTCAATCCTCTCTGG
ATGTTCCGCAATAGTTCTGATCCTTAGTTGGCTAGTCATGGTAATTAAGTAGATTTTCTCACTGTATTCCAATCTCTAAATAAGGTTTAACCAGAGAATA
TGTTAGAATTTACATAAAGCTGACTATTTTTGTTTCAATGTCAGACGAGAGAGGCGAACGCAAGAGAGGATATGGAGACTCGTACAGGAATGACAGAGGA
GGTAACACATTAAACTTATTCTCATGTTTATGTTTTTTTTTCCAATCAACTTACGACTGTCACCAGATTACCAACGGAAACGCTACCGGAATGATGATCG
GCCTGCGGCTGAGGGGTCCAGGAGAGCGCCTGACTCAGATCAAGCGGTACTAGCAATGCTGCTGCTTGTTTTTATCATCCAATGTCCTACCCCCTTGGTA
TGCTTCGTGGACCTGAGATATTGATAAAGCACTCTGGTTCATTTACAGGAGAAGAATCCTAGGTTCCGAGAGAAAGGCGACTCTGATGAGGAAGACGACG
ACTATGACAAGAGGCGCCGTCGCTGAACCTGTGGAACAATTGTTGCTTGCATGCAGTTGTTCTGATGCCCAGTTACTGCAGAAGAATTGACAAAATGCAC
CAGTATCTGTTTCACCTTGCTGTACAACAGACTATGACTTCTTGTTGGGCCGATCCTCCGTCTCATGCCCTTACCATGTGGTAATCAGCATTTGCATAGG
TTTTCCATGGGATGATACTGATTCAAGTACGAGATTCTGTGCTAACCGTTGAAACCAAAAGAAGTTAGCACTAATTTTCTACTGAACCCTTGAATTGTTG
TCGCCTCCGTGTTGCATCAAGTGGAGGCGGTTTGGGTCCCTCTGCATTTGGGTCACTGACGTGTGGGGCTTGGACCATGCGTCAGTGGCTGGGGCAAAAG
TCAGAGAAGACTATCCCTCGTTTGTGGCACTGTGCTTGTGCTTCAGCCACCCTCGCCGTCTCCCGGAATAAGCAGGTCGTGGTATTTCGACGGCTGCCAT
GGTTTGTTGGTATCAGAAAGGAATTTACATGGTTTGTTGGTATCAAAAAGGAATATACATCATGAGAAATATTTGATTTAAGTAAAATTACACCGGAATT
TAAAATAACCAGCTGCAGTTTCGAATTCATTCTTAATTTCCCATGATCGAAGCGTCGATCTCCTCCACCAGAAACTACACGCTACAGAACGAGGCCTGTG
TTGAGAGCCCGAGACGGCGGCGGCGTCCGCGCTCGGGGCCTCGTCGCCTCCCTCGGTCCTCCTCGCCCCAACAGTAGTAATCGTACACCACCGGCACCGG
CGCGTGGCAGTAGGGGCACGACCGCCTCATGGACGTCCAGCGGTTGAGGCAGCTGCGGTGGAACGGGTGGCCGCACGGCGGGGTCACGAACGTGGCGGCG
CTCACCACGTACTCCGCGTAGCAGATGGCGCACTCCCCGGTGGCCGCGCCGTCCGGCACCTCCCCGCCCTCGCCCTCGCGCTCATCGTACTCGTCCACAG
CGTCGGCGATCCTCCCGGGCGCGACGACCTCCACTAAGGATGAAAACGGACGGAAAAAATCCCGTCCCGTCCCGTCCCATCCCGCCCGTATTTTTATATT
TATTCCGGCTGTTTTTATATTTATGGAAAAATACGAAAAATGAGACGGGAAGCAGGAGAAGGTATATCCCGCCCGTATTTGCGGGATCCCGTTTTTAGCC
GAAATAATTCCGTATTTTTTCTGTATTTATAAAATCCGGAAAAAAATAAATAGGCACACCATATATCTACTCATATTTCTCAACATCAATACATATTCCT
CAACATTAATACATATATTTCACGGTTTAATCGTAGAAAACAAGAAATATTGATCATATTTTTGAAAAATAACTTGTGTAAAGGAGTGTCTAGTGTTATA
TTCATACAAAATGAGTGGTGATTAAATACTAATGCATTTCGGTAGATTTTTCGGTTCCCGTCTGTTTCCGTAACTGTTATATCCTGTTTCCGCTCCCGTA
CCCAGCTATTCCGCTCCCGCTCCCGTTTTCCGTAATAAAAAACGAAAACGGAAATGGTTGAGGAATTTTCCCGCCCGTTCCCG


>Setaria
GCGAAGTGGGTTCGCGTGGTCCGCTCATTTTGGTGGCTAGAGCATATATTTACTTCCGTTTAACCCAACTCGACTTTTCATCCAGATCCATAACCTATCT
TAATTCATTTCAATCCTCAAACCAAACCCAAAACTTTCGTTATAGAAGCTTTCTTTCAAAATATTCATGTTCACTCCAAACCTCGAACTAAACCCAGAGA
GATTTCTTTCAAAATATTCATGTTTATTCTTGAGTTCACATGTATAATGTATTTAAGATATCAATCCAACGTGTTTTCTCATTTTTCTCTCGTAACACAC
TTAGGTCCTGTTTGGAAGAGGGGTGCTAAACTTTAGCACCCCACTTTAGCACCCTTTTAGCCCTATTTAGAGCTCCCAAACAGGTGTGCTAAAAGTGGTG
TGCTAAAGTTTAGCACCCCACTTTTCTTTAGCACATCAAAGGGATGCTAAAAGGTGTGTTGACGCTAGATTTTGACACGTATGGAATCGGCGTCAAGGAA
GGAGAATACTGGCTGATGCGGCAGATTAAAAGGTCACGATTGGGAATCGACCGATTGATGCTACAATTGGGGATCGGCCGATTAGCGCTACAATATTTTG
GCAAACGGAGTTGGTGGAGATCGGCCGATTGGAAGGATGGAGCGATTGGGCCAATATGGGCTTAAAGTGGGTCAGATGAAGAAGATAGAGATTGACCCGT
GGGAGTATAGTAACCAACTCCGATAAGAGTTGTGTTTGTAAATATTTGTTTTCGTTTAAAATTAGAGATAGATCCTAGTCGGTTAAGAAATTGGTTGTAA
CAGGCTATAAATAGCCATCTTTAGAGATTTGTAAAACAACACATCAATCAATACAAACAAATCTACTTTTTCATCGCACTTTACTCTCAAGTCGGTGACT
TCACCAATACTTTTCTTCTTTCACGAGTTCGTACGGGTTGGCAGGGCTGCATCGACACGATCTCCGACCGATTCTGTAAGTTCCGCTTGTCGAATAATAT
CTAAGCTTTAACTACGAGCGCATCGCGGTCGTTTCGTTTAGATTTATTTACTAGTTATCGATATTTACTATAATTATAGGTTTTATCTGTTGTTCTAGTT
TTATCGCCAGTTATCCAACTTGAGATTTGAACTATCGGTTTTATTATTGTTATTTTCATTCGTCATTATTATATAGCCGATTGGATCTATTTCAAGTGTT
GTTTTCATAGCTTTGCTTAGTTTACTCCAAATATTCTTATTTACATTCATTACGTGATTGTCGGCTATATTATAACTGATTATCTTTTTATAGCAAATCG
ACCGATTTGCTGATACGCTCCTCGAGATCGGAACTTTAGCCGATCGGAACCCCTGGGATTTGACACGTTTTCTTCCTTGCCAATCAACAGGTCAGATTGG
CTGGCACGCCGCGCGAACCGCACCAGGACGATCACCCGAACAGGAGCTAAGCAGATTTTACCGAGTGGTGTGTCCGACGCTGAGGGTCAATCGACTGACT
TTTAGCGCCAACAAGGTGCTAATAGGTGCTAAAAGTGGTCCTCAAGCCCACTTTTTCCCTAGTTGCCCCCTCTCTCTCCTTTCCACTTTTCCTCAAGCCA
GTTATAAATGAGGACAATGTAGTCATTTCTCACCCAAGGTGCTAAACTTTAGCAATGTATCCAAATAACCCAAGTGCTAAACTTTAGCACTCCATTTGAG
GGTGCTAAAGTTTAGCATTGTGTACCCAAACGGGACCTTAGTATAAGCCCCCTGCAATATAATTTTTCATAGTCCTTGCAGTTTTATTTTAATTAATGAA
TTTGTTCAGGTCGATAAAACTACCGTAGTTCACTGAAAGTAAAAAAATATTTCCTTTGAGCTACAATTGAACCATCTGATCTGTACGAATTCTGTTTGTA
TTTTATAAGGGGATTTTAGAAATCCTTAAGTGTTGGCAAAATTCAAGCCGGAAAATTTAACCCCTCCCCCGTCTCCCTCTCCCGTACCTCGTTCCCTTCG
GCAATCGCAATTTGCAAATCACAAAAATTCCCCACCCCGGCCCTTCTTCAGTCGAGCCAAACCCCTGAACAGAGAAGAGCTCGACCTAGCAGGTGCGGCC
GCCGCACCGCTCCCCACAATGGCGTCCCTCTTCAAGGTACGGATCCGGGAAACCCTAATCCCCCTCGCCCCGCCGCGCTCACGCGGCTTCCCCTGCTTCC
TGCAGGACCCGAGCAAGCTGTCGGCGTACAGGGACCGGCGGTTCAACGGGACGCAGGAGGAGTACGAGGCGGCGCTGCAGGCGTCGACGACGGTGTACAT
CGGGAACATGTCCTTCTACACCACGGAGGAGCAGGCCTACGAGCTCTTCTCCCGCGCCGGCGAGATCAAGAAGATCATCATGGGGCTCGACAAGAACTCC
AAGACCCCCTGCGGCTTCTGCTTCGTGCTGTGCGTGCCCTTCCCCTTATTTGGTACCTTTCGTTTCATTTCCTCTCTGTTCCTGTGCTGGATGATTGGAT
TCTCTGCTGCAGTTTACTGCAATTTAGGGACCAAAGCCCACGCCCTAGTTTTATTAGAAGGGGAGATTGCCCTAATTGTTCTGTCTGCCTGTAGTCTCAT
GCAATTGGACGCTTGTAGATGACTTTCTAGTTCTGCTTATGTATTGATTTGATTCTACAGTGTAATAATGTGAGCTGCTAATCGGTAAGTGGCTATAGAA
CAGTGCTTCGGGGAACTTTAGTGCTCTCAGGAATGTATGAGATGCCCTAGAACAGGAGCAGAGAAATGTTTCTATCTCAGTGTGATTTGCCATATGGTGT
TGCAATAGGTTTAGTGGAGCCCAGATGCTGGTAACCTGTGGTTGTTAAATATTGTGTGCTACTTTGCTTGGTTCTTGGTGAGATGCTTGTCTATATAAGA
TGGTAATCAGAAAATTTAGTTCCTTACCTTTTAAATATTTGCTTATTTTGTTTTGCACTCTGTTTTATGTCGACTTGTGCAATGTATAGTTAGTGTGTGA
TTTACTTTATTGATTTTTATCGGAGCTAGGCTTTGGACATATGTGGTGCTGAACTAGTGACTTTTGGTGGCCATTTGGTATGTATTCTGCTGTTTGTGTC
ACAGCTATACATGTTCCACTGTATGTGTAAATTTTCTTACGATTTGATTGGGCTGTTGCAATTGCGTTCGATGCCTTAGTGTGAGAACAAGAGTTATGAT
GAGGAATATGGCATTATGTATATTTAAATCTTGTTATACTGGTCATATTCTGTATGTGGTTAGCATATTTTTCCTCTGTCACAAAGTCTATCTTTTTGTT
TCCATATTTAGTTGGATGTTGTTGATGAGTGTCACTCTAAGTGGAGCATTGCAAATCATAGGATGAAATTACCCTTTTTTTTTTTGGGGGGGGGGATTTT
AAGTGGAGCATTGTTCATGAAATGTGGTGATGAAAACTGTATTGTTTGGAGTAGTATTCAGTCTGCCTTATTTCTGATAAACTATCTGTCCTGTTAGGTT
CGTAGAAGTAATACACCATTGACCGTCAATTTGACACTGCATAGGCACATAGGCATATATTGCATATCTCTGCACTGCAAATGATCTTTCAGGAATACCA
TATTTGTCTGGTCTGATTGTTTGAATCAGACGTGATGTTCCCAGTTATATTTGTTATTGCTTACCCTCTCCGTTTTCATCCTCTCTTTCCAGGTACTACT
CCAGGGAGGATGCTGAAGATGCTGTCAAATATATTAGTGGAACAATGCTTGACGATCGTCCAATCCGTGTTGATTTTGATTGGGGCTTTGAAGAAGGCAG
GCAGTGGGGCCGTGGACGGAGTGGTGGACAAGTAATGCCTTGATCTTATTCTACTTGGTAAAAAATATTTATATATGACCTTCTACATGCTTGATGCTGA
TATTGTTTGTTTGTTTCATAGGTCAGAGATGAGTACCGTACAGATTATGATCCAGATATCCTTTGATACTATTCAATTACACTTTACTCCATTCTTATTT
GGCCTGTAGTACTATAGCTATTAAATGTAGCGAAGCCACAATATTATGTCATGTTGATGTAGTTATCTGTAGATTTATCCTTGTTTCCCCCCTAAATTTA
GTTATAAAACTACACATTGCTTATTTTTTCCTAATGGCGCAAATTTGAATATGGTGTACCTTTACAGCTTACATGTTCCTTTTTTCAACAACTTCAAGTA
TTCCCAAGCTTCCTTAATTAATCAAACGAAGAGGTGGTTATGGTAAGATGGTTCAGAAGGAGCTAGAAGCACAAAGAGAATTAGTTGACTATGGTGGAGC
CTTTCAACCGAATGCGCCACCTCCATGTAAGTTTGGTGGAATTTCTGAAACAGTTTTACTGCTTTGGTTCATTCAGCATGGATGTTCGCTGGAATATCTG
AAATAGTTGACTGCTTTTCTATTCTGTTACTTCGTCTTACTGTTGTATAGCTTTCTTTTCATGGTCCAATCTCTTTTTTAGCGTAGTGACACCCACTAGT
TGGTCACTTGAACCTCTTTTTTTTTTGTCTATTGCCTGTTTACAAAGAAATGTGATGTGTACCTTTGCAAGCTGGGGTGTTTGATTTCTTGCTGTCAGGG
GCATGCGTGATGATTCAATCCTCTTGATCTGTTCTGCAATAATTCTGATCCTTAGTTGGCAGTCATGGCAATTTAAGTAGAATTACTCACTATATTCTTA
TTTTTTAATAGGGTTTAACCTGAGCATATGTAGGCATGTTCATAAATTTTCCATTTCTTGTTTTGATGTGCAGATGAGAGAGGTGAACGCAAGAGAGGAT
ATGGAGACTCATACAGGAATGACAGAGGAGGTAACACAAATCAAACTTATTCTCTTGTATGTTTTTTTTCTAATATAACTTATGGCTGTCACCAGATTAC
CAACGGAAACGCAACCGGAATGATGATCGGTCTGCTCCAGAGGGGTCCAGGAGAGCACCTGACTCTGATCCAGCGGTATTAGCAATGCCCTTCCTTTCTT
TTTACCATCCAATGCCCTGTTCCCGTAGTGGACCTGAAATATTCACAAAGCACTCTGTGGTTCATTTACAGGAGAAGAATCCTAGGTTCCGAGAGAAGGG
CGACTCTGATGAGGAAGACGACGACTACGACAAGAGGCGCCGTCGCTAAACCTGTGGAACGATTGTTGCTTGTATGCAGTTGTTCTAGTGCCCAGTTACT
TCAGAATATTCCTTCTTCTTGGGCCGTTCCTGTCTCGTGCCCTTGTCATCTGTTAATCAGCATTTGCATAGGTTCTCCATGGGATGATAGTGATTCTATG
TGAACTGTTTAATACCGAGACCAATGGATTGGAGGCAGTTTTCACATTACTTCGTGTGGCCCTGTGCTTGTGCTTCAGGCTTCAGCCAGCCTCGCCTCGT
TTCGGCCACGTCATACCAGCTCCTCTCCTCGGGCCGGTGTTCTCGAATGGTGCTTCCGTTGTTACAACTGGCCTGCGTTCAGTCGGCATGTTTTCCTTTT
CTTTTTTGAACGGTTTTACTGCGCTAACCACTTGATCCGGGCCTATTGGCCCAACCAACAGCTTGTTCGCTTCAGCTTATTCAGCCGGCTTATCAGCCAC
CAAACAGTATTTTTCTCTCACAGCCGTTTCAGCTTTTCAGTCGGCTTATAAGCTGAAGCGAACAGGCTCAAGTCTCCGCTTCCAAGATTATATATAAGGT
TCGAGGGCAGCCATCGGCAATCGCGATGGAGGCTGTGTCGGAGCGCCGACGAAGCTGGTGAAGGTGGAGCAGCGTATCTCATCGACGCGCTGCTGGCGGC
GGAACCCCGGCGCAAGGGCCAGCGCCGCCCCGCTTGCTCCGACGAAGATATCGCCGGACGCCGGCCTCATGGATGAGATTCTGGACCCCGAGGAGCTGGA
GAAATCTCGAGCCGTCCTCGCCCGCGCCGCAGCCGCGTTCAAGGCGGCTCGTGACAGGGAATCGGCACCAGGACCGTGAAAAGGGGTACGCCATGGTGGA
AGTGGAGGACGGCGACCGTAGTTTGCCGTAGCTGCCTGTCCCTAAGCTTATTGTGTGTTAAACATGGTGATTATCAGCCTGATCTGATGCAATTTATCAT
GCGACCAGCATTTGGATCTGCTCGTTTTTCTGTGCTCCATTTTTATTTGATCCTGCAATTAACATTTGGCTAGTCCCGTATTAGAAATCCATTTTCTGAT
AGCGGGAAATAGTCAGGTACAAAGGATGAACGAAACTGGTGACAGGGTTCTGATCGATCCGATCTCACTTCCATGCACAACTCTCTTTTTGCCAGGTAAT
TGAGCCTTTTCTGTCGACGTTAAGCGCTGATGCGGAACCCTGGA


>Sorghum
ACATGCGAGGAGGCAGCCGGCCGGAGTTGGGGTAGAACATGGCGGCGCCATGGACGAGCACGACCGGAGTTACTCGATCCAGCGATTTAGAGCACGAATC
AAGAAACCAAGGGCACAGGGACGTAAAGAAGCTTATCGCGATCTCACCTAAGGCAAAATCGAAGTCGGGGAGCGGCCGAAGTGTGCTCACAATGGATGAC
GGTGGACGGCTGAGTTCCTGCAAGGTTCGGCGAGGTTAAACGGAGCACAGAGAGCACAAAAAAGAGAGAAAGAGCTCGGTGACTTCGCAAGGTCGATACG
AAGCTCGACAATGGGTTCACGGAGGTGGAGGCACGACGGAGCAGAAGTTCAACCTCGACGGCGATCTCGGCGGTTGCTGCGTCTCGGCTAGGGCAGCGGC
TTGCTCTAGGGTTAGGAATAGGGAGTTGGCGAGGCTGTGGCTACTACTTATAGGAGCCCTCAGCGTGCGGTTCACGCTAGACGTGAGGAATCCACCGGCT
GGTAGCCCTAGACAGAGTCCGTCTCGACAACGAGAGGTAGAAGATGCGACTGACTAGTGGGCTCGAGGCGTCAGCGAGAGGGAGGGTGAGACGAGGCCGT
CAGCGGAACCAAAGGCGACGACGCCCGCGTGGCCTAACCGGGCCGGCCTGCTGTACAACGCGAAAGAGGGGAGAAGGAGAGAGGGAACTGGGCTTCAGCC
CACAGAAGAAAAGCAGGCCGCAGGAGATTTGGGGCCGAATTCCAGAGAGAGTGAGGGGGAGAAAATAAGGTCCTTTCTGTTTTTATTTTTAAACCTTTGC
TTAGATAAATTTCAAAAAAAATGAAAACCTTTTTTTTTGAATTTGAAACGACCACTCAAGCAAAATAATGCAGCAGTATGGATGCTCAAACATGTAACTT
GTCCTTATAGTTGATTTTACTTTAATAAAAATTATTATTTTCTTTATTCTAATGCTCACAAAAATACAATAAATCAACCCTATGTTTAGAAGTATATAAT
TTTTAGAGTGTTACAGTTCAGTACTTTGGTTCTATGGAAATTGGGTTCTTTAGAAAATAGCTATCGATCGATTCCTTCTAAAAATCGAGGAATTTTGATT
TCTGTATTTACTGAAAAATACCAAATTGATCGCATGAACATATAATAGTAGGTTCAAAAGTTAATTTTGACATAATTTTGTGTCTAGGGTGACTCTTAAG
ACACTTTATAAGCTTCTATGAACATCTATATATTTGTTCTAGCCAATAAATTATGGCCATGTTTGTATTCATTAGCTGCTAATAGCTAGCTAGCTTATAG
CTTTTATTAGTCAGCTAACTATTAGTTGGTTTTATCCGACTAGTGAAATAATTGTTAGTTGCTAGTATTTAGCTAGCAATTAATTAGACTATCAATTAAA
TCTATTTGATCAAAATCCAAATTAGGTAATTGTTAGTAGCGAATTAATCACCCCATCTGCAAAAGAATGTTACTGTAGGATTTGTTACTTTAACTTTAAT
CAAATTTATACTAAAATTATTAACATTTATGTCTTGAACTAAGTATACTATATAAAATATATTTCATAATTAATTTAAAGTAAAGTCCATCAGCGGTCTC
TAAACTTATTTGGATGTGTCATCCCGGTCCTTAAACTCGCAAAACGACCATTTAGGTACCTAAACTTGTTCGGTTGTATCATCTTGGTCCCTAAACTTAA
AAATCTTCCATATAGGTAAATGCTAATATTTTATATAATTAGTCAAACTTCACATCGTTTGATTTTTTTTAAAGTGAGAATTACATCTTTTTCTTCCTAG
ATCAAACAGGCGTAAATAATATCTCTTTGAAGTTTTAGCTGAACAAATCTGAGCGGTGGGAATTATGTTGGCAACCTTTTTAAGGGAAGTTTTAGAATGT
TTTAGTTTTGGTAAAATGATATTTTTTATGCCTATTTTTAACACCTCCCCGTCCCCGGTTCCCCCTCCTTGTTTCGTCCCCTTCGGCCTTCGCCAATTGC
AGATCGCCAAAATTCCCCACGCCCGGCTCTTCTTCACTCGAGCCAAACCCCCCTCAACTCTCAACCGCTGAACGCAGAGTTCTCGACCTAGCACGCGCGG
CCGCCGCCGCAGCCCTCAATGGCGTCCCTTTTCAAGGTACGGATCTCAAAAACCCTAATTCCCCGAGCATCCAGGTCCCGTCGCCCCGCCATGCTGACGC
GGCTCTTCGCGGCTTCTCCTGCTGCCTCCAGGACCCGAGCAAGCTTTCGGCGTACAGGGACCGTCGATTCAAGGGGACGCAGGAGGAGTATGAGGCGACG
CTGCTTGCGTCGACTACGCTGTACATTGGGAACATGTCCTTCTACACCACGGAGGAGCAAGCCTACGAGCTCTTCTCCCGCGCCGGCGAGATCAAGAAGA
TCATCATGGGCCTCGACAAGAACTCCAAGACCCCATGCGGTTTCTGCTTCGTGCTGTGCGGGCCTCTTCCCCTTCCTTGATACGTCGCGTTACTTTTCCT
GTTTGTTCTTGCGCTGGGTGATTTTGGATTCGGTGCTGTAGTTTCCTTCAATTTACAGGAACATAGCCCTCGCCCTAGTTTAATTTTTAGGGAAAATTGC
TCCAATTGTTCTGTTGGAGTGTAGTTTGATGCAATTGGATGCTGAGTAGATGGCTTTCCAGTCCTGTTTATGTATTGATTTGGTTCTTCAGTAGTGTAGT
AGTGTGAGCTGTTCATCTGCTAGTTGCATCTGGACATTGCTTCATGAAATTTGATTGCTGCCAGGAACATGTGACATGCCTAGAACAGGAATAGAGAACT
GTGCTATCTCAGCGTGTATATTCCATAGGATATTGCAATAAATTGGAGTGCTGGTCTGGGGTGGGGGGTCGGGGTTGCGGTAAATAGCAGGTGCTTGGTT
CTTGTAGAAACGATGTCATATATAAGAAAAACAATCCATCTTTTCATTTTTTTATTACTTAATTTCATGTACTTTGTTTTAGTTCAGGGGTGGAGCCCCC
CGTGCGTGGAAGTTCTTTAGAAAACACAACTTTTACCATATAGATGTTGAGTGTATATGTGTTTATATCTTGCCGCCCAGCCCCTAAACAATTATCTTCA
AGTGCTGCTATGGCCGCTGTTGACTTGTGCACTCTCTAATTAGGGTGTGGTCGTTTAATTTATCATTTTTTATGGGAACTGGGATTTAATAACATATAAT
GTTCCATACTGGTGATTTCAGTGGCCATTTGAGAATTTGTATATGTATAAGTTTGTACCATAGCTGTTTTCTATGCTTGCTTGTGAGCCCCTTCCCCAGA
AGACTGGGATGTGAGTTCATGGGCACTGATATTTAGCTATACACGTTCCAATCTGAGTGTAAATTTTCCTTAGGATTTATTGGGTTGTTGCAATTATGTT
TGATTCCTTATTTGTAAAGTGGGAAATCAAGGGTTACAACGAGGAATATGATGTTATTTATGCTGAAGTTTTGCTAAACTGATAACAACTATGCGGTTAG
CCTTTTTCCCCCTCTGCTTGCAAAGTTTCTATGTTTTTGTTTCCATGTTTAGTTTGATGTCGTTCATGTGTGTCATTCTATATTCATAGGATGAGAATCA
TGGTTTTTTTTTTTTTTACTTTTGTAACCGGGGCATAGGTTATTGAATTTAGTGATGCAAACTGTATTGTTGGGTACAGTGTGTCAGTCTGCCTTGTTCT
GAATAAACTCACTATTCTGTTAGGTTCATAGAAGCTACACATTCATCGGCTGTCAATTTTGAAAAAAAAAAGGAATTTTGCTGTTCACACATATCTGTGC
ATTGCAAGAATACTACTTAGTCTGGTTTGACTGTTAGTATCTGTTGTTTTAATGGCCATGCTTAGGCCTTGTTTAGTTCGCAAAAATTTTCAAGATTCCC
CATCACATCGAATCTTTGGTCGCATGCATGAAGTATTAAATATAGACGAAAATAAAAACTAACTGCACAGTTTATCTGTAATTTGTGAGATGAATCTTTT
GAGCCTAGTTACTCTGTGATTGGACAATGTTTGTCAAATAAAAACGAAATGCTACAGTAGTCAAAAACAAAAAAAATTGCAAACTAAACAAGGCCTTATG
CCTATGCAATTTGATCCTGTCTTTCCAGGTACTACTCTAGAGAGGATGCTGAAGATGCTGTCAAATACATTAGTGGAACGATGCTTGATGATCGTCCAAT
CCGTGTTGATTTCGATTGGGGCTTTGAAGAAGGCAGGCAATGGGGCCGTGGACGAAGTGGTGGACAAGTAGTGCCTTGATCTTATTCTAACAAATATACA
TGGGTTTCTACATGCTTTATGCTTATATATTGCTTGTTCCTTGCATAGGTCAGAGATGAGTACCGTACAGATTATGATCCTGATATCCTTTGATGCTATT
CTATTACAGTTTACTCCATTCTGATCTGGTGCTATAAAACATAGAAAACCATAAGATGATTCCATAAATGCTATGCACCTGCTGGTGTCAACTTAAATTG
AGCTATAAAATTACATGTTTCTCTGCGCCTGTTGTCTTTTACTGGTGCAATTTTGATTATGGTGTACCTTTGCATGTTCCCTTTGTTCAACCACTTTTCT
AAGGAGCTCTCAATTTTCCTTAATGAATCAAACGAAGAGGTGGTTATGGTAAGATGGTTCAGAGGGAACTAGAAGCACAAAGAGAATTAGTTGACTATGG
TGGATCTTTTCAACCGAATGCACCACCTCCCTGTAAGTTTGATGTTATTTGGATTATGTTCTTTTGAGAACGAATTTCCATGAATTCGCATTTGTTTTGT
GATGCCTATGATTTTTGTCTTTGATTGAGTTCTTAGGGGTTTGTATAAACTTTGGTTGATTCAACATGTAATGTTTGCTGGAATATATGAAACAATTTTA
CCCTTTTTCCAGTTCTGTTAGACTGTTACTCCTTACTCTGCATAGCATTCTTTACACAGTCCAATCTCTCTTTTACCCTAGTGGCAATCAGTTTACTTTT
GTGATGTTGTGAACTTGCATAAGTTGGGTGTTTCACTTCTTGCTGTCTGGACCATGATTGTGACGAATCAATTCTTTGCAGCATATTTTGCAATCATTTG
ATCATTAGTTGGCCAGTCGTTTTAAGTAGATTTTTCCCATTATATTCTTATCTTTAGATGTGCTTTAACCTGACCATATTAGGGACATGAATTTGCCATC
TTATTTTAATGTGCAGATGAGAGAGGTGAGCGGAAGAGAGGATACGGAGATTCTCATAGGAATGACAGAGGAGGTAACACATGCCAAAATTGTTCTTTTG
TGTGTTTTATTTTTGCTCACTAACACGATATGAGTCTCCAGATTACCAGCGGAAACGCTATCGGAACGACGACCGGTCGGCACCAGAGGAGTCCAAGAGA
GCACCAGACTCTGATCCAGCGGTATTAGCAATGTTTCTTGTTATGCCATGGTCCCTTATTATTTCTTTGTGGACCGGAGATATTCATAAAACATTCTATG
TTTCGTTTACAGGAGAAGAATCCCAGATTCCGTGAGAAAGGTGACTCTGATGAAGAAGAGGATGACTACGACAAGAGACGTCGTCGCTAGCGATGTGTGG
ATCAGTTGTTGCTACATGCAACAGTTCTGGTATCCAGTCGCTGCAGAAGAGTCCACAGCTAGCAGCAGTATCCGGATTTCGCCCTGTTGTACAACAGTCT
TTGTTCGTCGGTCGGCCGTTCCTCCTTTTCTAGTACTCCTATCATCTGTTAGCCTGAATGTGCGTTGGTTTTACATGTGGCTTTACAGTGAGCCTAATCT
GTATGTTTGCTGCTGATGAAGACTATACTGAGACCGATGCATATATGAATTCTAAATTATTATTACCTAATCCTAACTAATCTTTTTCCTATCTGTTTCC
CCACAACTCTAGTGGCCCTAATGCGTGCTTATGTGCATTGGTTGTGCCGTTGTGCGATCCGCTTGGCTCTGTCGGTTGCCGGGGCCGGGCCGGGTGCCGA
GCGCCTGATGGTAGTCGTCGGTTTACAGCCGGTCGCTTGACGGCAGTAGCCGCCGGGTCCGGTCGGCAGAAATCCACTGACCACAGTTTAGTTTGCGAAA
AAAAAGTTATTGGGTATTATAGCACATTTATAATTATAATAATTAATATCTGATTATAGACTAGTTAGACTTGAAAGATTTGTCTTGCAAAATATATACA
AACTGTATAATTGGTTATTTTTAATCTATATTTAATGATGTTTTTGAGTGGAAACTAAACAAGGTTCGAAGTAGTTCCGCAAAAGAAGTAACAGATTGTT
GTACATCTATTGTCTGCGCTCCAATGAAATTATTTTAGATATTTCGGTTAGACACAAGTCATTTTAAAGATGATGAGTATTTACAAATTACAATGGGGGA
TGTTCGCTTAGGCCAGTCTCAATGCATAGTTTTATGACACTGTTACCAAGATTATAAACTAGGTAACCGTGCCATATGAGTTTTATGGGGATGAAACTCC
TCTCTCATCTGATGAAACTTCTTTAATAACCCTGCTAAGTCAGCAATTTTGCTTATATGACATCCTATTTAATGTGCATGACACTCTCATGAAACATGCA
TCGAGACTGGCCTTATGCTAAAGGCGCCAGCCATGGGCTCTGGTTGCAGTGCTCTCAGCATTCCGAATTTTTTTGTTTCATATATAACTATATAGATATA
GGTTTTAATGGTTATTGGGAGAATAAAAAGAAGTTTGATTTTTGTGGGGGATTGCCGCTATTATTTGGGCAATTTAGTACTCTCTGTCCCTAAAAGCTTC
AATTCTTGGAGTTGTCTTAAGTCAAACTTTTTAAACTTTAATCAAATTTCTTAAAAAACGCTCAAATTTATAGTA

>Maize
ACAACCCTCGTTGTCAAGGCTGTGGCCATCATCAGAGCAACCGGAGAGGCAGTAGTCACATGCGGTCATGAAGTCTCGCATGGCACTGGGATCACGGAGC
CTGGAGAAATCCCAACCAGAGTCGGGGTCGTCTTCTTCCTCGGAACCCGGGGGCCCGTAGGTTGAGACGACCGTCAGTCGGTCCCAGGATGACCACATAT
GGTACCCCGGAAGGTTAGGGTACGCCTTTACGAAAGCGCTCACCGCAGCGGGGTCGCTTGGTGGATCGAAGCTGAATCTAAAAGGCACAGGGTGGAAAAC
GGACGATACCTCTTGGTCGATGGACGGTGGGGAAGTCGCGTTGGGGACGGACTGCACCGTTATCTCAGGCACGAGGCTAACGCCCAGCAAGTCCTTCGCG
AGAGTGCTGGCGTCATCAGTCTGCTTGGGGTCGGCACGTTGCGGGGAAACGACATCCGTCGTTGTCTCAGGTACGAGGGCAACACCCGACATGTCCCCCG
CTGGGGTGCCGGCGTCGTCGACTCGCTCGACAGCCGACGAGGTGCCACCTCCTGCCTGGCCACGGTTGCGCTGTCTCCTCCTCCTGCGGCGAGGAGGGTG
GCAGGGCAAACCCGGATGCTGCTCTTCCGCCACGGGGGGAAGACGTCGTTGAGTTCACCGCCGCCGGGCGAGCTGACGACCGTTGTTGTTGCTGTCGCGC
TGCGAGGGGAGGAGTACCATGTCGTAGCTGCCGTCGAGGGACATGAACTCGAGACTCCCGAAGCGGAGCACCGTCCCGGGCTGAAGACTACCCATCTGGA
ACTCAACGGGAAGTTGTTCGTTAACACGCAGCAGGCCCCTACNGAGGTGCCTGAGCCCTGTGTACATGCCAACGTGGCTGTCGGAGAGGTGCTAGAGCCCTGTTTATGCGATAA
CGTGGCCGTCGGAGAAGTGCCTGAGCCCTGTAGAAGCACAGCTGGCGGTGCTGCTGGGATCCTACTGACGTCTCCTTGCTTCCGTAGGGGGCTGAGAACC
ACCGTCGTCATAGACGCACGCGGGGAGCCATCATTACCTGTTACCGGGACGAGCCAGATGGGACGCCGGTCTTGTTCCCTCGTAGCCTGAGCTAGCTAGG
GGTAGGGTAATGATGTATCCCCTGTGGCGCGGTCGGTCCGAGCCCAAGGTCGGGTGAGGCGGAGACTTCTCCTGAGGCCGAGGCCGGGGTCGGGCGAGGA
CACGATTCCTCCCGAGGCCGAGGCTGAGGCCGAGTCTTGGGGTCGGGCGAGGCGGAGACCTCCTCTCGAGGCCGAGGCCTAAGGTCGGGCAAGGCGGAGC
TTCCTGTTGCGCCCGAGGCTGAACTTGCTATTGTCAGCCTTGCCCGGGTGGCTGGCACAGCAGTCAGAGCGGGGTGAGCGGCACTGTTTTCCTGTCAGAT
CGGTCAGTGAAAGGGCGAAGTGACTGCGGTCACTTCGACCTTGCCGACTGAGGCGCGCGTGTCAGAATAAGGTGTCAGGCGATCCTCGCATTAAATGCGC
CTGCGATTCGGTCGGTTGGTGAGGCGATTTGGCCAAGGTTGCTTCTCGACGAAGCCTGCCCGAGCTGGGCCTCGGGCGAGCGGAGGGTGCGCCCGCTGCC
TGAGGAGGTCCTCGGGCGATGCGTGAATTCGTCCGGGACTACTGTTCCCGTCTGAGGCCGGGCTCGGGCGAGGCGAGATTGCGTCCCTTGGTAGACGAGG
CCTTGACCTGAGCCGTACCCATCAGTCTCTACAGTTTGTGCTGATGGTGCTTACCAGCCGTGTTTAGGAGTGTTGGGGTACCCCTAATTAGGGTACCCGA
CAGGTTTATGGCTAACTATATCACATTTTATCTAAAGTTAGTTCAAACTAAAGAATTAATTTTAAGCATAAAAGTGTGGTAAAATGTGGTAAATTAGGCA
GTGAACCAAACATCCAAGTAATGTGTGAGAATGTGAGTTCAGATATTATAATTTAGTAGTGGAATCGGAAGGATGAGGCAATAAAAAAAAATTGCCCACG
CCCGACTCTTCTTCACTCGAGCCAAACCCCCTCAACTCAACTGCTGAACGCAGAGTTCGATCTAGCACGCGCAGCGGCGGCCGCCGCCCACAATGGCGTC
CCTTTTCAAGGTACGGATCCCCGAAACCCTAATTCCACGAGCACCCGGGCCCCCTCGCTCCGCCATGCTGACGCGGCTCTTCGCGGCTTCTCCTGCTGCC
TCCAGGACCCGAGCAAGCTCTCAGCGTACAGGGACCGCCGATTCAAGGGCACACAGGAGGAGTATGAGGCAACGCTGCATGCGTCGACAACGCTGTACAT
TGGGAATATGTCCTTCTACACCACGGAGGAGCAGGCCTACGAGCTCTTCTCCCGCGCTGGCGAGATCAAGAAGATCATCATGGGGCTCGACAAGAACTCT
AAGACCCCATGCGGTTTCTGCTTCGTACTGTGCGACCTCTTCTTCTTCCTTGATGCGTCGCGTTGCATTTCCTGTTTGTTCTTGTGCTCGATGACTTCGG
ATTCGGTGCTGTAGTTTCTTTCAATTTACAGGAACATAGTCCTCGCCCTAGTTTAGTTAGAAGTGAAGATTGCCCCAATTGTTCTGTTGGTGTGTAGTTT
GATGCAGTTGGACGCTGAGTAGATGAATTTCCAATCCTCTTTATGTATTGATTTGGTCCTTCAGTAGTGTGGTAGTGTGAGCTGTTCATCTGCTAGTTGC
AATTGGACATTGCTTCATGAAATTTATTGCCGCCAGGAACATGCGAGATGCCTAGAACAGGAATAGTGAACTGTGCTATTTCAGCATGTACATTCCATAG
GATATTGCAATAGATTGGATGGAGCTCAACTGCTGATCCAGGGTGGGGTAAATATGAAATAATTTCATTCATCTACTTTGTTTTAGTTCAGGGGTGGAGC
CCCGCAGAAGTTTTTTTTAGAAAACGCAACTTTTACCATGTAGATGTGAGCAAAAACAAATTCAGTCTATATGTATTTATATCTTGCCGCCCACCCCTTA
AGCAATTATCTTCAAGTGCTGCTATGGCCTCTGTTGGCTTGTGCGCTCTCTAGTTAGTGTGTGGTTTAATTTATTAGTTTTTGTGGGAACTGGGATTTGA
TAACATATAATGTTCCAAACTGCTGATTTCAGAGGCCATTTGGGAATTTTTATATTTATAAGCTTGTGCCGCAGTTGTTTTCTGCGCTTGGTGGACTGAT
ATGTAGGTATACACATGAGCACTGATATTTAGGTATACACATTCCAATCTGAGTATAAATATTCCTTAGGATTTATTGGGGTGTGCAATTATTTTTGATT
CCATACTTATAGAGTGAGAGATCAAGGGTTACAATGAGGAATACAATGTTACTTGTTCTGATGTTTTGCTAAACTGATAACAACTATGCAGTAAGCCCTT
TTTTCCTCTGCTTGCAAAGTTTTTATGTTTGTGTTTCCATGTTTAGTTTGATGTGGTTCATGTGTGTCATTCTATATTCATGGGGTGGGAATCATTGATT
TTTTTATTTGTAACTGGAGCAGCGGTAGAGCCTACCGTCTGGTGCAGCGGTAGAGCCTACCGTCTGTAACCGGAAGGTCCCGGGTTTGAGCCCCAGCCTC
TGCATATTATGCGGGTAAGGCTTGGCGTTTAAAGATACCCTTCCCCAGACCCCGCACAGTGTGGGAAGCCTACGGCACTGGGTACGCCCTTTTTTTTGTA
ACTGGAGCATAGTTTATTGAATTTAGAGATGCAAACTGACAGTTTCAGTTTGCGTTCTCTGGATAAAACTATTCTGTTAGTTTTATGCTCCATCAATTCC
AAATTATAAGACATTTTAGCTTTTCTAGATTCATAGCTTTTGCTACACACCTAGATATGTCTTATGTCTAGATACATAGTAAAAACTATGAATCTAAGAA
TACCAAAACATCTTATAATTTGGGACGGATGGAGTAGAAGCTACAGATTCATAGTTATCAATTTTGGAAAAAAAAAAGAAATTCTGCTGTGCACACATTG
CTTATCTGCGCATTGCAAGAATACCACATTAGTCTGGTTTGATTGTTAGTATCTGTTGCTTGAATGGCCATGTTTACGCCTTTGCAATTTGATCCTCTCT
TTCCAGGTACTACTCCAGGGAGGATGCTGAAGATGCTGTCAAATACATCAGTGGAACGATGCTTGACGATCGTCCAATCCGTGTTGATTTCGATTGGGGC
TTTGAAGAAGGCAGGCAATGGGGCCGTGGACGAAGTGGTGGACAAGTAGTGCCTTGATCTTATTCTAACAAATATACACAGGTTTCTACATGCTTTGTGC
TTATATATTGTTTGTTTATTTCATAGGTGAGAGATGAGTACCGTACAGATTATGATCCTGATATCCTTCGATGCTATTCTATTACAGTTTACTCCATTCC
GATTTGGTGTTATAGAATATAGAAAGCCATATGATGTTTCCATAAATGCCCCACACCTCCTGGTATCAACTTAAATTCAGCTATAAAATTACATGTTTCT
CTGTGCCTGTTGCCTTTTACTGGTGCAATTTTGATTATGGTGTACCTTTGCATGTTTCCTTTGTTCAACAACTGTTCTCAGGAGTTACCAAGTTTCCTTA
ATGAATCAAACGTAGAGGTGGTTACGGTAAGATGGTTCAGAGGGAACTAGAAGCACAAAGAGAACTAGTTGACTATGGTGGATCTTTCCAACCAAATGCA
CCACCTCCCTGTAAGTTGGATGTTATTTGGATTATGTTCTTTTGAGAATAATTTTCCATGAATTTACATTTGTTTTGTGACGCCTATGGTTTTGGTCTTT
GATTGAGTTCTTAGGGGCTTGTATAGTAACAACTTTGGTTGATTCAACATGTAATGTTTGCTGGAATATCTGAAACAATTTTACCTTTTCCCAGTTCCAT
TAGAGTGTTACTCCTCTTACCTCTGCATTCTTTACACAGTCCAATCCCTCTTTTACCCTAGTGGCAAACACTAGGTGGCCACTTTTACTCCTCTCCTCTT
TTAGTTGACCACAGCCTCTCCGCATTTGTGGGGAAAGTCTTGCCTCGGTTTATCACTTCCCTAGACCCCACTCATGTGTGAGCCTCGAGTATTGGGTCTG
CCCCTTTATAATTTGCAATACTTCCCTAGACCCCACTCATGTGTGAGCCTCGAGTATTGGGTCTGCCCCTTTATAATTTGCAATCATTCTGGTCGTTAGT
TGGCCATTGTAGTCATTTGAGTAGTTTTTTCTCATTATATTCTTATCTTTAGATATTCTTGAACATGACCATATGTAGGGACATAAATCTGCCATCTTAT
TTTAATGTGCAGATGAGAGAGGTGAGCGGAAGAGAGGATACGGGGACTCTCATAGGAATGACAGAGGAGGTAACACATCTATTTTTTTGTGTGTGTCTGT
TTTTGCGCACTAACACAATATGAGTCTCCAGATTACCAGCGGAAACGCTACCGGAGCAGCGATGACCGGTCAGCACCAGAGGAGTCCAAGAGAGCGCCCG
ACTCTGATCCAGCGGTATTAGCAATGCTCCTTGTCAGGAGACTCACTGTTTCACTCTCTATCCCACTCCCTATTTCAAATTTCACTCTAAAGACAGTATA
ATCTAGAGTGCAAAACAGTACTTTACGCGACAGTTCATATGACCTACTGGAGATGGCCTTATGCCATGGCCCCTTATTATGCCTTGTTGACCTGACCAGA
GAGGTATTCATAAACAGTCGACGTTTCATTTACAGGAGAAGAATCCTAGATTTCGCGAGAAAGGTGACTCTGATGAAGAAGAGGATGACTACGACAAGAG
ACGTCGTCGCTAAAGCTGTGTGGAACAGTCGTTGCTACATGCAGCTGTTCTGGTGTCCAGTCGCTGCAGAAGAGTCCACAGCGAGCAGCAGTATCCGGAT
TTCGCCCTGCTGTGCCTGTACTGTTCCTCCTTTTCGGGCTAGTTTGGAGCCACAAAACTAGAGCAGATTGGAGGGGCCAAAATACACTTCTTATTCAAAA
TTTGAATAATAAGTGGATTTTTGTTTCTCCAATCCCTTCCGGTTTTATGGCTCCCAAACTAGTCCATCTAGTGCGTCGGTTTTACATGTGGTTCAAGTGG
GGTACTGTGTGCTAACAGATACAACAACGAGGCTTGTCTGTATGTCTGCTGACACTAGAGACCAATGCATATAATGATTCTAATTTAGGCCCCGTTTGAT
GATTCTAATTTAGGCTCCGTTTGGTAAGGCTTCGGTTTCTTTAAAAACAGTTCTGACTCGGAGCCGGAGCCGTTTTACAATTCGTTTGGTAAAATAGTTT
TTCTTGTATTTATTTTGAATTATGTATTAGAGAAATGATAGAGAAGCCAGTAGAAACCATGTTTTTGGTGCTTTGGCTCCTAACACAAAAACGACTCTAG
CTCGACGAGAAATTGTTTTTTTTTGTGATTGTTTGCTAGGGGTTCACTATTGGTCTGTTTGGTTGTTGGATGGTGTTAGCTTGGTTCGTATGTGAGGAGT
GAGACTCCTTGTGCACAGGCTAGGTTCGTGCATAGATTTATGTTTGGTTGTTTGCATTAGTGCATTCTGGACAAATATAGTTCGTGTTTGGTTGTTCGCA
TCAGAACGCGTACTATAAGAGTACATAAATAAATATTTAAATATTATACAACATGTGTATCTTAGTTTTGTTCTAAAAATGTCAGAAACATAAATATGAA
ATCAATTTGGTGATTAAATCTTTTATTTATAAAATATATTGAAACAAAACAAACTAAAAAGATTTCTCGAAAAACGTGCCATTGCAGGGTGTGGCTGCAC
CCCGCTGAGCGCGTCTCTAGCGGGCCTGGCTCGCTGTTATTTCTTGCATCCGCTCAGCTTGAATACGTAGAGAAGTGAAACAAACAAAATGTATTTTGAG
GGTTCGTGGATGCAGTTTCTCTCCTAATACAACCAAGCAAACAAACGATATGAGTATGAGTTAGAGCTGCCTAGGAGCCCTTATTTTTATTGTCGAACCC
TAACTTCAAATTTTCTCGTGTATTTCGCCGACAACTCCGCTGGGCTCTGTCGGTTGCCTTGGGCCGTGCGAGCTCCTGATGGTCGTCGCCAGTTTACAGC
CGATTGCTTGCACAACAACAACAGAAGCCGCTGGGTCCGATGTCGTAAAGCCGTCACAAAATCACATACTACAGCATAGGTAC

>Barley
AGAGTAATTAACACTACTAGCAACCTTACAAGTACCAATCGGAGTCGCGAGACGGAGATTGGTTACAAGAGATGAACTAGGGTTTGGAGATGAGATGGTG
CTGATGAAGATGTTGATGGTGACGAGTCCCCTCCGATGAGAGGAGTGTTGGTGATGACGATGGCGACGATTTCCCCCTCCGAGAGGGAAGTTTCCCCGGC
AGGACGACCCTGCCGGAGCTCTAGATTGGTTCTGCTCAAGTTCCGCCTCGTGATGGTAGCGATTACTCCCGAAAGCCTCCTCTTGAATTTTTCTGAAACG
AAACCCTCCTTATAGCAAAAGAGGGGAGCTAGAGGGCCAATAGGGAGGCCACAAGCCCCCTAGGCGCGACCAGGGGGTAGGCCGTGCCTAGGGGGCTTGT
GGCCTCTTGGTGACTCCCCTCTAGTACTTCTTTCACCCAGTATTTTTTATAAATTCCAAAATAATTTCTCGTTGATTTTCATGGCTTTTGGAGTTGCGCA
GAATAGGTATCTCAAACTTGCTCCTTTTTCAGGCCAGAATTCTGGTTGGCCGCATTCTCCCTCTTCATGTAAACCTTGCAAAATAAGAGAGAAAAATCAT
AAGTATTGTACCGTGAAGTGTAATAATAGCCCATAAAACGATAAATATCAACATAAAAGCATGATGCAAAATGGAGGTATCAGCAGTCAGTCCACATATA
AACCCCCCTTCCTTGATACTGATGCATACTTAGCATAAATCTGATATAAGTCTTGCGAGTACTTTGGATGAGTACTCACCGTTGCTTTGCTCCTCCTTTG
CCCCTTGATCCGTTGCTGCGACCAGATGATGGAGCCCATGAGGTGGAGTATCCCGCCGACGACGACTGATACCCCCGACAGTGCCTACTTCTTCGTGGAG
GCCGCTAAAGATCAGGAGTAGTTAGGAGGTTCACAGGCAGGAGGCCTCGCCTCGTTCTATCGTGTCTCTTTTGTGCTAGCCTTCTCTAAGGCACCCCATG
TTTAATGTCTGTACTCAGATATTGTTGCTTCCGCTGACTCGTGTGTTTATCGAGCTTGTGCATTCTAGCCCTCGAGGTCGCTGGCTTGTAATATAAAGCT
TGTATGTTTTTATTTGTGTCTAGAGTTGTGTTGTGATATCTTCCCGTAAGTCCTTGAGTTTGATCGTACGCATTTGCGTGTATGATTAGCGTACGATTAA
ATCGAGAGCGTCACATTGGGACACATGAAAAACTTCATGCCCAACCAATCTGAAAAATTTGTCACCTCCTTCACCTTGCAGAAAACGCTACACCAACAAC
ACAGTACTTCCACCCCCGAGGCAAGCTCGCACTCTTCATTTTCCTAGGCCTAATGCTTTGATACGAGCAAGGTAAACTCATACTGACTACGAAAGAAGTG
TGACATACTGAGGCGAAGTGCGGCTGGATGATGGTGAAGAGTGTTTCAGTACCTTTCTTTTATAGGCTCGGGCGGATGTGTAGGCGGAAAATATGACGTG
AAGAGGCGAAATTTATTAGAAAAAAAGGCGTGAACACAGCTGAAAATTAGGCGGGAAAAAAGAACATCTCACAGATTCCCTGCGTGGAAATCCGCACCTG
ATAACCTCAAAATGAGCGCCAGCCAGCGCCACTTTCGGCGGCAGATTACAGTGCCGGCCGCGTGACGCGGTGGTGGCAGGGCCCGCGTGCTGCGGCCCGT
TCCGTGGCGTCATTCGGTGCAAGGGGATTCCCTCCTGGCCGCCTCGTGCGGTTGCGGCAGGCCCGAGCCGCCTCACGTGATGACGTCAGGTGACACGCGT
CGCCTGGCGCGCGTGCCGCCACGAGAAGTGGGGTCCTTTCTGCAAATCGACGCTGCGGGTGATCTTTTCCGACAATTTAACTTGGTTAGTGGTTCTTTTG
GACAGAAATTCAATGGAAAATAATGGGATCTGGAAATTTACTCTTTCATCGTTCGTCATTACACTCGGTATTTATTCGTGAGCGAAAGGGAATCGGCGAT
TGGCGCAACAGGAGAACTCCCCACAAGACCATCAAATTCCCCACCCGCAACCCTTTGCTCGACTCAAAACCCTCGACAAGCGCCGTCGACCTCGCGCGGC
CGCCGCAACAATGGCGTCCCTTTTCAAGGTATGGATCCCTCCGAACCCTAACCAAGCATCCGACCCCCTCTTACTCTCCGCTCACGCGGCCCGCGCCTCT
GCCCTTCCAGGACCCGAGCAAGCTGTCGGTGTACAGGGACCGGCGGTTCCCTGGGACACAGGAGGAGTTTGAGGGGGCGCTGCTGGCGTCGCTGACGGTG
TACGTGGGGAACATGTCCTTCTACACCACGGAGGAGCAGGCCTACGAGCTATTCTCCCGCGCCGGCGAGATAAAAAAGATCATCATGGGCCTCGACAAGA
ACACCAAGACCCCCTGCGGCTTCTGCTTCATACTGTGCGTGCTCTTTTCCTTACTGCGCCCCTTGCGTTTAATTTGTTCAATTTTCTTGTGCTGGATCCG
GTTATGTAGCATGTCATAATTTTAGACCCAAGGCATTGGCCCAGTTTTGTTAGAAATTGAGGCTCAAATGTAGTTTTTGATGCAATTAGATGCTTGGAAG
GTGGCCATCTAGTTCTGATTATGCATTGACTTAATTCGGTGGTAGTGTCCTGCTGTGACTGTGAGAGGCAATCATTGAATTGTGATACTAGAATGCCTGA
TGCAATTTTGGTGCTGCTGGGAACGCGTGGAACATGCTAGAACAGGAATATTTGCTGTCCCACTGTAAATGTGGCGTAGCTTGAACAACTAGATGTTGTA
TAGGTCTTGTGGAACTCGGTTTCAGGTTTTGCAAGGGTAGCACCGTAATAGCGTGTCCTTGATTCTTCTAGAACTAGGCCTTACAGCCTCACAATGGCTT
CCCTGTCATATGCATTGTTCCAAATATCGCCCAGTTAACTGCCGATATGGTCGATTAACTGCTGTTCGGACCCCTCCCGGTAAGGGAATGTGTTATTCGA
GCAATTAACTGGTAGGTCCAGTTAATCTGTCTGCCAAGCCGATTTATCAGCTGTCAGGCCGAGTTATCGGTCTGGCCAATTAACAGCTTGCCATTTTGCC
CAAAACTGGCCCCTTCCCTCCCTACTTTTCACAGCCACACATTAGGTAGGTCGCTCCCTTCCATTCCCATTGGATCTGTTTCTGCTCCCGCTCATGAAGG
TTTATGGCCTTCCAGATCGGCTGCAACATCATCAGACCATCGAACACTTTTCCTTGTTACTATGTAGCCTAGGATTGCATATTTAGACATTTTGTACATT
ATGTGTTGCTATATAGCCTAGAATATATAGATATGGCCCAAGTTAACCCCCTGATAAATGGGTTACCGATAAATTCAGTTAAATGGTCGATTCGCCGATT
AATCCCTACCCCCCCNCCCGCGACATGGTACCAGCTACCGATATCCATATCCTGACCATTTTCTAAAAAGGAATCTCGTCTGGATATCGCTGCACGATGC
ATGTTCTGTTCTCTTGTGCACTATTGTTAGAATACATTTTTGTTGTCGTGCTGGGATTGTCTTGGCTAAGTGGTGACCAATCATGCCATCATGCATCTGA
ATCTGGTTAGATTGGTTACTGGGTGAGTCAAGGTTGCCCCTATGGTAAGATTGTAAACTGGGGTGAGTACATGGTTTGTTCTTAAAGGCTGGTCTAACTG
TTACCATATCTGGTTTTATGCGGTTCATGTATATTGAAAGTAATGGTTGGAAGTTGGAACTGTGTGTTAGTGATGTCACAAACCAGAATATGCCTTGGTT
CTGGGATAAATCGGTGCACATGACTTGGGTGGGGCATTTCCTGATGTTTTCACCTTAAATATGCATGTAAGAGGTTTATCTGGTAGTCATATATCACATG
CTTGTCTGCATTGATATATTTGAGTGTGTGTTGAGGTCTTTAAAGTTTGGAAGATGGCTATCGTTAGAATAATCCAAGGCTTTCTGTCGATCTACCAAGG
ACCAAGCAATCACACGAGCACGACACCGAGATTTGTTAACGAGGTTCACCGATATGGCTACATCCCCGGGGCATGACAACGGGCGCTCCTCCCCGTGACA
CCGTCACAATACCGCACCCCGGCCGTCCGGGTGCCGGCACACGCCGCCGGCTCCCCCGCGTACCTGGGCTATTATATTGGCATAGGTTACATCGTGTGTC
TAGCCCCGCTATATATGAGAGGCCTAGGATACAAGTGTCCTACTTGGACACGACTCCATATCCTGTCTAAAGTCTAAACACAATACAACTACAAGTCCAA
TTGTAACCTACCGTGTACACAATATTCGACACAACTCTAACATCTATTGTCTAGTTTGAGCCAATATTGGCTAACTGGCTACCCTGTTTAGCTTGCAATG
TTTATGCCCTACTCTTTCTATTCCTCCTTGTTCAGGTACTACTCCAGGGAAGATGCTGAAGATGCAGTAAAATATATTAGTGGCACAATGCTTGACGATC
GCCCAATTCGTGTTGATTTTGATTGGGGCTTTGAAGAAGGCAGGCAATGGGGCCGTGGAAGGAGTGGTGGACAAGTATTATTACGATCTTACTCTTTATC
TTAAACAGATATATAGGGCCTTCTACCCTACTCAGACTGATATTGTTTACTCCTTTCATAGGTCCGAGACGAGTACCGCACGGATTATGATCCTGATATC
CTTTGATACTAAACTTTTTGCCGCTTACTGCAGTGATGTGAGAGCGCTAGCATACTCAGAAAAAGGCTTCCAACAATTTGCCTGTTCATTTGGACACTGT
TGGTTGCTTTTTAGATGCTTATTTGTATTTTTCTTATAGGTCCACTCTTGATTTGATATGCCTTTACATGTTTCTCTCTTCCTATAAATTTCTCTTGAAT
CTTCCTTAATGAATCTAACGAAGAGGTGGCTATGGCAAGATGGTTCAGAAAGAGCTAGAAGCACAAAGAGAATTAGTTGACTATGGTGTAGGTTTTCAAA
CGAATGCTCCACCGCAGTGTAAGTTTTGAAGCTAGTTGTATTATGTGCTTTTAACAAAGTGTTGTACGCATTTACATTGCTTTTACATACCTTGTAATTT
TGTGTCTCCATATACCTTGCTAAAAGCATGTATGTGTATTAGAACTGTAAATCCGTAATACTCCCTCCGTTCCTAAATGTAAGTCTTTTTAGAGATTTCT
CTAAGGGGCTACATATGGAGCAAAATGAGTGAATCTGTACTCTAAGTATGTCTATATACATCCGTATGTAGTCCCCTAGTGAAACTTCTAAAAAGACTTA
TATTTAGGAACGGAGGGAGTAGCATTTTAAGTGGTTGCTTGTGTACAGTAGCCTCATCGATAGATTTGCGACTGGGAACTACTCCGTATTTGCCAGAAAA
ACAGAAACAATACATCCATTGTTTAAATCTAATAAATATAGTTTGATGAAATAAAATTGCCAAGCCGCTATCATGAAGTTTTGATTTCTAAAGTAGCTAG
CTTCTGACAGATCCCATGTTAGTGTTTGTCTATGATAGTGCTTCACCTTGCATATAGCTTGCACTACACAGTCGAATATTATTTCTATCATTGACCTGCT
AATGGGATTGAGTCCAGTTTCTTTCCATTATTTAGCCCTAACTTGCATTGCGCCTGCTTTGGATTTCAGTTATTACCCGACACAAATATGTGTACTGTTG
TACAAACCATTCATATGTCGTCAGAAATGTGATTTTGCTGCATGTATTTTTTCCCAGTATTCGACTCCAGACAGGTTGAGCCTAACTATTTACCAAAAAC
ATCTACACTTTCCATTTAAATATGCAGTTGATAGAGCTGACAGGAAGAGAGGATATGGTGACCGGAATGACAGAGGAGGTGCCACAGTTTTCATATATCC
TTATATCCATGTTTTGTTTTTTGGAGGTAGAAAATAACATAATCTGATGCTTTGTCAGATTACCAACGGAGACGATCAGCACCAGATATGGCCAGGAGAG
CAACTGACTCGGATTCTAAGAGAGATGCTAATCAAGAGCCTGTACTTACATCATCAACCTTTTCTTTCCCTCCACTTCACAAACATAAGACATTTATTGA
GTATTCCATGGTTTCTTGTACAGGAAAAGAATCCCAGGTTTCGGGAGAAAGGTGATTCTGATGATGAAGACGAGGACTATGATAAGAAACGCCGGCGCTG
AACATGAGAAGCAAATTGCTGCCATATTCAAATGCCCAATGACTACAATAGTAGTATTATCTATCTATCCTGTATGCCATATGACTTGATTTTCCCTTGA
GCCATTCACATTTTGTCTGCGTTTTAGAATCAGTTCATCAGCACAGTGCAGCCTTTGTTGAATCAGTTCATCAATATATGACTCTGCACCCCCTGAAACT
CTTGCATGTGTATGCTGCTGATTAAGACTATTAGTTTTAAGAATAGTTACAGGAACATGAATCTCCAGAAAGTTATGACTAGTCGAAGTGATTCAGTGGC
CGAGAACTGTAGACCAACCTGATCTTATATTTAAGGGGCCGCCTATGCGTCAGCTACCTGAATTGTTTTTTGGCCGCCAAAAATCTGAGATGTTAGGATG
CCGAATGCATATGACTGGATGGTCGTCTTCAACCTCAGCCTGTTTTCTTCTCCCCCCCACAAACAGATCAACGCCTGTCCAACCGCCCACCTGCTGCCGG
CGGGGCGTTCCCCACCGCCCCACCATCCCCTTAACCTCCGCCATCGTCACGATGCAGAAAAGTGATGTACACTGAACTTTTTCCAGTCACCTGATATTTA
CTTATTTAGCATACGCGGATATTGAAATAACTTGTAACGCGAGACCTGGGGATTGGACACTTGTTGTCCGAGTTCCAATGTAGAAAGACTATTCTAAAAG
ATCAGTCCAATAATATCACTCGTTAAATAGCGCAATACTTCTTGATTCTCCGTTATCTGAATATATTGAACATTATAACCACAAATAGGAATGAAACGGC
AATAGCTCCTATATGAACTACTGGGTAGAATATAGCGGAGAGAAGAGAGGTATCCTATTTCCTTTCAACCTAAATGGTTTCAATTTCAACTAATCTATAG
TTGTTAGTCAAGGTCGCTTTATTAATACTTGGGCTGATATCATCAAACGTGTTAACCTTGGTATGGAGTAATGCACGAACGTAATGCTCACAACTTCGCT
CTAGACTTGGCTGCTGTTGAGGTTCCATATGTATTAATGTAATGGATAAGGTTTTTCTGCTGCAAATAGCCCACAGATCATTTTCCAAAGACTACCTGCA
CCAGTTGGCAGCCGCCTGTGCGGACCGTGGCGCCATCTCTGAAATACTCCCTCTGTCCTAGTATAATATAAGAATGTTACTATGACCAATGT
