# Supplementary material for: Insights Into the Regulation of the Expression Pattern of Calvin-Benson-Bassham Cycle Enzymes in C3 and C4 Grasses
Source: Front Plant Sci. 2020 Oct 16;11:570436. doi: 10.3389/fpls.2020.570436 (PMC7595957; doi:10.3389/fpls.2020.570436)
Supplement: Supplementary file 1 [file Data_Sheet_1.ZIP › FBPase-8-grasses.txt]

>Brachypodium-Bradi1g67020
GGAAAAACAACTGGATCTTGCAAGTCCACGGGCAGGATATTGTTTTTCCCCTCCACAAGACAACAGGCAGAAGACAAACAAGGCTTGCTGGTTGACTAAT
TACGCATTGATGTTTTCTCCTACTACCGACAGAAATGTGGCCTTGGCTGCATAGGCTGCGTATATACTGGCATGCCACAGTTTGGCATTGACCTACCATA
CATGGCATGCCCATTTCCTAAGATCGACGACGAACGCGTGCGCATGCGGTAGAATCAAGACGGTAATTGCTAAACTTCTCGAGTGAATCAAACCATCCTA
GACGAAGCCTGCCGGTGATTCTTTGAAGATTCCGTTGCCAGTGACGAGAACAGACAAGTGCAGAGTCTGGACAAGTGTAGCTGTATTCCTTGTTTTTGTT
ATGACAGGTATATTACGACTCTGCCGTGTCTCCAGTGAGGTGTCCGTGCTCCCCAATTGGCTGCAGACAAAAAAAAATGCCTGCCTTTTGGAACAGAGCA
GAGACATACAGATCTGTTGGGGCTTGTCGATGTAAAGCATAGCATGTGGACGTGCGGGTATTGTGGAGGTTTCCTTGGAAATGTCCAGTTTGCTGCAGCC
CTAGGTGTTGTCTTGTGATTGCTTGGGTTTCTGCTATGCAATGACCCGGAAGAATATAGTTTGTTGAACTCAAAAACTATACACAGCGAGATAGGACTTC
GCCAAAGAAGGTATTCTTGTTCGAAACTTCCAACTGTTAGGCGTGCGGGCTGCGTCGGTTGGTGTTGCTAATGACGAACGTGCACTTAAGAATTTAACTC
CTGACGAAGACGCAAGAGTCGTTCATTGGAAAGGGTCGGTGGGTCTTAGTTTGTAGCCGGTCGCTCTGTGTAGCTCTCAACCGTCCCTGCTCTCATCATT
TTTCATTTTTGAGAGAAAGAAAACCAAGGTCATATATTAAATCGGTCAATCCTTACTCCTTAGATGACCATCTTTAAAGAAGAGATAAATTACACACAAG
TTCTTTTTAGGGAAACGACGTCATCTTAGCCGGTGGCTCACCTTGAGGCTTGAGCAGAGCTTGATGTTGCTGTCTTTGGGCCGATCTGAACCATGTCCAA
GTTACGAAAATATTGTTGACGCAGCAACCAGAAAGTCACCAGTCGGAATCAGAAAAGCCGACGACAACAATCTAATTAACAAACCGCCTTCTTGCAAAAC
AAGGCGATGAAAAGAGCTTTGTGACCACTTCAGATCCAACCACACAGATCAAGGGAGCTATCTCACTTGATCCTTGGTGAAGCCGAAACTGGCAGAACCA
TCGATCGGAGAAGAAGCACCAAGAGTCCAAGACACGAAGAACATTTGCAAAACACAAAGATAGAACCCAAATCCACTGCTCCATAAGAGAAGTGACCAAA
AGATCCCTCGCCCTCCTCTACTCGGCCAACAAGATAGTCGCTGATGTGGACAATCAGGAGTAGAGAAAACTTTATTCTTGTATCACACAATACCATCATA
TCCACCATAGCGCGCACCGCTGCAGAGGAAACCAAATCCGAAGTCTATGAGATCTAAATACAGTGCTGCATCGCAAATCCGAGATCCCCACCCCCTCCCC
CTGCCGGAGTGCCAGTTGGAGGAGGACATTGTGATTGCTCTCGTCCTTTTCCAGCGTTTCGATTTCGTTATCTCTATATAACTTGTCGTCTTTGAATCAT
TCTTTATATATTGACGTTCCTTCGAGTAGGGTGCTAAATAACAAAAAACAAAGCATGCAGAAGTTTGACTAACCACGTCACGGGTTTTGAAGAGTGTGCA
TGGGCTGTCTACCTCAAAAGTCAAAATGTGAGAACTCAACGTTGTGGCCGAAGACATTCCTTGCAAGGTAGACTTTCAACCCGCTTCATTGATCCAATGA
GGAATTATCAAATTCATGTGAAATCAGTCACGAGAATAGTTAGGTTTTTGAAGTAAGCCGCAGCGGCCATGTCAAGATGGTGATAAAGCCAGAGAAAATT
ATGATGTACAATGTCATTTCCACAGCCTGGCCGTCGCCAACAACGCCTGAAACATGTAAACCTATAAAAGATAGCAAGATTCATGATGCAATTTTTTTTT
TCATTTTTTCCGTGGGTGACGCAATGTTAATATGTGGTTTCCCCGCCTCTCGACGCCTGCCTTGCAAATAGCACTACTGTTACCGTGGTCCTGTCGGAAG
CGGTCGTCCGAAAATATTTTATTTTTTTGAGAAAAATCCAACCATCCACGTGGGCCGAGAATGCGTCATTTGGGTCTAGCCACCCAGTGCTGATGAAGCA
GGCTAAAATCGTTGTGTCATGGAAAGGCAAACCTGTTTTCACACATATTTGATTTCTTTTTATCACATATAGAGTTTTGATTTTCTTTTCTTGTGTTTAA
ACGGTTGGTAAAATGGAACTGAATGTCATAAATGAAGTACTCCCTCCGATAACTAAAACTACGACAACGATTTAGAATCAAGGGATTAATTGGCATTGTC
CTTTTTATCACTAGTTCATACTCATGATCATGCTCACCTAGCACCTATTCACCACCCCTTTTTTTCAGATAAAGAATTCACCACCACTTAGAGGAAAAAA
ATGTTGCATAAGGTTGGATGACACCTTGCCATCATCTGCCACCTCCCTGCGCCGCGATTATCCTGGCCGTGTGGCTTCTTTTTTTTTTGAGGGGTTGCTT
TATGAGTCGTAATGCTTTGTTATTGGGCCGATCAAAGGCCGCGAATCTCTCTCCACGGTCCACGAAATATCTTGCCGTGAGGTATGCGAATGTGACCCGC
GCAAAAGGACAAGGCTCGAGCAGAGACTCTGAAGTCTGAAGTGAGCGACGACATCCTCACAATTCTTCCCCCAATCCACACACTCGCCTCCCGCCCTCTC
TCAAGCCACACAAACCGCAGCCCGGAGCCAATGGATCAGCAAAACAACAAGCCACCGCGGTGCGCAGCCAAGACAGGGAGAAGATCAGAGGAGAGGGAAA
CTAAACAAATCCGGCAGCAGGAGCAAAGCAATGGCTGCCGCAACCACCACCACCTCCCGCCCGCTTCTTCTCTCCCGCCAGCAGGCGGCGGCGGCGGCCG
GGTCCCTCCAATGCCGTCTCCCCAGGAGGTCCGGCCTCTTCGCCGGCCAAACTTCCGGCGCCGCGTCGATGGGTCCCGGCGTGCGGTGCACGGCGGTCGT
GGACACGGCGTCGGCGCCCGCGGCGGCGGAGCCGGCTAAGAGGAAGCCGAGCAGCTACGAGATCATCACGCTGACGACGTGGCTGCTCAAGCAGGAGCAG
GCCGGGACCATCGACGGCGAGATGACCATCGTGCTGTCCAGCATCTCCACGGCGTGCAAGCAGATCGCCTCCCTCGTGCAGCGCGCGCCCATCTCCAACC
TCACCGGCGTCCAGGGCGCCACCAACGTGCAGGGCGAGGACCAGAAGAAGCTCGACGTCGTCTCCAACGAGGTACGCAAGTTGTTACTGCACACAGTACT
CTGAATCAAATTGACAACAAAGAAACCACGATCGATCAAGCTAGCATCACGTACGCGCGCGCTCAGGTGTTCTCGAACTGCCTGAGGTCGAGCGGGCGCA
CGGGCGTGATCGCGTCGGAGGAGGAGGACGTGCCGGTGGCGGTGGAGGAGAGCTACTCGGGCAACTACATCGTGGTGTTCGACCCGCTCGACGGCTCCTC
CAACATCGACGCAGCCGTATCCACCGGCTCCATCTTCGGCATCTACAGCCCCGCCGACGAGTGCCTCGCCGACATCGGCGAAAACCCAACCGTACGTATG
TCGTCGGAGTAGTACTCTTTGATCCCTTCCTCGTGAGTCGTGACAACAGAACTAACAGAAGTCTTTGAGGTCTGTCCGGGCGTGCAGCTTGACCAGGTGA
CCGAGATGTGCGTGGTGAACGTGTGCCAGCCGGGGAGCAACCTGCTGGCCGCCGGCTACTGCATGTACTCCAGCTCGGTCATCTTCGTGCTCACCATCGG
CACCGGGGTGTACGTCTTCACGCTGGACCCCATGTACGGCGAGTTCGTGCTCACCCAGGAGAAAGTGCAGATCCCCAAGTCCGGCAAGATCTACTCCTTC
AACGAGGGAAACTACGCTCTGTGGGACGACAAGCTCAAGAGTTACATGGACAGCCTCAAAGACCCCGGCACCTCGGGCAAGCCCTACTCCGCGCGCTACA
TCGGGAGCCTCGTCGGCGACTTCCACCGCACCATGCTCTACGGCGGCATCTACGGCTACCCCAGGGACCAGAAGAGCAAGAACGGCAAGCTGCGGCTGCT
CTATGAGTGCGCGCCCATGAGCTTCATCGCGGAGCAGGCCGGCGGCAAAGGCTCAGATGGCCACCAGAGGGTACTTGATATCATTCCCACAGAGGTAATG
CTAATAATGCTCTTGAAATGTGGATTCGGAAGCACTTTAAATGTGTGATTAAATGGAGATCGTGATGTTGATCATTGTGTATGCGCTCTGCAGGTCCATC
AGAGAGTGCCTCTCTATGTCGGGAGCGTGGAGGAAGTGGAGAAGGTGGAGAAGTTCTTGGCTTGAGAATTACAAGCTTGATGAGATGCTGGCTTGAGTTT
CTTCCAAGAAGTTATTGTAACCAATATATGTTGTAGAAAATTTCTTTTCTGGCGGGGAAAAGCCATTTTGAAAAATTCCATTCTTCGGTTGTGAGGTGAA
GGGCCTGTTAATTTTCCGCCGTTTCAACCCAGTAGTAAAAATGTCAGTACAATGGTGTGGGCACTAAATAGCCGGACCATCGGAAAAAATTCTTCATTAC
CGGCTTTAATAAAATACCGGAGCCGATCAAACATATCACATACAGCCACGTGGCATCGACTCACACATGTATTAATTAAACTAGTGGAGTGTCCGTGCGT
TGCTACGGATCGACAAACTCATCCATCAAAACATGAATAAAATATTATAATTTTCACAAACGTATAGACAACAAACACGTGAATTGGAAATGCAAACTGT
GAATAGGTATGTAAACACTAATAAAAAATCATTATAGTTCACAAACGACTACATGGCTCGTATAGACAACAAACACGTGAATTGGAAATGCAAACTGTGA
ATAGGTATGTAAACACTAATAAAAAATCATTATAGTTCACAAACGACTACATGGCTCGTGGCTTATGACTGGTTGCAACAATTATCACGTTGCGCTTGCT
TCCCATATACAGTAATTTACCACACATAATGCATGTGAAATCAAGTACCGCACATAATCCATGTAAAATTTCAAGGGTATACAAAATATCACAATGATAT
TTCAAGACATTAAAACTCCACCTTGACTTGAAATGACTCGGCGACTACCTCCGAGCTTAAAATCTACTGATAGCCACAAACAGACCAAAGAGACCGCAAC
AGACCGACAAGAAAAATACTTTTTGCAACAACACGTTGCAGTTTTCAGAAAACAAAAGCAGCTCAAATAAACTGAAACCTCTTGGCCCGCCTTGAACTGT
TCTATCCTTCTCCACATCCTCTAGAGTTGGAGACTTGGGATCCATGACGCCCATCCCTTTTTTGCAGCCCCGATGTTGAAGAAGTCTTGCGACCCCACCG
AAGCAGCTCTCGTGCATTTTAGAGAGAATAATCCCAACTGGTTCTGGTTCATGAGGCCATTCATTTTGGAAATGCCCCACAACATAGCTGCAATCCCTGT
AGGCAACATGTTTTTCTTCGCAACTCTTGCCATCCTATATGTGATTTTTAATACCAACAGATGAGATTTTTTTTTAATGAGAATTAGAATCGAAATGCAT
ATGTCG

>Rice-LOC_Os03g16050
TACAGCAAAAGGACATTTATACCCTTAGTGATTATTGCATTTTTGCTCCTATTTTTTTCAGCTTGTGTGATTTTGCCCCTATTGTGTGATTGTTATAAAT
AATTCAAATATGAGCATCTCTTGTGATGTTTTTGTACTTTAATAAAAAAATCACAAATACTAGCCAAGTACATAATCTGACCAAACTTTGAACAAAATTT
AGACAGCATTTCGACAGGTCCGGGAAGTTGCTACTGAAGAATTCCTTGATGGAGAAGGTCATCGGCGACGGTGGGCGTGGACAGCAGCAGGCTATGCGTG
CTCGGCGCGAACGGCGGCATGGGTTGGGGGGGAGGGGTTGCGCCGGCGGAGTGGACGAAGGGGCTGAGGTCGCTGAGCTAGGAGACGGAGGCCTGGTCGA
GCGGGGAGAAGAGCCTCGACGGTGACGATGCCATGGGGGGCAGCGCGGAGGGCACCGGGGAGAGTATGCTTGGGTGGGTGGGGCCGAGGACCGCCATGAA
GGCGGCGTTGCCATTGCCATCGACGTCGAGCAGGATGGGGTCGTCGCCGGCTGCGTAGTAGTGCGAGGAGGGTGCGGTAGGGGGAAGCGGTCGTACAGAC
CTCTCGATGGCGGCATACCTCGCGGCAAGGGAGAGGGCGGCGATCGGGGAGAGCATGAACTCGTGTGGCAACTAGAACTGCGAATCCCCGTGTCAAAGCC
CCACGGCCGCCTGGCTACCGCACGCCCGCCCTCTCCACGGTTGCCGCCGCCGCGCGTACGCCCTCGCAGCCGCCCGCCCTCGAGTCCCTGATTCACGCAC
GCACAGGTTGAGAGGATTTAGTCCCTACCCATTCTCTCAGGGGTACAAACGTAAATTCATATTTCCTAAAACCTTTTTTTATTTCCTTTTGTATTCCTTT
AACACAAAACGTGGGACCCACCAAACGATTGTTACAAGTAGGGGTAGACGGCCGGTTCAGATTCAAAAAGTGGGGCTAAAACCGCAAACCCTAAAAAGTG
AGGGTAAAACAACAATTGGGTTTGAAATTGGGGGCATATATGCAATTGTCCCATTTTAAAAATGGTTTTCACCAACGTGGCAAGTTGGTCCAACCGGATG
TGGGGGTCACATGTCAGTGAGTATGTATCAGTAGGCCGATAGGTAACAACAGCTCGAGGAGGTTGTGGAACTCACTAGGGATGGAGGTGACGACTCTGTG
GCCTCATCCTGTTGGCAGGACCCTCTAACACTACGACATGAGCCTCCCCTCCCATCGCCATCGCTACCAATGTTGCGAGCAACCCCTCTCTTTCTCACCC
CCCTCTCCTTTTCCACACCGCCACACGAGCTCGAGTGGGGACAATAGTAGGCAATGGCGCGATGATGACGGCAGAGAAAGCCGCCCCTCCTCATCTTCCC
CTTCAGACATCTTCCCCATCCTCGCCTGCTTCAGTCCTTCACAGTCGCTGCCTACCTTGCCGTCCGTGATCCCGGTAGGGGAGTGGTCTGACACCATCTC
TCTCATTGGGCCACGCACGTCACTGATGCTTGAGCCTCTACTGGCAAACCCATATGAGCCAGCAGCCTCATCATCGACAGCTGACCACCGTTTTGCTCCT
TTGTCCTCCGGAACTATGTGGATCTGGGCTCATCGTTCCAATCGACACTGAACTTTGTGCCGGGCCATGCCGACCCAACGTGCCGAGGTGGCAGCCCAAG
CACGACATGGCTGTTAGGCTGGGCCGGCATGGCCCGACCTGCCATGCCTGGGCCGGGTCAAATCACCTGGCCTTGGGCTGGGTCATATGACCATCTATAT
TCATAGGTACGAATAATAGATCTGCCTAATCAAAAGCACAAGTATATACTGCCCCTGAGCAAGGCGATGCTACTTGTATGTGACTGTACGTGACGCTGGC
TGAAGGACAAGGAGTTGCAATTAGGCTAGTATCTGAGGCAACGCCATCCTCACAATTCTCCCCCAATCCACACACTCACCTCCCGCCCTCTCTCCGGCCA
CACAAACCGCGGCTAAAACCAATGGAACAAAACAAGAAGCCATCGGCACCAAGACCAGGTAGCCGCAGCGAGAGGAGAGCGCGAGCAGAGCAAGCAACCA
AGCAGCAGCAGCGATGGCCGCCGCAGCCACGACATCCTCCCACCTGCTCCTGCTCTCCCGCCAGCAGGCGGCGGCCTCGCTCCAATGCGGCCTCTCCTTC
CGGAGGCAGCCCGGCAGGCTCGCCGGTGGGTCGTCGGCCCCGAGCGTGCGGTGCATGGCGGCCGTCGACACGGCCTCGGCGCCCGCCGCGACGGAGGCTA
GCAAGAAGAGCAGCTACGAGATCACCACGCTGACGACGTGGCTGCTGAAGCAGGAGCAGGCCGGGACCATCGACGGCGAGATGACCATCGTGCTGGCCAG
CATCTCCACGGCGTGCAAGCAGATCGCCTCGCTGGTGCAGCGCGCGCCCATCTCCAACCTCACCGGCGTCCAGGGCGCCGTCAACGTGCAGGGCGAGGAC
CAGAAAAAACTCGACGTCGTCTCCAACGAGGTAAACGACTAAATTATCAGTAGCTCGTCGTGGTTAGTGCGCGAACCACCGCAACAAGCGCGACCGACCA
TAAGCTGAGCGCTATGCGCACCGCAGGTGTTCTCCAACTGCCTCAAATCGAGCGGGCGCACCGGCGTGATCGCGTCGGAGGAGGAGGACGTGCCGGTGGC
CGTGGAGGAGAGCTACTCGGGCAACTACATCGTGGTGTTCGACCCGCTCGACGGCTCCTCCAACATCGACGCCGCCGTCTCCACCGGCTCCATCTTCGGC
ATCTACAGCCCCAACGACGAGTGCCTAGCCGACATCGCCGACGACCAAAATGTAACGCGTTATCGATCGCCTAGCAATCGCTCATGCACACACTGACACG
GTGCTAACAGAACGAAACGCCTCTGTCCGCGCGCGTGTGCCTGCAGCTTGACCAGGTGGAGCAGAGGTGCATCGTGAGCGTGTGCCAGCCGGGGAGCAAC
CTGCTCGCCGCCGGCTACTGCATGTACTCGAGCTCGGTCATCTTCGTGCTCACCATCGGGACAGGGGTGTACGTGTTCACGCTGGACCCGATGTACGGCG
AGTTCGTGCTGACGCAGGAGAAGGTGCAGATCCCCAAGGCAGGCAAGATCTATGCCTTCAACGAGGGCAACTACGCGCTCTGGGACGACAAGCTCAAGAG
CTACATGGACAGCCTCAAGGAGCCCGGGCCGTCCGGGAAGCCATACTCCGCGCGCTACATCGGCAGCCTCGTCGGCGACTTCCACCGCACGCTGCTCTAC
GGCGGCATCTACGGCTACCCCAGGGACCAGAAGAGCAAGAACGGCAAGCTGCGGCTGCTGTACGAGTGCGCGCCGATGAGCTTCATCGTCGAGCAGGCCG
GCGGCAAGGGCTCCGATGGCCACCAGAGGATACTTGACATCATGCCTACGGAGGTAAAATATGCGCACACATTATATGCGCAGTGTTATTAATGGATTAA
TCTACGAGTAGACTTAGAAATCGAAATGTGTCTATATAATTGATTCGTTTGTGAATGTGCCGTGCAGATCCATCAGAGAGTGCCGCTGTACATCGGGAGC
GTGGAGGAAGTGGAGAAGGTCGAGAAGTTCTTGGCTTGACTGCAAGTTTCATATACGGGGGTGTTTCTAAAAAAAAAAGTATTGTAACTAAATTATAATA
TATTTGTAGAAATTTTCTTTTCTGATGGCGAATTAATTAAACCCATTGTGAAGGATTTCATCCCTACTGTTGATAGGTCGAGGCTCCTTCTCACTAGTCC
TGAAAACAGTCGACAAACAGCCTAAAGCATTTCTGTAGCCATTTATTTTTCACGGAAACGGTAGAGGCCAAAACAAAGATAATATTGGAAATTGAAAATG
GAACTGTTAGAGCACCCGCAATAGTAAAGTAAGGTGCTCTCTATAAAACATGTACATCTCAGCAATAGACTAGATTAATAGTAAACTACCCCAATAGTAT
GTCTACATGGGTATCTATAGCTCTCTAATTCATTGCCTCGTTTTTCTCTATAGACTATCTCCAGGTTAGTAGATAGCTTTGCTCTATCTCTTCATTTAAT
CTCTTTCAAGTAGGAAAATATGCTGACATAGATATCTTGTAGAGAGCCTATAGATAACCATTACGGGTGCCCTTAGGATGAAAACTTACATGTATCGATC
AGAACAGACAATTCATGTGAGACATACATAAGAAACTCATGTCAGAAACTCTGAACCATAAAAATCGCATATGTAAGACGTTACAATATATAAAGGGAAC
TGTCGAATTTTGAACAGTTGAATTTCTTTAAGACTAGAAAAAAAAATGCTCGTGCGTTGCAACGGGTGAAGTCTATTTTAATCTTATTATTGTTATATGG
TTTAGTTAAGATGAAATTTACTGTGGGAATTCCCTTGGATATATATATTTTTAGAAAATCATGAGCTGCAGTTAGCAGTCTAATCGTCTCAAGTTAGCAT
GCGAGTTTTTTTAAACAGATTTCTTATATGATTCCTTCTGTATTACTGAAAGCAAACGAACTTAAAAACTGACTCATACACGGATGACGTACAAAAATAC
CGGCGAAAACATCTTCAATTTTTATAATAGTAGAGAAGATATACAGATTAAAACCAAAACATAAAATTAAAACCGACTCAAACACGGATGACGGACCGCG
GAAACATCTTCAATTTTTATAACCGACTCAAACACGGATGACGGACCGTGGAAACATCTTCAATTTTTATAATAGTATAAACCAAAACATAAAATTAAAA
CC

>Panicum1-Pavir.J33737
AAAGGAAGAGAACGTGGGGGCGGCAGACGACGATTTCGTTCGTTCGTCGCGCTCTCGTCATCGTCATCATCAGCGGTCGAGTGGCGATGCCTGTGACTCC
CACCGAAATTATTGGAAATGGTCGGTCGTCCAGCGAGAAAGGCAGGTGCTGCCATCGCCCTATTTTCCAACACTTTTTAAATCATGGCTGCGTTAGGGAA
ACCCGCCGTGCGATAGCCAGTACGTTCTCGGCGAAAGCTAACGGTCCTTGCTTCTTGCTTGCCAGGGAAAAAGGTGACCGTTCTTCAGTTACTATGGTTA
ATGGTTTTACCGAGTCTGGTCAGCCAGCTGCGGGATAGGGCAAAAGTTCGGCGAAGCTTGTGATGAAGTTGTTTACCGTGTAGTACAGTGGCAGTGGCAC
CATGTAGCTGGGGGAGTGAATTGCAGCTGGAACCTCAACCTGGAAGCCTGCTGGTAGGTTTACAGTTCCGTGCCGGAGTTGGAAACGGCAGGTTAGTGAG
TAGGGCCTGCCAGTTGACTAACTCGTCATCGGTGTGTTTTCTTCCACTACCGGCTGAAATGCGTCTCTGGATTCACACTGTCGTGGGGTACATTCAGCAT
AGTTCTGGCAATTGGCATTGACCTACAAGGCCTGACATTTCCAAAGATGACGCACGGCTTGATAGCATGAAACTATGAAAGACGGTGGTTCCTAGAGGCT
CGAGAGGATCAGAGACGCCGAACAACAAAAGCGTCGCGATGGTACCTCGACGATTCCGTTGCTCGTGAAGGGAAACGAACAAGGCAACCGTTCTTCTCGA
CAAGTGTATTTGTCCGTACTTCTGCCACGGCACGGCACGGCTACCAAGTGCTGTGTCTTAAGCGAGGCGCGGGTGCTTCCCGATCGGTAGCTAGCAGAAG
GCGGCTTGGCTCGGACGGGTACAGACCAACGGAAGAGGACAAGTTTGTTGGACCTGTCGACAAGTCGATGTGAAGCGTAACACGACGAAACGAGTACTAT
ACTATACATCATGCAGATCGCCTTGGAATGTTCAGTTAGTAGAGAAGATTCCTGCGGTGTCCTCTAATGGCTTGGTATCCTGCTACGGAAGATTCCTGCC
GGTGCAGTTGTGGCATACTGATGCTAGCGGGATGCTGTTGTGGCATTCGGTTGATCAGATCGGATGGCGAAATTACATTAGCTTTCAGTTTATTTAATGT
AACTTGCTTTATTACCAAGCCATCAAATAGTTGCTCTAAAGAAATCTCCACTACCGCTAGGAACAAGTAGTCAAGTACGAACTACGGAGTGGAAAAGCTG
ATGCCATACACTGACGCTTTTCAGGCAGACAGCCAACAACGTTTACAGCAGCAAGACCACAAAGAGTAGTTTCGGCCTTTTGGGTCGGGCTGGGATATCT
GGCGGATGAAGGTTTTGGATTGGGATGTGATATAGGGGCTGGGCGCCATTTTGTTGGGCCATGGCTAGATTGGGCCGCTGAGGTGGCCCATGCATAGTAT
GGGCCTATATAAATGAGGCCCATTTATTGCTCGTCGCTGCTGCTGCTGCTTCATGGACGGGGTAGCGAGTACAGACAGGACGCTACAAAACAGCATCCGT
CGAAAAGAACTGCTCAAACTTCAAAAAAAAAAGAATAAGAAGAAAGGAAAAGAACGGATCCTGTACCGTTTAATTTGGTGCAAATTTACAATTCGAAAAT
TTAAAGATATGAACCGTGATCGTCGTTGTCTTGTCGCATTTCAAATACATGCTTTGGGTGAAGGCAGTATATCGAGCAGTTGAGCAAATTCCGGCGACAT
TTCTCTTGAATTCTCCTTTGCCTAATGGAATAAGCATGCTTCTTTCCGTTCCGCTACGATCCAGTGAAGAAGTAGTCAGAAAGAAGCCAAGAAGGTTCGG
TGCAGCCGTAGAAGTTGGTCAGATGGCAACAATGTACAACAGTACAGCATGAAGCTGAGGCAACGCCGTCCTCACAATTCTTCCCCCAATCCACACTCCC
TCTCCGAAACCACACAAACCTCGACACCGAAAACAATGGAACAAAACAAGAAACCACCAGCCCGCGGCAATCAAGAGCAGATCTGCAGAGACGAGTGTAC
GTGCCATCAGCAGCAATGGCCGCCGCCGCAGCCACCTCCTCCCACCTGCTCTTGCTCTCCCGCCAGCAGGCGGCCTCCCTCCGATGCCGCCTCTCGTTCC
TCGGCCAACCCAGGAGGCCCGGCAGGGCCGCGGCCGCCCAGGCCCAGGCGCCGGGGGCCGGCGTGCGGTGCATGGCGGCCGTGGACACGGCGCCCGCGGC
CACGGAGACGAGCAGCGCCAAGAGCAGCTACGAGCTCGTGACGCTCACGACGTGGCTGCTGAAGCAGGAGCGGGCCGGGGTGATCGACAACGAGATGACC
ATCGTGCTGGCCAGCATCTCCACGGCGTGCAAGCAGATCGCGGCGCTCGTGCTGCGCGCGCCCATCTCCAACCTCACCGGCGTCCAGGGCGCCGTCAACG
TGCAGGGCGAGGACCAGAAGAAGCTCGACGTCATCTCCAACGAGGTAAAGCGACTCGACTGGAAAAATTAAACATCCCAACGCGATCGAGCAACGCACTG
GCCATCAATCAAGAGCACGACGCGCGCGCGCAGGTGTTCTCTAACTGCCTCAAGTCGAGCGGGCGCACCGGCGTGATTGCGTCGGAGGAGGAGGACGTGC
CGGTGGCGGTGGAGCAGAGCTACTCGGGCAACTACATCGTCGTGTTCGACCCCCTCGACGGCTCCTCCAACATCGACGCCGCCGTCTCCACCGGCTCCAT
CTTCGGCATCTACGCCCCCAACGACGAGTGCCTCGCCGAGATCGAGGACAATGGGACCGTACGTGCCAGCCTTGTCTCGCCTCCTCCTGGCTCATGCGCA
GTTCGTTCTGCGTAACGAATGCGTCTCCAACCGTGCGTGTGCAGCTTGATTCCGTGGAGCAGAGGTGCGTCGTGAGCGTGTGCCAACCGGGGAGCAACCT
GCTGGCCGCCGGCTACTGCATGTACTCGAGCTCGGTCATCTTCGTGCTCACCGTCGGCACGGGGGTGTACGTGTTCACGCTGGACCCCATGTACGGCGAG
TTCGTGCTGACGCAGGAGAAGGTGCAGATCCCCAAGGCCGGCAAGATCTACGCCTTCAACGAGGGCAACTACGCGCTCTGGGACGACAAGCTCAAGCAGT
ACATGGACAGCCTCAAGGAGCCCGGCGACTCCGGCAAGCCCTACTCCGCGCGGTACATCGGCAGCCTCGTCGGCGACTTCCACCGCACGCTGCTCTACGG
GGGGATCTACGGGTACCCCAGGGACAAGAAGAGCAAGAACGGCAAGCTGAGGCTGCTCTACGAGTGCGCGCCCATGAGCTTCATCGTCGAACAGGCCGGC
GGCAAGGGCTCCGACGGCCACCAGAGGATTCTTGACATCACGCCGACAGAGGTAATGATGTGCAGACTATTAGAGATTGAGACGAATGCATTAGCTCTCA
ATGAGCGATTCTGAAAATGAAATTGTGCCCAGCTGAATCCTAAACCAAGAGATTAAGCTGTGTGCTCTTGCCGTGCAGATCCACCAAAGAGTGCCCCTGT
ACATCGGCAGCGTGGAGGAAGTGGAGAAGGTGGAGAAGTTCCTGGCGTGAATGTGCCTGCTTAATGCGAGGAGCTGTTTCATCAGATGAACTGCTACGGC
CAAAATGCAGTATATATTGTAGAATTTTCTTGTGATGATGGGGGAAAGAAATACATCCATTTTGAAGAATTCCGTTCTTGAGTTGTGAAATCTAACTAGA
ACAAGTTAGGGAAGGGATTCATACAAAGTATGGTTTCAAATCTCATATGCTAGGGATCTTTAAGAAGGTTTTGAACTTTTTATTTGGAATTGGAATGGTA
GTATGTCAAACGCGTGATCACAAAATCACGAGGGGTAGAGCACAAACAAACAGAACCGGCACTATGTATCGCTATCGTTTATTTATTAAATTAAATTACT
AGCTTCCACCGCACGCTGCTCTACGGGGGGATCTACGGGTACCCCAGGGACAAGAAGAGCAAGAACGGCAAGCTGAGGCTGCTCTACGAGTGCGCGCCCA
TGAGCTTCATCGTCGAACAGGCCGGCGGCAAGGGCTCCGACGGCCACCAGAGGATTCTTGACATCACGCCGACAGAGGTAATGATGTGCAGACTATTAGA
GATTGAGACGAATGCATTAGCTCTCAATGAGCGATTCTGAAAATGAAATTGTGCCCAGCTGAATCCTAAACCAAGAGATTAAGCTGTGTGCTCTTGCCGT
GCAGATCCACCAAAGAGTGCCCCTGTACATCGGCAGCGTGGAGGAAGTGGAGAAGGTGGAGAAGTTCCTGGCGTGAATGTGCCTGCTTAATGCGAGGAGC
TGTTTCATCAGATGAACTGCTACGGCCAAAATGCAGTATATATTGTAGAATTTTCTTGTGATGATGGGGGAAAGAAATACATCCATTTTGAAGAATTCCG
TTCTTGAGTTGTGAAATCTAACTAGAACAAGTTAGGGAAGGGATTCATACAAAGTATGGTTTCAAATCTCATATGCTAGGGATCTTTAAGAAGGTTTTGA
ACTTTTTATTTGGAATTGGAATGGTAGTATGTCAAACGCGTGATCACAAAATCACGAGGGGTAGAGCACAAACAAACAGAACCGGCACTATGTATCGCTA
TCGTTTATTTATTAAATTAAATTACTAGAACAAAGACACAATGGACTCAAGCACTCCACAGACGACGGTCACGCAAACAAGAAAGGCTTACAGACGAGCC
CTGTTTGGTTACCAGTACCACGAGTAGCGCAACGAGAAAATTTTTAATACATAAAGTATTAAATAAAATTTATTTACAAAATCTTTTTAAATATAAATAT
AATTTTTCGTAACGAATCTAATGATAATAATTAATCGATAGATGGCTACAGTAATACTACAGTAACTAACCTCTAATCGTGCGGTCAAATATCCCATTAA
AT

>Panicum2-Pavir.Ib01141
CAAAAGTTCGGCGAAGCTTGTGATGAAGTTCAGAAGTTGTTTACCGTGTAGTACAGTAGTACCATGTAGCTGGGGGAGCAAATGGCAGCTGGAACCTGGA
AGCCTGCTGGTAGGTTTACAATTCCGTGCAGGCAAGAGTGGGAAACGGCAGGTTAGAGAGTAGGCCAGCCAGTTGATTAACTCGTCATCGGTTGTTTCTT
CCACTACCGGTGCGTCTCTGGATTCACACTGTCGTCGACGTGGAGTATATTCAGTATAGTTCTGGCAATTGGCATTGACCTACAAGGCCTGACATTTCCA
AAGATGACGCACAGCCTGATGACATCCAAAAGACGGTGGTTCCTAAATGCTCGAGAGAATCAGAGACACGCTGAGCAAAAGCCTCGCGATGGTACCTCGA
CGATTCCGTTGCTCGTGAAGGGAAACGAACAAGCGAAGCGTTCTTCTCGACAAGTGTATTTGTCCGTTCTTCTGCCACGACACGACACGGCTAGCAAGTG
CTGTGCTTCCCGATCGGTAGCTAGCAGAAGATGGCTGGCTCGGACGGGTACAGATCAACGGAAGAGGACAAGTTTGTTGAACCTGTCGACAAGTCGATGT
GAAGCGTAACACGACGAAACGAGTACTGTTATACATCATGCAGATTGCCTTGGAATGTTCAGTTGGTAGAGATTATAGAGAACATAGGCACTGTGTCGTG
TGTCCTGTGATGGTTTGGTAAGTTGGTATCCTGCTACGGACGATTCCTGCGGGTGCAGTTCGCTAGACTCTAATGTATCGATGGGTTTTTTTTTTGTCGT
TGTTGAAACGGTTGGTGCCGGTGTTAATAGTGACTGTGATGTAGTGCAGAGATGATTCGCTGTCATAATCAGAGCGAGGAGAGGAAGTTGCATTGTGGTT
TGAGGTGAGAGATTTATTGCGCGGCTCCTTCTACCCTACTGATGTTAGCGGGATGCTGTTGTGACATTCGGTTCATCAGATCGGATGGCGAAATTACACT
AGCTTTCAGTCTATTTAATGTAACTTGCTGTATTACCAAACAACCAAATCACTCCATCTGGGAATGAGAGGTGTGAGTACGGGTGCTAGCTCTAAAGAAA
TACTGTCGCTAGTCGCTACCGCTAGGAACAAGTACGGAGTAGAAAAGCTGATGCCATACACTGACCCTTTTCAGGCAAGACAGCTTAGACAAGCCAACGT
TCCTCGCAGGAAGACCGCAAAGAGTAGTTTGGGCCTTTTGGGCCGGGCTGTGATAGTTTGGCAGATACAGGTTTTGGATTGGGATGTGATATAGGGTCAT
GGCTATATTGGGCCGCTTGAGTGGGCCATGCATAGTGTGGACCGAAATATATGAGGCCCACTTATTGCTCGTCGGTGATGAACAGTGGGCCAGTGGTGGT
AGGGACAGTGGGCCGTGGCGGGCCGGGCAATGCATAGCTTGTGCATCTTCCGAAATATAGATAGGAGTCTCCTCGGTGCTGCCGCTGCTCATGGATGGGG
ACATGGGGTACAGAGTACAGACACTAGACAACAAAACAGCATCCGTCGAAAAGAACGGCTCAAACTTCAAAAGAAGAAGAAGAAGAAATGAAAAGAGCGG
ATCATGTGTTTCAAATGTTGCAAATTCAAAATTCGAAAGTTTAAAGATATGAACCGTTGATCGTCATTGTCTTGTCGCATTTCATCTACATGCTTTGGAT
ACAGGCATGCAGTTGAGCAAATTCCAGCGACATTTCACATTTCTCTTGAATTCGCGTTTGCCGAATGGAATAAGCATGCTTCTTTTCGTTCCGCTACGAT
CCAGTGAAGTAGTAGTCAGAAAGACGCCAAGAAGGTTCGGTGCAGCCGTAGAAGCTGGTCAGATGGCACCAACGTACAACAGTACAACATGAAGCTGAGG
CAACGGCGTCCTCACAATTCTTCCCCCAATCCACACTCCCTCTCCGAAACCACACAAACCTCAACCCCGAAAACGATGGAACAAAACAAGAAGCCACCAG
CCCGAGGCAGCCGCAGCAATCAAGAGCAGATCAGCAGAGACGAGGGCGTACGTGCCATCAGCAGCAATGGCCGCCGCCGCCGCCGCCACCTCCTCCTCCC
ACCTGCTCTTGCTCTCCCGCCAGCAGGCGGCCTCCCTCCGATGCCGCCTCTCCTTCCTCGGCCAACCCAGGAGGCCCGGCGGCGGCAGGGCTGCGGCCGC
CCAGGCCCAGGCGCCGGGTGCCGGCGTGCGGTGCATGGCGGCCGTGGACACGGTGCCCGCGGCCACGGATACGAGCAGCGCGAAGAGCAGCTACGAGCTC
GTGACGCTCACGACGTGGCTGCTGAAGCAGGAGCAGGCCGGGGTGATCGACAACGAGATGACCATCGTGCTGGCCAGCATCTCCACGGCGTGCAAGCAGA
TCGCGGCGCTCGTGCTGCGCGCGCCCATCTCCAACCTCACCGGCGTCCAGGGCGCCGTCAACGTACAGGGCGAGGACCAGAAAAAGCTCGACGTCATCTC
CAACGAGGTAAAGTGACTCGACTGGGAAAAAAATTAAACATCCCAACGCGATCGAGCGACGCAGCCATCAATAATCAAGAGCACGACGCGCGCGCGCAGG
TGTTCTCTAACTGCCTCAAGTCGAGCGGGCGCACCGGCGTGATCGCGTCGGAGGAGGAGGACGTGCCGGTGGCGGTGGAGCAGAGCTACTCGGGCAACTA
CATCGTCGTGTTCGACCCCCTCGACGGCTCCTCCAACATCGACGCCGCCGTCTCCACCGGCTCCATCTTCGGCATCTACGCCCCCAACGACGAGTGCCTC
GCCGACATTGAGGACAATGGGACCGTACGTGCCAGTCGTCTTGTCTCGCCTCCTCCTGGCTCATTCCAGGCGTTCTGCGTAACGAATGCATCTCCAATAA
ACTTTCAAAAAAAAAAAGCATCTCCAATCCAAACCGTCCCTGCGTGTGCAGCTTGATTCCGTGGAGCAGAGGTGCGTCGTGAGCGTGTGCCAGCCGGGGA
GCAACCTGCTGGCCGCCGGCTACTGCATGTACTCGAGCTCGGTCATCTTCGTGCTCACCGTCGGCACGGGGGTGTACGTGTTCACGCTGGACCCCATGTA
CGGCGAGTTCGTGCTGACGCAGGAGAAGGTGCAGATCCCCAAGGCCGGCAAGATCTACGCCTTCAACGAGGGCAACTACGCGCTCTGGGACGACAAGCTC
AAGCAGTACATGGACAGCCTCAAGGAGCCCGGCGACTCCGGCAAGCCCTACTCCGCGCGCTACATCGGCAGCCTCGTCGGCGACTTCCACCGCACGCTGC
TCTACGGGGGGATCTACGGGTACCCCAGGGACAAGAAGAGCAAGAACGGCAAGCTCAGGCTGCTCTACGAGTGCGCGCCCATGAGCTTCATCGTGGAACA
GGCCGGCGGCAAGGGCTCCGACGGCCACCAGAGGATTCTTGACATCACGCCGACAGAGGTAAGGATGTAAATTCAGACTACGCATTAGAGGATGAGACAC
GATGCATTAGCTCTCAATAAGTACATTTGAAAATTAAATTGCGCCCAGCTGGATTTGATATCATCACGAGATGAGCTTTGTGCTCTTTGCCGTGCAGATC
CACCAAAGAGTGCCCCTGTACATCGGCAGCGTGGAGGAAGTGGAGAAGGTGGAGAAATTCCTGGCATGAATAAGAATAATGTGCCCGATTAATGGCAGAG
CCGTTTCATCAGATGGGGGAGAGGGAGGGGGAAGAAATCCATTTTGAAGAATTCCGTTCTTGAGTTGCGAAATCTATCCAGATCAAGTTAGGGAAGGGAT
TCATATCAAGTATGGTTTGAAATCTTATATGCTACGAAACTTTAAAATGTTTTGAACTTTTTATTTGGAATTGGAATGGTAGTATGTCAAACGCGTGAGC
ACAGAATTCTGATCGTACAAACAAGCAGATAACAGATTTTACAGAACCGGCATTCTGTATCACTCGTTTATTTATGAAATTACTAGTGGAACAAAGACAC
AATGGACTCAGGTACTTGAGCCTCGACGATCACGCAAACAAGCAGGCTTACTTGCTCTGTCCCAAAATAAATGCAATTTTAAAACCGAACACGTAAATCA
ATGCTAGATGTAAATTACCAAATTGTCTCTTATCTTTTGTAAGAAAAATCTAGATATTGGCTTGTCTTTTGTACAAGAAGTTTCCGGAGACTCTTGTATT
TTGTGGTTACTAGATCAAAGTTGTATTCTTTGTGGGATAAATTTTGAACCATAAAATTACATTTATTTTAGGACGGAGGGAGTAAAAAGAACCACACAGA
CTAAACTGACACCAGCGCACCAAAACAGAACGCATTCGTTTCCAAAACGGTTACTTGAGCTCCACAGACCACGCGTGCTCCTCCCTTCCTAGCCGGTGAT
CTGGACGGGCTTGACGTCGGGCCTCTTACCCTCCTCCTTGGGCACGGTGACGGCGAGCACGCCGTTCTCCATGGACGCCTTGATCTGCTCTGCCTTGGCG
TTCTCCGGCAGCCTGAACCTGCGAAGGAAGCTGCCGCTGCTGCGCTCCACCCGGTGCCACCGGTCGCTCTTCTCTTCGTGCTCCTTGCTGCGCTCGCCGC
TGATCTGGAGGACGTTGCCGTCCTCAACCTCCACCTTGACCTCCTCCTTCTTCAGCCCCGGCACGTCCGCCGTGAAGACATGGGCCTCCGGCGTCTCCTT
CCAGTCGATGCGCGCACCGGCGAACGCCGCGGTCTCGGAGTCGGAGGGGATGCGAGGGAACAGGCTGCCGCCGCTTGGACCGAACGGGAAGCCCCGGAAA
GGGTCCCAGAGGTCGAGGGAGAAGGGGTCGAAAGCGTTGGCACGGGGGATCAGCGACATGATGCGAGTTGGTGTTTTGAACTGAACGTTGGAACAGTGCT
TGGGATCGAGTGGCTTGTGCGATCGAAGAGGCTTCTTCTGAGTTCTGAACTTCTGATCGATATACTTCGGGCTTTCTTGCCTGCTCTGTCCCGACGGCGG
GGATGGCAAGAATTTATAGCGACGCGACG

>Setaria-Sevir.9G462300
AAAGAACGTGGGGGTGACGGCGATTTCTTCTCGCGCTCGCATCAGCGATCGAGTGGCGATGCCTCTGACTCCACCGAAATTATTGGACCCTTGTTTACTT
CACTCCCAACTTCCAACTTTGACCCTACGCAAAAAGAAGATTCCCCATCACATCAAACTTGCGGTACATGCATGGAATACTAAATGTAGACGAAATCAAA
AACTAATTGCACATTTTTATTGTACTTTGCGAGACGAATCTTTTGAGCCTAATTAGTCAATGTTTGGACAATAATTCACAAATACAAACGAAATGCTACA
GTTGCGCATTTATGGCAAAATGTCAATTTGGCCACTCCCAAATTGGGAAGTAAACAAGGCCTACAGAGAAAAAGGCAGGTGCTTTTGCCATGCCTTATTT
TTCAACACTATTATCATGGCAGCGTTAGGGAAACCCGCAGTGCGAGAGTACGTTTTTTTGGCAAAAGGTAACGGTCCTTGCTTGCTTGCCAGGGAAAAGG
TGACCGTTCTTCAGTTATTCGTTTTACCGAGTCGGGTCAACCAGCTGCCGGACAGAGCAGAAGTTCTGGGAAGCCTGTGTGTTTATTAGTACCGTGTACC
ATAGCTGGTGTAGCAATTGCAGTTGGAACTTCGGGAAATTTGCCGGTAGGTTTCCCGTTCCGTGCAGTAGGAAACAGCGGGTTAGGGAGTAGGCCTGCCA
GTTGACTAATTCGTCATCGGTGTTTTCTTCCACTACTGACTGAAATGCGTCTTTGGATTCACACTGGCGCGTATAATTCAACATAGTTGGCATTGACCTA
CCGAGGGCACGACATTTCCAAAGATGACGAGGAGCGTGATAACATCAAGACGGTGATTCCGAAATGCTCGAGTGAATCAGAGACATTCTGGACAAAGCTT
ACGATGATAACTCGAAGATTCCGTTGCTCGTGAAGGGAACAAAACAAGCGAAGAGTTCTTTCTCGACAAGTGTATTTGTCTGTACTTCTGACACGGCACG
ACACGGCCACGGAGTTTTGTGTCTACTGAGGCGCCTGTGCTTCCCGATCGGTTGCTAGCAAAAGATGGCTGGCTATGGCTAGGACAAGGTGCAAATCATT
GGAAGAGGACAAGTTTGTTGAACCTGTCGACAAGTCGATGTAAAGCACAACACTACAATACAGAGTACTGTTTGTCATGCAGATTGCCTTGGAATGTTCA
GTTAGTAGAAACACATAGGCGCTGTTCTATGAACGCTTGGTATCCTGCTACGAAAGATTCCGGTGAGTGCAGTTTGCTAAACTCCAACATTCCGAGGAGA
TCAGAGGGAGCTCGTCTCAGGCAAATCCTTTTTCCATTAGTTGAAACGGTTGGTGCCGGCGCTAGTAATGGCTGTTATGTTCAGGGATGATCCGCTATCA
TAGTCAGAGTGAGAAGAAGACATCGCAGTGTGATATTAGGTGAGAAATTTATTGTGCAGATCCTTCGTTCTACCCTACTGATGTTAGCGGGAAGCTGTCG
TGATATTCAGACGATCAGATCGGATGGCGAAATAACATCAGGTTTGAAGTGTATTTAATGTAACTTGTTGTATACCATCAAATCACTCTATCTGGGATTG
AGAGATGTAACTGTGTAAGTAGGGGCGCTCTAAAGAAATCTCCACTGCCGCTCCGAAGAAGTACGAACTACTGACGCTTTTCAGGCAGGCCACGTTCATC
CCCAGGAACGCAAAGCGTAGTTTGATAGTTGGGCCGATGAAGAAGGTTTTGGATGGATGATGATGAGGGGCCATTTTGTTGGGTCATGGTCGTATTGGGC
CTTGGAACAGGGTCTTGTATAGACTGGGCCGATGTATAAAAGGCCCACTTATTTCTCGTCTGTGCTGCTGCTGCTCCATGGGTGGGTTACAGACTACAGA
GTACAGACGGACTTGTGGCAAACAGACAGACTTGTGGCAAACAAAACAACATCCGTCCAAAAGAATGGATCATGTACCTTGTACCGTTTCATTTGTTTCA
AATTTAAATATCGAAAACTGAAAGATATGAACCGTCGTTGTCACCAGCAAATGAGCAAAATCCAGTGGCATTTCAGTGAATTTTAGTTTGCCTGATCGAA
TAAGCACTTCCGCTAGGATCCAGTGATCAAGTAGTCAGAAGGTGTGTGACTCAGGCGCACAAGCGGTGCAGCCGTACAAGTTGGTGACGTGGCGTTTTAT
CCAAAAAAAAGTTGGTGAGATGGCTACAACCTCAAGCTAGCTAAGGCAACGCCGTCCTCACAATTCTTCCCCCAATCCACACTCCCTCTCCCAAGCCACA
CAAACCCCAACCCCGAAACCAATGGAACACGACAAGAAGCCATCACCACGAGCACGAGGTAGCCGCGGCAAGAGCAGAGACGAGCGCACGTGCCATCAGC
AGCCATGGCCGCCGCCGCAGCCACCTCCTCCCACTTGCTCCTGCTCTCCCGCCAGCAGGCGGCCTCCCTCCGATGCCGCCTCTCCTTTCTCGGCCAATCC
AGGAGGCCCGCCAGCAGGGGCGCGGCGCCGGGTGCCAGCGTGCGGTGCATGGCGGCCGTGGACACGGCGCCCGCGGCGACGGAGGCGAGCAGCACGAAGA
GCAGCTATGAGATCGTGACGCTCACGACGTGGCTTCTGAAGCAGGAGCAGGCCGGGGTGATCGACAACGAGATGACCATCGTGCTGGCCAGCATCTCCAC
GGCGTGCAAGCAGATCGCGGCGCTCGTGCAGCGCGCGCCCATCTCCAACCTCACCGGCGTCCAGGGCGCCGTCAACGTGCAGGGCGAGGACCAGAAGAAG
CTCGACGTCGTCTCCAACGAGGTAAGCGACCCGCCCTCGATTCACAGGAAATTCATCAGCATGACAACTACGCGAGCAACATGACCATCACGAGCACGAC
GCCCCCGCGCGCGCAGGTGTTTTCTAACTGCCTCAAGTCGAGCGGGCGCACCGGGGTGATCGCGTCGGAGGAGGAGGACGTGCCGGTGGCGGTGGAGGAG
AGCTACTCCGGCAACTACATCGTCGTGTTCGACCCACTCGACGGCTCCTCCAACATCGACGCCGCCGTCTCCACCGGCTCCATCTTCGGCATCTACGCCC
CCAACGACGAGTGCCTCGCCGACGTTGAAAACAGCGGGACCGTACGTGCCAATCCTGGCTCCCCTCCTCTTTTTTTTTTAAAGCAACCGACGAGATAATG
CCGGGCATGTATTGAAAGAGAAGAAGTTTTCGGTATAAAACCCCCACACACCAAATAAAAACAAAACACCCTCACGAAGGAGGCGACAACATACAAACAC
AACAAGAAACAAAAGCCGACAAACCTCCAAAATACGGGGCGCAAAAATATCTTCCTGCACGCCACAAGAAACAAGCTAGTGAGGAGTTTTCCTCAGCGCA
GCCTCTAAGAAGGAAAGGCGACATCCGCAGATGCCGCCAACACCGAAAGTTTTTCAACCCATACTTCCAAACGGGAGAGGATATCACGACAATACCTCCA
GGGAGGAGTGTGCCGCCAAGGCCTCCCCTCCTCCTGTCCTGGCTCATACGCAGTTCGTTCCATGTTCTATCCTACTACGTGTTAACAAAATAACGAATGC
GGCATCTCTAACCCTACTGCAGCTCGATTCGGTGGAGCAGAGGTGCGTCGTGAGCGTGTGCCAGCCGGGGAGCAACCTGCTGGCCGCCGGCTACTGCATG
TACTCGAGCTCGGTGATCTTCGTGCTCACCCTGGGCGCGGGTGTGTACGTGTTCACGCTGGACCCCATGTACGGGGAGTTCGTGCTGACGCAGGAGAAGG
TGCAGATCCCCAAGGCCGGCAAGATCTACGCCTTCAACGAGGGCAACTACGCGCTCTGGGACGACAAGCTCAAGAAGTACATGGACAGCCTCAAGGAGCC
CGGCGACTCCGGCAAGCCCTACTCCGCGCGCTACATCGGCAGCCTCGTCGGCGACTTCCACCGCACGCTGCTCTACGGAGGGATCTACGGGTACCCCAGG
GACAGGAAGAGCAAGAACGGCAAGCTGCGCCTGCTCTACGAGTGCGCGCCCATGAGCTTCATCGTCGAGCAGGCCGGCGGCAAGGGATCCGATGGACACC
AGAGGATTCTTGACATCACGCCCACAGAGGTAAGAATGTAAAAGACTCTTAAGAGGATGAGATGGATGCATCGATTCTCAATTAGCACATTTGCCCTGCT
GAATTCGATATCAATTAATCTTTGTGCTCTTGCCGTGCAGATCCACCAAAGAGTGCCCCTGTACATTGGGAGCGTGGAGGAAGTGGACAAGGTGGAGAAA
TTCCTGGCGTGAATGTGCCCGCTTAACGCGAGAGCTGTTTCATTTTCATCAGATGGACAGCTAAGATCAACAATACAGTATGGGCCGTTTGGGAGGGCTT
CCCCAAAACGACTTCACCGATGAAGTAAAAAGCCACCGTTGAAGTAAAAAGCCGTGAAGAAAAAAAAACTGGCTCCACCTGTTCATTTTAACAGCTTTAC
GCTACAGTGTCTTAATTTGCGTAAAACAGGTGAAGCCGAAGCCAAAATAAGCCCTGCCAAATAGGGTCTATATATTGTAGAATTTTATTTTGATGATGGG
GAAAATCCATTTTTGAAGAATTCCGTTCTTGAGTTGCAAAGTCTAACTAGATCAAGTTAGGGAGGGGATTCATCATCTATGGTTACAATTTTCATCTGCT
ACAGAACTTCAAAAGGTGATCGCACATTCTGTTTGGAATTGGAATGGTAGCATGACAAACGTGTGACGGTGAGAGCAGGGATCAATAGGGGAAAAAGCAG
AGTTACTAGTTTTCTTACTCCATCCGCTCTCAAATATATGACATTTAGAACATCATCTATGGTTTCAATTTTCATATGCTACATATTACAGGACTTTAAA
AGGTTTTTGCACATTCTGTTTGGAATTGGAATTATAGTATGACATGTGTGAGCACATGATTAAGGCAGGGAAAGAAGGGAGTTGGTTGCAGAGAGGAGGA
AAACAGAGTTAGTTCTCTGATAAACGACTCTCTGAAATCTTACAGATTTTACAAAATAGAGTCTGTATCACTCTCTCGTTTATTCAAGACACTAGTAAGA
ACAAAGACAACACAAACGTCTCGACTGTCACGCAATTGTGGCACGCCGAAACGCCCAGAACTCGAACAAAGCTTGTTTACAGAACCACACGGTGTAAACT
GAAACCACCCCACACAACACAACGCATTCGTTCCTGAACAGGTCCTTGCAGCTCCAAGCTCCACGGGGCACGCGTGCTCCTTCCTTCCTAGGCTCCTAGC
CGGTGATCTGGACGGGCTTGACCTCCGGCTTCTTGACCTCCTCCTTGGGCACGGTGACGGTGAGCACGCCGTTCTCCATGGACGCCTTGATCTGCTCCGT
CTTGGCGTTCTCCGGCAGCCTGAACCGGCGCAGGAACTTGCCGCTGCTGCGCTCCACCCTGTGCCACTTGTCGTTCTTCTCCTCCTGCTCTTTGCTCCGC
TCGCCGCTGATCTGGAGCACGTTGCCGTCCTCAACCTCCACCTTCACCTCCTCCTTCTTGAGCCCCGGGACATCGGCCGTGAACACATGAGCCTCGGGCG
TCTCCTTCCAGTCGATGCGCGCGCCGGCGAACGCCGCGGTCTCGGAGTCAGAGGGGATGCGAGGGAAGAGGCTGCCGCTGCCGGAGCCGAACGGGAAGCC
CTGGAAGGGGTCCCAGAGGTCGAGGGAGAAGGGGTCGAACACGTTGCTGCGGCGGATCAGCGACATTGTTGGATTTTTTTTTGGGTGCTTGGAGTTGTTG
AGAGGCTTCTGATCGTTGCTTCGGTATTTGCTTGCTGACTCTGATGCGGCGGGGCGGCATGAATTTATAGCGATCCGACGAGTGAGCGACGGG

>Sorghum-Sobic.001G425400
CCAGCCCTCCCTCTCTTTTTGGGACAGACACCATTTCCCAGGCAGCTTTTGGCATGGTTCTTCCATTTATACCTGACCCTCTCCAAAGGCAATGCTTTCT
AAACTTGTCAATTTGTTTAATCACAGTTTTAGGAATTTCCAAGGAGCACATATAATAGGTAGGAAGAGCTGACATCACTGCATTTGTGATTTGTAGTCTT
CCAGCTTGGTTTAGAAGGGAAGATATGCCCCCGAGCCTTCTCTCACATTTATTCACCAATGGAAGAAAATCCTGAATCTTTGGCTTTGTCAGACCTAAAG
GCAACCCCAAATAAGTGAAAGGAAAGGTTCCTGTGCTGCACCCGAAAGTTCTTGCCAAGTGTTGGAGTCTTGTTTCAGAGATGTTAATTGGTAGCATCAT
AGATTTCTTGTAGTTCACTTTAAGCCCAGTGGACTCAGCAAAGTTTTGAAGGACTGATTTCAAGAAAAAGAGCTGGGAGGGATCACCTTCCATTACTTGG
CATTGGTATTTTCTTCCACTAGTGACCGAAATGCCTCTCTGGATTCACACTGATGTGCTTTTGGCATTGACCTATAGCTATACGGCAAGACATTTCCTAG
GGATGACGCATAAAGTGACAGCATGAATACGTTGATTCCTAAACCATCGACCATCGAGTGAATCAGAATCACTAATATATGAACAAAGCTTACGATGGCA
CTTCGAAGATTCCGTAGCTCGTGAAAGAACAAACAAGCGGAGAGTTTCTCAACAAGTGTTCTTTGTCTGTACTTCTGACAAGACATGACGCATCACAGCT
ACAAAGAGTTGTGTCTGAACTCTGAAGTGAGAGGTGCCCGTGCTTCCCGATCGGTAGCTAGCATTAGGATCGCTGGCTGGAATGGTGACAAATTAACAGA
AGAGGACAAGTTTGTTGTACCTGTCGACGAGTCGATGTAAAGCACAACACGCCAGTGACAGTATATATGTTGTAGATTGCCTTGAATGTTAAGTAGTTGA
AAACATAGGCTATGTCTCTGATGGATCGCTTGGTATATCCTGCCACGAAAGATTCCGCCGGTGAGTGCAGCTAGCTAGACTCTAAGCTTAAGCTACCCAA
TCAAGGAGATCAGAACTCGCCAAGCAAATTATCCTTTTTGATTGTTGGAACGGTTGGTGCCAGCGTTGGTAATGACTGTACGTAACGTATGTGCTAAAAT
GATCTGCTATCAGAATCAGAGTAAGGAGAACAAATTGCCTTGTCTTGTTATGCTAGGTGACAAATTACTCTGCAGACCATTCTACGCTACGTATACAGGT
GTTAGAGGGAAGCTGTCTGTGTCATTCAGAAGATCAGATATTCAGATCGGATGACGAAATGCAACATTAGACTTCAGTCTCTTTTTTTCTTTTCGAATAA
GCTTTCAGTCTATTTATAATCTTTTAATGTAACATCCTGTATAAATCAAATCACTCTATCTGGAATTGCGAGGTGTAGTTACGAATGTTCTAAAGAATCC
CCACTGCATTTGTTTTTCTTTGGAACTGAAATTTCCACTACCTTGTTCTGAAGAACGGACTATACGTGCGGAGGACAAAAACTGATGCCGATTTGCCGAC
GGCCCGACCGTGTATTTGGGTCAGGTTGGGATAATTGGGCCGATGAAGGAGGGTTTTCCTGGTCTGATCATCTGATGATGGGCTGGTCAGGTTGGGTCAC
GCTCAGGTTGGACCGATGAAGTGGGCCTTCAAAAGTCTCAGCCGATGTATATGAGCCTATGAGGCCCACTTGGTGTTCGCGTTGCTGCTTGTACAGGTTG
TATGTACAATTGTATTGTACAAGAGGCAACAAAAACATCATTCTCTCTTAATTCCAAAAGGGGGTCATGTACCATTTCATTTTTTCTCATATTTATACAC
AGGTGAAAAATTAGAAGATGCGGCAGCCGTCAACGTCTCGTGGCGTCTCCGCAATATGCTTAGAGTATAGGCAATCCGAGCGGGCACCAGCACTTAGCAA
TTTGCAATGCCAGTTCAGTGGAATTTGATTGGCCTAACAAATATGCGCTGCAAGCATCCAGTAAGCTGCTGAAACAACGTCGTCCTCACAATTCTTCCCC
CAATCCACACTCCCTCCCAAACCACACAAACGGACAAACCCAACCCGAAACCAACGGAACAAAACAAGAAGCCACCACCGCAAGGTAGCCGTGGCTAGAG
CAGAGAGGCGAGCGCACGTGCCACCAGCTAGCAGCAATGGCCGCCGCCGCCGCCACCACCTCCTCCCACCTGCTCCTTCTCTCCCGCCAGCACCGATGCC
GCCTCTCCTTCCTCGGCCAGTCCAGAAGGCCCGCAGGCAGGGTCACGTCCCCGCAGGCGCCGGCCGCTAATAACGTGCGGTGCATGGCGGCCGTGGACAC
TGCGTCCGCCGCGGCGACGGAGACGACGAGCCCGAAGTCGAGCAGCTACGAGATCGTGACGCTCACGACGTGGCTGCTGCAGCAGGAGCGCACCGGCGCG
ATCGACAACGAGATGACCATCGTGCTGGCCAGCATCTCCACGGCGTGCAAGCAGATCGCCGCGCTGGTGCAGCGCGCGCCCATCTCCAACCTCACGGGCG
TCCAGGGCGCCGTCAACGTCCAGGGCGAGGACCAGAAGAAGCTCGACGTCGTCTCCAACGAGGTAACTGACTCGCCCGTGTTTTGCGCGCGCACACACAC
AGACACACACCACACACACCGACAAAAAAAAGAGAGACAGCATTCCAGCGCGATCAACACAAGTAGACAAAGACAACCATCAAGAACAACACGACGCTCG
CGCGCGCGCAGGTGTTCTCGAACTGCCTCAGGTCGAGCGGGCGCACCGGCGTGATCGCTTCGGAGGAGGAGGACGTGCCAGTAGCGGTGGAGCAGAGCTA
CTCCGGCAACTACATCGTGGTGTTCGACCCTCTCGATGGCTCCTCTAACATCGACGCCGCCGTCTCCACCGGCTCCATCTTCGGCATCTACGCCCCCAAC
GACGAGTGCCTCGCCAACGTCGAGGACAATGAGACCGTAAGTGCTAATAATCTTGTCTCCCTGCCTTCTGGGCTGGCTGGCTGGCTCATGCGCAGAGCCG
CAGGCCGTTCCACGTTAAACGTAACAAATTTACGTACGCGCAGCTTGACTCGGTGGAGCAGAGGTGCATTGTGAGCGTGTGCCAGCCGGGGAGCAACCTG
CTGGCCGCCGGCTACTGCATGTACTCGAGCTCGGTGATCTTCGTGCTCACCGTCGGCACGGGGGTGTACGTGTTCACGCTGGACCCCATGTACGGCGAGT
TCGTGCTGACGCAGGAGAAGCTGCAGATCCCCAAGGCCGGCAAGATCTACGCCTTCAACGAGGGCAACTATGCGCTCTGGGACGACAAGCTCAAGAAGTA
CATGGACAGCCTCAAGGAGCCCGGCGACTCAGGGAAGCCTTACTCCGCGCGCTACATCGGCAGCCTCGTCGGCGATTTCCACCGCACTCTGCTCTACGGA
GGCATCTACGGGTACCCCAGGGACAAAAAGAGCAAGAACGGCAAGCTGCGGCTTCTCTACGAGTGCGCGCCCATGAGCTTCATCGTCGAGCAGGCCGGTG
GCAAGGGCTCTGATGGCCACCAGAGGATTCTTGACATCACACCTACAGAGGTATCAAACTATTTGAAATTCCTGTGGAATTCTTGTAAATTGTGCCCTTT
GAAATTCCTGTCCTTGAATGTAGAACGCGAGTGCTCAATTTGCCTACTTGAATCTTGAATGTAGAACTGTGTCCAGCTGATAGATTAACCATTGTGTTTG
CGTCGGCAGGTCCACCAAAGAGTGCCTCTGTACATCGGGAGCGTGGAGGAAGTGGAGAAGGTGGAGAAATTCCTGGCTTGAATGTCCCTGCTCGATGCCA
GAGCTATCTGATCAGATGAACTCCCGAAGACAAACAATGCAGTATATATTGTAGATTTTTCTTTTGTGATGGGGAAAAATCCATTTTGAAGAAATTACGT
TCTGGAGTTGTGATTTGTTAAGTCTATGTCTAACTAGATCAAGTTATAAGGGGATGTGTGTTTCCTCCGTCCCAAAATAAGTCTTCATCTCGTATTTTGA
GAAATCAGACAATCTCAATTTTGGTCAGATATAATATATATATATACACTTGGCTAATGTTGATGCTGATTTGTTGTGAGACAAAAACACTGCTGGCTAC
CAATAAAATTTTGGCTCACGACAAACCAGCTTCAGCATTGGCCACTTTTACAGCTAACCAAATAGGAATGCTCGTGGGAGCATGTCCCATTTGTTTGAGT
ATGTTTGCAGCTCCAAAACTATGAACTAGGAGTACAAGCTGCAGCCGCAGCCGGAAGAAGCTTTGGGTTTGGGATGGAGAAAGTACTTGTACAATCTATC
TACGGTTTCAATTTCAAATTTCAAATGCTACGGAACTTCGACAAGTCTTTTTGCACATTATATTTGGAAACCGAACGGTTCGCTATGACGAGAGGGGGGG
GACAGAGTTTTCTGAATTAGCATACCATGCAACAAAGCCATGATTGACTCAAGTACTTGACGTCTCCACGCAACAGTGGCATGTTTACAGAAACACACGG
GAGTATAAAATGAAAACACTAGAACACACAATTACACAACGAAAGCACGTCCCTTTTACAGTAGGACAGGTATACTTGGAGACTTGAGCTTGAACGCGTC
CTTCCTTCCTAGCCGGTGATCTGGACGTTCTTGATGTCGGCCTTCTTGGCCTCCTCCTTGGGCACGGTGACGGTGAGCACGCCATTCTCCATGGACGCCT
TGATCTGCTCCGTCTTGGCGTTCTCCGGCAGCCTGAACCTGCGAAGGAACTTGCCGCTGCTGCGCTCCACCCGGTGCCACCTGTCGTTCTTCTCCTCCTG
CTCCTTGCTGCGCTCGCCGCTGATCTGGAGGACGTTGCCGTCCTCAACCTCCACCTTGACTTCCTCCTTCTTCAGCCCCGGGACGTCCGCCTTGAACACG
TGCGCTTCGGGGGTCTCCTTCCAGTCGATCCGCGTGCCGGCAAAGGCCGCGGTCTCCGAGCTGGTGCGCGGGAACGAGGGGAAGAGACTGCTGCTGCCGC
CGGAGCCGAAGGGGAAGCCCTCAAAGGGGTCCCAGAGGTCGAGGGAGAAGGGATCGAACACGTTGCTGCGGCGGATCAGCGACATGGTTGGATTGGATGG
GTTTGTTGTGATTTCGAATTCGAAAA

>Maize-Zm00008a001043
GGGCTTCAGCTCGGTCGCCTTGTTCTTCTTGAAGCAAAATCGCCCCGCCG
CCACCTTCCTTGGATCGCGCGGACATCCGGCGGCGCCCTCCGGTGACGGCGAGGTGGGCTGGAGTGGAGGGAGGGGGCGGCGGCGGCTAGGGTTTTGGCC
GCCCGTGTCGCCCAGTGGGAGGCGACCGAGCGGGACAGTTTTCGCAGCCCCGACAACCCTTTTGTCGATATGGTCTGATTAATTGCTTAGCGTAAACGTG
TGCAGTGTCTTAGTATTTGATTATACTGCACAGGCAAGTTACATTTGATATATGTTTCGTTGTTTATGTTATCCATATTCTAGCTACGAGGATTTTGGAT
GAGAGCATGTCTCTTTTTTACGCTATCGGCTATGTGCACATCCTTACTGTCTGTCTGTCTAATACGATCAAATCTAGCATACTAAGTTACTAACTAATAC
AGTACGTCATTAGATCTGCTTTGAGCACTGTGAAAAAAAAACTATATAAGAGCCTATACAGTTAACCAAACACAATTTTATCAAAAATGTAAATTATGGG
CAAGGTACAATTTCATTAGCTCCCACATTAGTACGTGTCAATCAAAATTTAGAAGATACGGCCGTCAACGTCTCGTCGAGTTTCAGCAATATGCTTGTGC
ATAGCCGTATAGGCAATCCGAGCGAGCACTAGCACTTTGCAAATTCGAATGACAGCTCAGTCAATTCTTTTTTGATTGCAGCTCAGTCAATTCTGATTGG
CCTAATCGAATATGCGCTGCAAGGATCCGGTAAACTACTCAGGAATTTTGTGTGACTTACAAATACCCGACACACTTGGGCCGGTTTGGATACGGTCCAT
GGAAGGAAGAAGGCCCAACTTCCGTCTACTCTCCCCCCGCACGCTCGGCCCCTCGTAGTCGCCGAATGGCTACTGGCGAACGGCGGCCAGGGGCAGCGAG
CAGCCGGTGGCACGCCAGCGACGCACTCGAGACTCGAGAGGTTGCCGTTCCAGCGCCCTCTCCCTCTCTCCCAGCTCTCAGCCCGATGTCCCTCTCTGCG
CCAGTCTTCTACTGTCCACAGCTGCAGCCTTTGCGCCTTAGCTCCGAGCGCGAGCAGAGCAGGGCAGCGAGCGGCCGCCGGCGTCCGTTCCAAGTCCCAC
AGCACTTAGCTGTAGCTCCGACCCCCAGCATCCCTACATGAGATTAGCTGATTTGTGATGTGCTTCGATCTAAAATTTTGTTCCATTTTATCTTTGTTAC
TAGTTCGAGTAGATGGCCCCGCGTAACGAACGTGCTCAACATGTTGATGACCTTATTAAGTTGTGAAACACCTTGTATATACTGCCTTGCTGGTACTAGA
AATATACTGTTTTTTTGGAGGATAGCCTATCTGCGTATCTGATGGGTACCGTATCCGTATGTATGTAAACAACATAGGGTGCAGCCATGCAAGTCTGATA
CTCTGATGATGGCTACAACGTAAAGCTGGTGAAGCAACGCCGTCCTCACAATTCTTCCCCCAATCCACATTCTCTCCCAGGCTCCCAAAACCACACAAAC
CTCAACCCGAAAAAAGACAAGATCAAGCCACCACCACCGCCAGCAAGAGCAGAGAGGCGAGACCGCGAGAGTGTACGTGCCACCAGGAGCAGCAGCAGCA
ATGGCCGCCGCCGCCACCACCTCCTCATCCTCCCACTTGCTCCTCCTCTCCCGCCAGCAGGCGGCCTCCCTACGATGCCGCCTCTCCTTCCTCGGCCAGC
CCAGAAGGCCCGGCAGGGTCACGGCCCAGGCGCCGGCCGCTAAGGACGTGCGGTGCATGGCGGCCGTGGACACTACTGCGGCGTCCACGGCGGCGGCGGA
GACGAGCCCCAAGTCGAGCAGCTACGAGATCGTGACGCTCACGACGTGGCTGCTGCAGCAGGAGCGGACCGGCGCGATCGACAACGAGATGACCATCGTG
CTGGCCAGCATATCCACGGCGTGCAAGCAGATCGCGGCGCTGGTGCAGCGCGCGCCCATCTCCAACCTCACGGGCGTTCAGGGCGCCGTCAACGTGCAGG
GCGAGGACCAGAAGAAGCTCGATGTCGTCTCCAACGAGGTAATTAATTGAGTGGCTCGCCCACGTTTTGTGTTATACACACTGACACAGCAGATACAGCC
GAACCACACACAAAAACAAAGAAGAAAGAAACAGCAGCATCACACACAGCCGCTACCAAACGCAAGCACACAAAAACACAAGAACCATTCAAGAACGTAC
AACACGACGCTCGATCGCGCGCGCGCAGGTGTTCTCCAACTGCCTCAAGTCGAGCGGGCGCACCGGCGTGATCGCCTCGGAGGAGGAGGACGTGCCCGTA
GCGGTGGAGCAGAGCTACTCCGGCAACTACATCGTCGTGTTCGACCCTCTCGATGGCTCCTCCAACATCGACGCCGCCGTCTCCACTGGCTCCATCTTCG
GCATCTACAACCCCAACGATGAGTGCCTCGCCGACGTCGACGACAATGACACCGTGAGTGCTAATTAATCTCATCTCCCTTACCTTCTTTCTGTTCTGAC
TGGCTCATTACGTGACAATTCTATCTCCAACACTACACTACGTACGTACGCGCGTGCAGCTTGATTCGGTGGAGCAGAGGTGCATCGTGAACGTGTGCCA
GCCGGGGAGCAACCTGCTGGCCGCCGGCTACTGCATGTACTCGAGCTCGGTGATCTTCGTGCTCACCGTCGGCACCGGGGTGTACGTGTTCACGCTGGAC
CCCATGTACGGCGAGTTCGTGCTGACGCAGGAGAAGGTGCAGATCCCCAAGGCGGGCAAGATCTACGCCTTCAACGAGGGCAACTACGCGCTCTGGGACG
ACAAGCTGAAGCTGTACATGGACAGCCTCAAGGAGCCCGGCGACTCGGGGAAGCCCTACTCCGCGCGGTACATCGGCAGCCTCGTCGGCGACTTCCACCG
CACTCTGCTCTACGGAGGGATCTACGGGTACCCCAGGGACAAGAAGAGCAAGAACGGCAAGCTGCGGCTTCTCTACGAGTGCGCCCCCATGAGCTTCATC
GTCGAGCAGGCCGGTGGCAAGGGCTCTGACGGCCACCAGAGAATTCTTGACATCACACCTACAGAGGTATCAAATTACTTGATCTTGAGTGTAGAACTGT
GTCCGGCTGATAGATTAACCAGTTTGCGTCGTGCAGATCCACCAAAGAGTGCCTCTGTACATTGGGAGCGTGGAGGAAGTGGACAAGGTGGAGAAATTCC
TGGCTTGAATGCCAGAGCCTCTCTCATCAGATGGACTCCCGAAGACATCAAGTTTAGGGAGGGAATATGCATGTACTCTCTCTTTCCCACCCCAAATAAG
TCTTCTTCATCTCATATTTCGATAAATCAAACAATCTCAATTTTGATCTAATATATATACACACACAACATTAGTATTTATAGTATTAGATAAAAAATTA
CTAGATTGATCATATCGTATCTTTTTATAGTAAAATATATATAGATATAAATATTGATATTATTTTTATATAAATCTAATCAAATTAAAGATCGGCACAC
TCCTATAAATACTTACTTACTTTGAAACCAATGAATTAAGGCAACGACTGTTATGCAAGCAGTCCTTTTGTGCAAGCGTGCAAGCAAACTATCTGATCTA
TTAGATCGTGATCCAACCGTAAGTCAAATTTAACACTTAAACCTTTCCACCACTAGCACAATAATCTTTATAAAAAACCCCTAACAAACCATGGTTATAT
CTGTGGTTGGATCGCAATCTAATGGATTAGATGGTTTGCTTGCATGCTTGCATAGAAACACTGCTAGCATAGCAGTCGTTGCCATGAATTAAATATTAAA
CATCGGTAGACTTTAGAAATTAGAACGAAGACTTATTGTGGACTGAGAGAATATATATACGCTCCTCCGTTTTAAAATAAATGTCCAAGAAACCAAACAC
TTAATTAATTGTAATTATATATATATATATATAATATTAATATTTATATCATAATTAGTATTAAATAAACCCTTAAATCTATTTTAAATTATAAGTGTTA
CTAAATAAAATTTGAGATTCACGAATACATAACGTACTAGGAACGGTACTGGTACGACGAGAGGGCAAACAGAGTTTTCTGGTACTGCAAACAAACACGG
GATACAATTGTAGTACAAATCACTAGATCAGTCTCTGGATTCCGTCATAAATCTTGATGAAATAGACAGAACAGATTGTATTAGGTTTTCATTTATAAAC
GCACACCATGCAACAAAGATACGATGCATTAAGTACTTGACGGCTCCACGCAACGGTGGCACGCCGGACACCCTCCCAGACCACATAACAGAAATCACTG
CACACAACGGGAGTACATAACGGAAAATCACTACACAAAATTACATAAGACGCGTAGTAGGACACCCATGCTTGAACAGTTATGTTTCAAACTCCACAGC
GCACGCGTGCTTCCTTCCTA

>Barley-HORVU4Hr1G060630
TATAGATACGACGGAGATTTATCAACCACCACGGCCGCGTGTGGCAGCATTAGCGGATGACTTGAACCCGCCGAAGTTTGCGCCTTGG
AAGAGTGCCACCCTTTGATAGAAGTTGCTCATCCGAGCAAACAGTTCGTCAAGGGTGATATGTTCGACGCGTGCGTCGAGGGCGGAGACGAGCGACTGGT
ACTCCATGCCGTGGCCAGCCACGATGTAGGAGATGAGCTCGTCGTCGTCGAGTGGCTTGCCGGCAGCATCCAGCTCATCATCCAGGGAGCGCATATGCGC
GAAGATGGTTGCAACAGTTTGGTTGCCCTTCTGTGCGTTCGCGAGGGCACGCGGATGTTGTTGACGTGGGACATCGATTGTGATGAAAACATGTTCACTA
GAGCGGTCCAGAGTTCGTGTGCATGGGAGATCGAAGTCACCTGCACGAGAACTTCCTTGGAAAGATTATTCAGGAGGTAACCAAGTACCTGCTGATCCTC
CCGGATCCAGATCGGATGAAGGGGGTTTGGAATGAACTCCTTCTTCTCGTCCTTGTCCTTGGTGACGACAGACTTGACTGGCTCCTTCATGGTGCCATTA
ACGTAGCCATAGAACCCCGCACCTCTGAGCTGTGGTGTAATTTGTGTGCGCTATAGGATATAGTTAGTGCGGGTGAGCCTTTTGGTGATTGGGCCAGAGA
GGCCGGGGTTGGAGGTGCTAGAGGAGGCGATGGCGGAAGCTTAGGTGATAGGAGATGGGAAACTAGATGTGATGGAAGAGGTGGCTCTGATTACCATGTG
AGAAAGGCTAGAAACGTCGTACCCTCTCAGGCTGGCGGCTTCGTGTTTATATAACAGGGTCGCGACTTCCCTGATAGCGTACAAATAGTTGGGATTACAA
TCCTGTTAAACAAGAGGTAGACTAGAGAGAAATATATTTAAGTTACACGGATAGAGATAAAAACCCCAAAAATCTCTCCTAATCTAAATTGCGGTACAAG
ACTAGCTCCAAGTGCCGTAGGATAGGTTACGTTTAACATAAATGACAGTGTTAAGTTTGATTTTGTGAGTGGTATTCTTTGTATTGTATATCTTTTGGTT
GTGTTAGAAGTTTTTGTGGTCCATATGTGCATAATTTGTTTAGCAAATCAATAAGGTCAGATTGTTCTAAAATGAACTTGGGGAGAATTTTTTTTTTGAC
CGGCTACTGTAGGAAAAACCCCCCACAGCCGATATGTTCATCGATATGTTCGATGGATTCTGCCACATACCTACGAAATCCAACCGATTATTTTATCCTT
TTTATTGAAGTTCATTTTTGTAGAATCTTGTTCAATTTCAGAAGTTACAGAAGTTATGAGTTGTGTAACTCCCGTAATATTGGCTCAATCAAAGACCCAA
GTTTCTTGAGCTAAATTTAGGCAAACGCCGCAACATCAATATATAAATTATCGTGTAATAATGTATCTACGATCCACGAAATATCTAAACTCTTGAGGCA
GGCGAATCAGACTGAAGTCGAGCGACGACATCCTCACAATTCTTTCCCCAATCCACACACTTGCCTCCAGCCCTATCTCAAGCCACACAAACCACAGCCC
GGAACCAATGGAACAAAACAAGAAGCCGCACACGGTGCGCGCCGAGCCAGGGCAGGGAAAGGAAATTAATCCGGCAGCACCAAAGCAATGGCCGCCGCGA
CCACCACCACCTCCCGCCCGCTTCTGCTCTCCCGCCAGCAGGCGGCGGCAAGCTCCATCCAATGCCGCCTCCCAAGGAGGCCCGGAAGCAGCCTCTTTGC
CGGCCAGGCCCAGGCGTCGACTCCGAATGTGCGGTGCATGGCGGTCGTGGACACGGCCTCAGCGGCGGCGCCGGCGGCGGCTAAAAAGAGGAACAGCTAC
GACATGATCACGCTGACGACGTGGCTGCTAAAGCAGGAGCAGGACGGGGTCATTGACAACGAGATGACCATCGTGATGTCCAGCATATCCACGGCGTGCA
AGCAGATCGCCTCGCTGGTGCAGCGTGCGCCCATCTCCAACCTCACCGGCGTCCAGGGCGCCACCAACGTGCAGGGAGAGGACCAGAAGAAACTCGACGT
CATCTCCAACGAGGTAAGTACTAGGAGTAACCAAATTAACTAGACGAACGTCGAACAGCAATTAATTGAGAACGATGTACATGTACTGTACGCACGCGCG
CGCGCAGGTGTTCTCGAACTGCCTGAGGTGGAGTGGTCGCACTGGCGTGATCGCATCGGAGGAGGAGGACGTGCCTGTGTCGGTGGAGGAGAGCTACTCG
GGCAACTACATAGTAGTGTTCGACCCGCTCGACGGCTCCTCCAACATTGACGCCGCCGTCTCCACGGGCTCCATCTTCGGCATCTACAGCCCATCCGACG
AGTGCCACATCGGCGATGACGCAACCGTACGTAATCAAAACCAGAATTTCCCCTTCTCCTTCCGCACGGCTCACTCGTGCGCTAACAGAACTCGCCTCGA
GCCTGCAGATTGACGAAGTGACGCAGATGTGCATAGTGAACGTGTGCCAGCCAGGGAGCAACCTGCTCGCCGCCGGCTACTGCATGTACTCGAGCTCGGT
CATCTTTGTGCTTACCATCGGCACCGGGGTGTACGTGTTCACGCTGGACCCGATGTACGGCGAGTTCGTGCTGACGCAGGAGAAGGTGCAGATCCCGAAG
TCGGGCAAGATCTACTCCTTCAACGAGGGCAACTACGCGCTCTGGGACGACAAGCTCAAGAAGTACATGGACAGCCTCAAGGACCCCGGCACCTCCGGCA
AACCCTACTCCGCGCGCTACATCGGCAGCCTCGTCGGCGACTTCCACCGCACCATGCTCTACGGCGGCATCTACGGGTACCCCAGCGACCAGAAGAGCAA
GAACGGCAAGCTGCGGCTGCTCTATGAGTGCGCGCCCATGAGCTTCATCGCCGAGCAGGCCGGCGGCAAAGGGTCCGACGGCCACCAGAGGGTACTCGAC
ATCATGCCCACAGAGGTACGCTTGTATGCAATCACTAGTCCACTTAAAATTAAAATGAGCGGTTGAATTGGAGATCTTAGTCCGGTGTGCATGCGTTTTT
GTGCAGGTCCATCAGAGAGTGCCTCTGTACGTCGGGAGCGTGGAGGAAGTGGAGAAGGTGGAGAAATTCTTGTCTTCAGATTAGAACAAGAATGAGGGAT
ACACACGCTGTTTCTTCGAAGAAATTACTGTACTGTATCTAATTTATAATATAGCCTTTTTCTTGTAATGCCGGAAATCTATTTAAAGAATTCCAGTTGG
ATTGTGAGGTCAAGGCGTGTTAATTCTTTGCTGTCTCCTTCAAATGGCGAAAATGTCATAATAGCGTGGGTCCCGTACATCTGGATACACCCATAGCCAT
AAATACAAATAACAGAAATTTTGTTAGAGCAAGTACAATAAAGCTGAGTCAGCTGACTATAAGAAATAAAGTAGTATATTTTTGATTAGTTGAAGGAAAG
AGAAGATGAGAGAAAAGGTAAGCGGGTTCTTAGTTAAGAGTCAGCTCTAGCACGTGCTTCTAGGCATTTTGTGAGAGTAAAAGGTGAGCCATATTGCACC
ATGAACCACGTAAAGATTTTGCAACGGAGGGGTGCCCAGCTCCTCCAAATGCAATCCGCCGATGCAGCTCTTTCCTTTCCCATGCAAAGTCTATTATAAG
TGGCCTTTGCAGTGTAGACTCCTATCATCCGTGCAGGCCAATGGAATTGGTCTCGCACACCTTAATTCCTAGGAGCGGTGGACATTGCAAGGCATAAGTT
AGCGATCTGAATGTGCATTGTGAAGTTGATATCACCAACTACATTCTCAGTCCACGCATTATTATTCAGCGCTTGCTGGACAGTCCTTCTGTTGCGCGTC
CTGGTGGCTACCATCTTCCATAAATCAGGTGCAATCTCGCCCACCGTAAAACCATGAAGCCATCTATCCTTCCAGAAAAGGATTTGTTCTCCATATCCGA
GAGTGATCTTGATCATGTTGTTGAATACCAGTTTGGCCTTCTTATCCTCCACCATTGGAATCCCCTGCCAAGGCCTGCTAGGGTCAGTTCTTCTTAGCCA
TTCCCATCTAATGCGAAGTGTGATGGCGTGCAAGCGCAGGTCCCTCACACCAATACCTCCGAGGCAAGTGGGGCGGCACACCTTGTCCCACGCCACGAGG
CAAAGCCCACCGTTGGTGTTTTCCTTACCAGCCCAGAAGAAGGCCTTCATCCACTTATCGATCTCCTCAAAGACCCAGTTTGGCGCATTGAGCACAAGCA
GCCGGTGAATAGGTCTAGCAGAGGTAACTGACTTGGCTAGAATCAAAGGT

>Doligosanthes
ATCGACCAGCTGCCGGACACAGCAAAAGTTCTGCGAAGGGAAAAGGTGTCCGTTCTTCGGTTATTGGTTCTACCGAGTCCTTGCTTGCCAGGGAAAAGGTGTCCGTTCTTCGGTTATTGGTTCTACCGAGTCGGGTCGACCACCTGCCGGACACAGCAAAAGTTCTGCGAAGCTTGCCATGAAGTTGTTTACCGTGTATCATGTAGCTGGTGGAGCAATTGCAGTTGGAGCTTGGGAAGTCTGCTGGTAGGTTTCCCATTCCGTGTAGTAGTAGGAAACTGGGAACGACAGGTGAGAGATTAGGCCTGCCAGTTGACTAATTCGTCATCGGTGTTTTCTTCCACTACTGACTGAAATGCGCCTTTGGATTCACACTGGCGTGTATGTATCCGGTGTAGTTATGGCATTGACCTACAAGGCATGGCATTTCCAAAGACGACGCAGACTCAGACTCGCAGAACGTGATAACTGATACCATCCAAGACGGTGATTCCGAAATGCTCGAGTGAATCAGAGACGTTCTGGACAAAGTTTATGATGATACCTCGAAGATTCCGTTGCTCGTGAGGACTGAAGAGAACAGACAAGCGAAGAGTTCTCCTCGACAAGTGTATTTGCCTGTGCTTCCCGATCGGTAGCTAGCAAAAGATGGCTGGCTGGGACGGGTACAAATCAACGGAAGAGGACAAGTTTGTTGAACCTGTCGAGGAGTCGATGTAAAGCATAACACGACAATACAGGGTATATATCATGCAGATTGCCTTGGAATGTTCAGTTAGTAGAAAAGGTAGGCGGTGTCCTCTGATCGCTTGGTATCATGCTACAAAAGATTCCGGTGAGTGCATTTTGCTAAACTCCAATATACGGAGGAGATCCTTTTTTCTTGTTGGAACGGTTGGTGCCGGCGTTAGTAATCACTGAAATGTGCAGAGATTATTCGCTATCATAATCAGAGCGAGAGGAAGAAATTGCAATGTGATGGTGAGGAATTTACTGTGCAGGATCCTTTCTACCCTGCTGGTGTTAGCGGGAAGGTTTTGAGGTATTCAGATGATCGGATGGTTCTTTTCAAAAAAAAAAAGGATGATAGGATGGCGAAATGACATTAGCTTTTAGTCTATTTTATGTAACTTCTGTATACCATCACATCACTATATCTTAGATTGAGAGGTGTAAGTACGGCCGCTTTAAAGAAATATCCACTACCGCTCCGAAGAAGTACGCTACGGAGTAGAAAATCTGATGCCATACAACGTTCGTCAGTCGTCACCAGGTGACCAGCAAGACAGCAAAGCGTAGTTTGGGTCGGGCTGGGATAGTTGGGCCGATGAATAAGGTTTTGGATGGTATAGGAGAGGGCCGGGCGCCATTTGTTTTTGCGTCATGGCCGGATTGGGCCACTGAACCGGGCCTTGTATAGTCTGGGCCGACGTATAGGTGGCCCACTTATTGTTCGTCGGTGCTGCTGCTGATGCACACATCCATGGGTACAGACTACAGACTAGAGGCAACAAAACAACACATCCGTCGAAAGAACGGATCGTGTACCATTTCATCTGTAGCAAATTTACAGGACGAAAATTGAAAGATATGAACCGTCACTGTCTTGTTGCATTTCAGGAGTATAGGCAATCGATCGAGCACCAGCAGTTGAGCAAATTCCTTCAGTCAATTTTGGTTTGCCTAATCGAATAAGCATATGCTTCTTAAAAACTCACAATGAAACAGGTGACGCTGCAGCACTTCCGCTAGGATCCAGTGAACAAGTAGTCGAAGGTGTGTGACTCAGGCACACAAGCGGTGCAGCCGTGCAAGTTGGTGAGATGGGTACAACCTGAATCTGAGGCAACGCCGTCCTCACAATTCTTCCCCCAATCCACACTCCCTCTCCCAAACCACACAAACCTCAACCGGAAACCAATGGAACAAAACAAGAAGCCACCACCGAGAGGTAGCCGCGGCAGGAGCAGAGACGAGCGCACGTGCCATCAGCAGCAGCAATGGCCGCCGCCGCAGCCACCTCCTCCCACCTGCTCCTGCTCTCCCGCCAGCAGGCGGCCTCCCTCCGATGCCGCCTCTCCTTCCTTGGCCAGTCCAGGAGGCCTGCTAGCAGGGTGTCGCCGGCTGCCAACGTGCGGTGCATGGCGGCCGTGGACACGGCGCCCGCGGCCACGGAGACGAGCGCCAAGAAGAGCAGCTACGAGATCATGACGCTCACGACGTGGCTGCTGAAGCAGGAGCAGGCCGGGGTGATCGACAACGAGATGACCATCGTGCTGGCCAGCATCTCCACGGCGTGCAAGCAGATCGCCTCGCTCGTGCAGCGCGCGCCCATCTCCAACCTCACCGGCGTCCAGGGCGCCGTCAACGTGCAGGGCGAGGACCAGAAGAAGCTCGACGTCGTCTCCAACGAGGTAAGTCTCACTCGACCGCAATTCACAAAGAATTCAACATTCCAACACAACCAACACAAACACGACGCGAGCGCGCAGGTGTTCTCTAACTGCCTCAAGTCGAGCGGGCGCACGGGCGTGATCGCGTCCGAGGAGGAGGACGTGCCAGTGGCGGTGGAGCAGAGCTACTCGGGCAACTACATCGTCGTGTTCGACCCCCTCGACGGCTCCTCCAACATCGACGCCGCCGTCTCCACCGGCTCCATCTTCGGCATCTACAGCCCCAACGACGAGTGCCTCGCCGACGGTGACGACAACGAGACCGTACGTGCCAATCTTGGCTCCCCTCCTCCTGGCTCGTGCGCAGTTCGTTCCAGGATCCACGTAACAAATGCATCTGCAAACCGTACGTGCAGCTTGATTCCGTGGAGCAGAGGTGCATTGTGAGCGTGTGCCAGCCGGGAAGCAACCTGCTGGCCGCCGGCTACTGCATGTACTCGAGCTCGGTGATCTTCGTGCTCACCCTCGGCACGGGGGTGTACGTGTTCACGCTGGATCCCATGTACGGCGAGTTCGTGCTGACGCAGGAGAAGGTGCAGATCCCCAAGGCCGGCAAGATCTACGCCTTCAACGAGGGCAACTACGCGCTCTGGGACGACAAGCTCAAGAGTTACATGGACAGCCTCAAGGAGCCCGGCGACTCCGGCAAGCCCTACTCTGCGCGCTACATCGGCAGCCTCGTCGGCGACTTCCACCGCACGCTGCTCTATGGAGGGATCTACGGGTACCCCAGGGACAAGAAGAGCAAGAACGGCAAGCTGCGGCTGCTCTACGAGTGCGCGCCCATGAGCTTCATCGTCGAGCAGGCCGGCGGCAAGGGCTCCGATGGCCAGCAGAGGATTCTTGACATCACGCCGACGGAGGTAAGAACGTACAGACTATAGAGGATGAGACGAAAGCAGTGGTTCTCAATTAGCGCATCTGAAAATTAAAATGTGCCCAGCTGAATTCGATATCAAGAGATTAATTTTGTGCTTGTGTCGTGCAGATCCACCAAAGAGTGCCCCTGTACATTGGGAGCGTGGAGGAAGTGGAGAAGGTGGAGAAATTCCTGGAATGAATGTGCCTGCTTACCGCGAGTGTTGTTCCATTAGATGAAATGCTAAGACCAACAATACAGTATATATTGTAGAATTTTCTTTTGATGCTGGGGAAAATCCATCTCGAAGAATTCGATTCTTAAGTTGTGAAGTCTAACTAGATCAAGTTAGGGAGGGGATTCGTATCATCTCTGGTTTCAATTTTCACATGCTACAGAACTAAAGGTCTTGCACATTCTGGCCCTGTTCGCTTGGCCTAAAAGGCTAGCCGAACGGCTTTTTCTGAGAACAAGCCGTCTTTTAGGCAAGCGAACAGGTCTGGAATTGCAATGATAGTATGGCAAACGTGTGGTCACAGAATTAATAGAGGAAGAAAACAGAGTTAGTTCTCTGATCGTACAAACATCCAGATCTCACAGATTTTACAAAACCGAGAGACTGTATCACTCTCTCGTTTAATTATGAAACTAGTAAAAACAAAGACACAATGCACTCAAGTACTCGACCTCTCGACAGTCACGCAACGGTGGCACGCCGAAACGCCCAGAACTCAAACTAGCAGATTTACAGAACCACACGGATTAAACTGAAACCACCGCACGGAACACAACGCATTCGTTTCTAGAACAGGTACTTGGAGCTCCAAACTCCACGGGCCACGCGTGCTCCTTCCTTCCTAGCCGGCGATCTGGACGGGCTTGACGTCGGGCTTCTTGGCATCTTCCTTGGGCACGGTGACGGTGAGCACGCCGTTCTCCATGGACGCCTTAATCTGCTCCGTCTTGGCATTCTCCGGCAGTCTGAACCTGCGAAGGAACTTGCCGCTGCTGCGCTCCACCCGGTGCCACTTGTCGTTCTTCTCTTCGTGCTCCTTGCTGCGCTCGCCGCTGATCTGGAGGACGTTGCCGTCCTCAACCTCCACCTTGACTTCCTCCTCCTTCAGCCCCGGCACGTCCGCCTTGAAAATGTGAGCCTCCGGCGTCTCCTTCCAGTCGATGCGCGCGCCGGCGAATGCCGCGG
