# Supplementary material for: Insights Into the Regulation of the Expression Pattern of Calvin-Benson-Bassham Cycle Enzymes in C3 and C4 Grasses
Source: Front Plant Sci. 2020 Oct 16;11:570436. doi: 10.3389/fpls.2020.570436 (PMC7595957; doi:10.3389/fpls.2020.570436)
Supplement: Supplementary file 1 [file Data_Sheet_1.ZIP › FBPase-other-species.txt]

>Eucgr.B02755 | Chr01:20782154..20784477 reverse
ATTCAGTTAGTTGAGGTGTCCAAATCATGAAAACATGAAAATTTTCTTTCTTCCCTCCTTTTTCCTCTTTTCTTCTTCACAGTCGACCCCTTCTCCACGA
ATGCACCTCTTCGTGCTTTCTCTGCCGATTTCCTCTTCAATAGATGAAGAGGAAATTAAATGTTGGGCTGAGCTTTTAGAGAAATAAGTTGGGTTTTAGG
CAATACTGATGGAATAATGGGCTTTGAGCCCATCTATTACAATCTATCCTTCTAAAAGAAATTCACCTCGAAATTTAGACATATCTCAATATCAACAATT
TCCAGTCCACTAAATTATATACGTAACATATCAAACCTGGACCACACTTTTTCAACAAACCTTTTCCATATAAGCTAAATCAACAATATCAACTATGAAT
GGTCTATTCCATTAATTAACTTCAATCAAATCAACATCAAAGGTCTATTTCATTAACTAATCCAATGCTCAACATCCAACTATGGTTACATTTAACGTTC
ATGAAAAAGGTGACCAAGTTTACCTCATTGACTAGGTGTACCACCTATATTAACCGATGGTTCAGCCTAGATTGACATCTTAAAACATTATGCATACCAC
CCCCTTAGTGGGTTCTAATCATAGCGATTTGAGAATAATCTATCAACCTTAATGTACAATAACTCAACTAAAATTAGAAACCACTTCAAACTCAAGTTTA
CCAACCAAAACACATAACTTTTTGCATTACAATATATATAAATATACATATCTCAAAATACCTTTCATAAATCACATTCATAAGTCATAAAATTTTCATG
ATTCTTTTATAAAAGATTTTGCAAACCATTTACAACAATCAACTCAAATTGTAATAAATAGGTACTTTATCATTTCAAATAAACAAAATGATAGTAAATG
TCCAATTCAATTTATGCAAGAAATATGCTTCTTTATAACTCATACTATATTAAATCTCTACCACAGTCAATGTATGAGTTTATAAATTCATTGAAGATAG
AAAAATCGAAAACCAACTTGGGATAGTTTTTCAAGCCGACACACTTGAATTCCTATTAATCATTCAAAAGAAATAAAAATCGAGTAATACACAATCCCAA
TTAATGACTCGACTAATTACACTTATTCTTTGATAAAATGACACCCACGTGGGTTGACAAATAAACTCGTCTATAGAAAACGTTCATTTTTGTTGGTAAT
GCTTATTATTAGAATGCCTAACTCGCGAGCGAAACTTCATAATTTTGTTCCAACCAAACCATACTTCGGAATCTATTTTCGTTAAACTCTACAGCTCCAC
AATGCCCTCATTTACCATTTTCATATGAATCTAAAGCTCAATAACTCTTCAATCAAATCTTATAGTTGAAATTTACATTACTTCAAATTTGTGCCCTAAT
TTTGAATATTACTTCAATTAAAAGAATAATATGCATAGTACTTATCCAGCATTGCAATTTATTGTTGATTCGGCTAGTCGAGGTGTCCAAATCGTGAACA
TGCAAAGATTTTCCCTCTTTCCTCCACTTTCCTCTCTTCTTCTTCACGGTGGACCCCTTCTTAACAAATGCACCTCTTCTTCTTGGTTTCTCCACGAAAA
GGAAATGAAATGTTGGGCCGAGCTTTTAGAGTAATGGGTTGGGCTTTGGGCAATACTAAGAAAATAATGGGGATAATAATGGGCTTTGAGCCCATTTATT
ACGCCACAAAGAAGAAATCGGCCTGATGCGAATATACTGGCTATGTTCTTTGTACTGAACTCATACATCTTGATTAGCAATATTCATATTTCTTCCAAAT
AAAAAAAAGAAAGGGTTGAGAGGGATTGATAAACCCGAAGGTACAAAGCCGAGTTTCACAGCGGGGGAACCCCGATCACAGAAAACGCAACGCAAGCCAA
TGCCGAAGGATAAGCGGGCCCCGAGGTTAACAGAAGTCGTCGCTGGCCTCACATTCCCCTCCATCAATGCTCAACTCAATCTCACCAAATTCACTTCGTT
CCACTCGGCGGAGCCAAGGAAAAAATATCAGCAGCAGGGAGACGAAGCAGCAGCAGCGAGAAGAACGCGTTGCAGAGACACCCAGGAGAGAGACTCATAG
AAGAAGCCTGAAGCCATGGTCTCGGCAGCCACGTCAGCGGCGGTGCCTCACCGGCTCCTCTCCAACCCGTCCTGCTCCCTCTCCAGCCTCTCCTCCTTCA
AGCTGTGCACGCTAGACTCCAGGGCGCTCGTCTCGTTGAAGAAGAGACATGTCGGATCTGCTGGAGCCGCCGCAGGAGGAGTGAGGTGCATGGCGGTGGC
GACCGAGACGGCTGGGACTGCGAAGAAGAAGAAGAGCGGGTACGATATCCTGACGCTGACGACATGGCTGCTGCAGCAGGAGAAGGAAGGGGTGATCGAC
GCCGAGCTGACCATTGTGCTGTCGAGCATCTCGATGGCGTGCAAGCAGATTGCATCGCTGGTCCAGCGGGCAGGCATTTCGAACCTGACGGGGGTGCAGG
GGGCTGTCAACGTCCAGGGCGAGGACCAAAAGAAGCTTGACGTCGTCTCTAATGAGGTAACATCGCCGCCGTCTCTCGGTCTCGGCCTCTGCCTTAGCAT
TTAAAACATTGACAGCAATGCTGAATTGAATTTTGTGTCCGTGCGTTCGATTTAGGTAGAGATGACAACGATATGTATGCCTAATCTACACAAACTTGTC
AGTCTCTTTAACTGCTAAGCCAAGCATTACTTGAATTTGATTAGATAGACTGATGCTTAGGGCTTCACTCTGAATTTTGTCCAAGATTACTAGCAAGACT
CGCAAAACTGGCTATACCGGTGGTGATAATAAGTTCTTTGATGGAGTCTCGAGCGATAATATCGCTCTGTGTCTACGTCTGTGCTTATTCATTGGTTTGT
AAATTTGCACAGGTGTTCTCAAGCTGCCTGAGATCGAGCGGGAGGACTGGGATAATAGCCTCCGAGGAGGAGGACGTGCCAGTGGCCGTGGAGGAGAGCT
TCTCCGGCAACTACATCGTGGTGTTTGACCCACTTGATGGATCATCCAACATCGATGCTGCTGTTTCCACTGGCTCCATCTTTGGGATCTACAGCCCCAA
TGATGAGTGCCTAGCCGACATCGGCGACGACGAGAATGTAAGCCTCCCCTTTCCCCTCAACGGGAATATTTTTCCCATGACTCTCATAGATAACAGCCAA
TCTCTCTAACTGTTTAATTGATTAGTCCTGTAATGTGGTAGAAATACTGTTAGATACACTGAAAGACTAATTACTTCTTCCCAAGATAGAATATTATCAA
ATTGGCGATCACAATAAGCTGATTCGGCCTACACTGTATTTTCTCATGTATGCCATGATCACTCGAACAGCTCGACAATGCAGAGCAGAGGTGCGTGGTG
AATGTGTGCCAGCCGGGGGACAACCTCCTGGCAGCGGGCTACTGCATGTACTCGAGCTCCGTCATCTTTGTCATCACCATTGGCAAAGGCGTCTACGCCT
TCACCCTCGACCCGATGTATGGTGAATTCGTGCTCACCCAGGAGAACATCCAGATCCCAAAGGCCGGCAAGATCTACTCCTTCAACGAGGGAAACTACCA
GCTGTGGGACGACAAGCTGAAGAAGTACATCGATGACCTCAAGGACCCGGGCCCGACCGGTAAGCCTTACTCGGCCCGGTACATTGGGAGCCTCGTGGGG
GACTTCCACAGGACCCTGTTGTACGGCGGCATTTATGGGTACCCGAGGGACAAGAAGAGCAAGAACGGGAAGCTGAGGTTGTTGTACGAGTGTGCCCCGA
TGAGCTTCATCGTGGAGCAGGCCGGAGGGAAGGGATCGGATGGTCACCAGCGGGTACTAGACATTCAACCTGTCGAGGTTAGTGACTTGACGTGCTATCT
GCAGGGTGTTTCTTGAGTAGATTGCAGCAGATGTATAACAGGCTCTGCTTTTCATGGGCTTTTTCACAGATTCATCAGCGAGTGCCGTTGTACATTGGGA
GCGTGGAGGAAGTCGAGAAACTGGAAAAGTATCTTGCTTAGCAATTGAACTACCGGAAGAACAGGGTAATTTTTGCTGTAAAATGACATTTCCATATAGT
GAACCCCCGCTCTAAAAGTGAAGAAAGAATTTAAAGCGAAGTCACACGATTCTGCGCATCTTCTCTCTCTCTCTCTCTCTCTCATTGTTTATGACATTGA
ATGTTAACAGGCATGCGGCCCTGCTGTTGGGGGGTGGGACCGGAGAGTATAGGTTCTAATTCAATCCCCATAAACAACAGCATACACCTGTACATAGAAG
AGATGAGTAAGACAAAAAATCAAAAGAATACTGAGATGTATGTTTTCCTCATGTTTTGCAACTGCATTAAATTCGTGAACATGTGGTTTTCCCTTTTTCA
AGAATACATCTGCAACAAGTTTCCCTATAATTGACAGAATCATAACAATTCATGACTGAGAAATTTAGGCTGGTGCCTTATCACTAATGGACCTTGAGCG
CAAGACACCGTACCTCGAGGCCAGGCTGGGGCCTCCCAGCCTCGAGGACGCGACTAAGGGCCTAGGGGAACGGACTGAGATCCCTGTGAGTAGCACTCGG
AACTTGGCACCTAGAATCAAAAATCATGCTTTACAAACCTAGTGTCCTGAGTCCGAGTGCCTATGGACCCCGTCTGTCCACCAAACGTCCAGTCCATATT
CCAGGGTCCATGTCCAAGAGCTGCATATTGGAGTCCTGCGCTTGCAATTTCGTGTTTGGGCATCGAAGTCCCCACCCAGTCCACGCCCCAAGGTCCCAAA
TTACGATCTCAGTCCCGAGACGAGGCACAGGCATTCTTGGACTAGCCCCTGGGGTGCTAGGTCCATGGGAGAGGGTCTCAGGTCCATCCTCGAGTTTTGT
GCATCGAACTTTCGAATCTAGAATTATGGTACATTTGATCATTATTCTATTGCAAAAAATAATTTTTGCTCAGAAATGCATTTAGTATGACTCTTAAATT
TTTTTGTTTATTTTAATTTTTTAATACTTTTATTATATTTTTCTTATTGTTCTCTTTTTTATGTTTTATTTTTCATCTTCTCTTCTCCTTCCTCCTTTAG
CGAGGCACTAGCAAGCTTGCCAGAGACTCGTCTGGCCATCGCAAGCCTCAGCCTCGCTCAGCCTCGCCTAGCTTTGCCTAGCCACTGGGGAGGCTCGACC
TCACCCAAGTGGTGTGAGGTCGGCCAAGCCTTGGCTTAGCAAGGCCTAGCCTCGCACTAGCTGGTGAGACCAACCCTCACCAATGGCTAGGTGAGGCATG
AGGCTGGGCCTCACCAAGCAAAGA

>GSVIVG01034037001 | chr8:15672038..15674377 forward
ATCGATTTAATTTAATCATGAATATGATGGGGTAGATATTTTATGGAATTCATTTGACTTTTCAAATACAGAATACACGTATTTGAAGCCGAACAGCTGA
AAGATGAGCAGTGAGAAGAGACGACCTAGAAGACATGGAAGTTGAAAGGTCAACCTAGCTTAATATTAACGTAGAGAGACAAAATCGTGAGTTATGTTGG
TTGTGACGTTGGTTAGGTTGTTCACATCCAAGGTCAGCTTGACCACCACATGTTCATTTCCATATGGTGGTGCTAAACGTGCAACACAAGTTATGGAAAT
TTTGGGAAGAGCTTTATGAACCTTCCCAAAATTTCCATGAGCAATGGGGTACTGTATTCCACGCAACGAGAACTTTTTGAATTCCAGAGTTTTTGGAAAA
ATATTTTCCCATGTTCTGAAATATCGGTAAATATAGTACTTAAATTTTATGAATATATCAAAAATATAAAAAAAGATATCGATGAATATTTTGATAAAAC
AAAAATTATTTAAAATTCATGAAAATATTTAAAAAAAACTATAAAAATGATAAAATAAATAAAAATATACATGTTAAAGTATTTTTTTTAAGTATAATTT
AGATAAGTATGGTTAAAGAGAAAAATATTTGTAAACAAAAATATGTCGGTATTAATAATTTATTATTTATTTAATCAAATTAATTTTAATTTATAAAATA
CTTGAACTTAATTTTTTTTTATTTTAGTATTTTTTTAATAAATTTATATTTTTAATATTTTAAAATAAAAACATTCAAAATTAAATAAAGTTAAAAGGAT
AAATATAAAAATGAAGTGATAGTAATTTTTTAAAATATGATTAATAAGATAATGATGATATATTTAATATTAAAGTTATAATTTATTTAATTCAAATACA
TTCAATAATGTAAAATAAATGATGATGCATATATGAATTTTTAATATTTATATTTTTTATATTTAATTATCATATGAATGATATTAAAAAAATATCTATC
AAGAAAATTATTATGGTGGTTTTTATATATTAATTAATTAATTAATTAATTTTTAAAATAACATAATTAGTATTAACGATATTCCCTCCAATCGATAATC
TATACCCAATACATGTCAATATATCAACGATTTCCACCGGAAAAAAAAAACTGAAATTTTAATCCTTGTTCCACACTCATTTGATAAAAATAAAAAAATA
AAAAAATCGTGAAATGGGATGATTTAAAAAATAATACCCATAGATTAAAGGTAATATGTGAGATAATCAAATATAATATTTATATATCATTAAAAGGTGG
AATCTGAATAATTAAAAATATTATACAAATTTTAATTATTTTAAAATATATGTACAAAGTTATGATTTCATAAATTTGAAATTTTATTTTATGGGTTTTT
TTTTCAAATAAGAGTGAAAAAATACATTTTTTTTCTAAATTCTTTCAGACTATCGATGTTTCCATCAACTTTATGAGACTACCCTTAGTTAGTGTATTTA
TTCATCTTGTAATCAAAGTCTTGATTTATTGTCCAATATTATGAAGACACGCACTCTCGGAGTGTGTAATTAATTAATTATACACTAAATTAAGCTAAGT
GCATATTATGAGTTGCTTTAGAACTTTCCCACATCGTGAAAAAAGAGAAGAATATCATATTCACAGTGGTGGTGTTTGAAATCTTATATCATGACTTCCT
AGGAAGTTGAAAATTTGGGTGAAAGAAAAATCCAAGTGGGAAGGTAATGTTCAATTTTTGTACACCATTCATGCCATTGGGCAACCTGGCTACATGTTTT
ATTTTCAAACGAATACCTAAAGTATGTGGCCCAATAGCATCAATGGCCTTTATTATGAGGGTTGGTATTGGGTCACGCCCAATTCCAACGCTGGATATGG
GCCGGCCATCAGCCCAGATCAACCCAACCCGTCCATTTGTTACTGATATTGTTACTACCTAAGCCCGAATGAGCCATGATCACAAAGCTGACCCAGGAAG
GAGGATAAGTGGGGCCCAGTATAACATAAGTGGTTACCAGCCTCACAAGCCCGTCCTCAGCACACAACGCAATCTGCAATCTCAGCCATAATTAATACAA
TGGAGAAACAGCATGAAAAGGAAGCAGAGCTAGACAAAATCACTAGGAGAAAAGGAAAAACACAGAGACCATGGCTGCAACTTCAGCAACAGCAACGACA
GCATCGTCACAGCTCCACTTCTCAAGCTCTCACTCAATCTCTCGTCTCTCCCCTTTCCACCTACGTGTCTATGACTCCAGGACTCTTGTCTCATTTCCAA
CCAACAGCAAGAGAGGGCATGGAGTCAGCGGAGTGAGGTGCATGGCGGTGGGGACGGCGTCGGAAGCAGAGACCAAGAAGAAGAGTGGATTTGAAATTCA
GGCACTCACGAGCTGGTTGCTGAAGCAGGAGCAAGCGGGTGTTATTGATGCTGAGCTCACTATTGTGATTTCAAGCATTTCCATGGCGTGTAAGCAGATT
GCTTCACTGGTGCAGAGAGCTAGTATTTCCAACTTGACTGGAGTTCAGGGAGCTGTTAACGTTCAAGGGGAGGATCAGAAGAAGCTTGACGTGGTCTCCA
ACGAGGTATTCATCGCCTTAAAGTAGTTTCTTTGATTCATAAATCACAAAATGTATTTTCAAATTCCTCACAAATTTAAGAGTAAGGGATAAAAAAGATC
TTGGCAGAGTTGTGATGATTGCTTTCATGGCAATTTGATCAGAAGTCTTCACTTTGAGCTACATACAAGCAGCCAAACAACTCTGGCAATGGTCATTCCT
TGTGATTTTCACCATTAAAAACATTAAAGAACTTGGATGAATTTAAGCAAACCAACTTGGATAGTAGGTGTTCTCTAATTGCTTGAGATCGAGTGGACGG
ACTGGGATCATAGCATCGGAGGAGGAAGATGTACCAGTGGCCGTGGAAGAGAGTTACTCAGGCAACTACATTGTGGTGTTTGACCCACTCGATGGATCAT
CCAACATCGATGCTGCAGTGTCTACTGGGTCTATCTTTGGAATATACAGCCCAAATGATGAGTGCCTCGCAGACATTGGCGATGATTCCACGGTAATTCC
CTGCGTCTCCCATTTCATTCCAAATCATAATTTCAAGAGGAAAAGAAACCAATTCCAATGTTCCACCATCATGAAACTACAGAGTCTAAAAGGCAAAACA
AAACCAAGTTGGAACTCACTTGAGTTCCTTTGTAAAACACAATTCCATGCTAATTAAGACCAAGTACAGGGTGGGCACCATACATCTTAATCGATGAATT
GAATTATAATGGCATCTGATGTCCCGCATCGCAGCTGGACTCAACAGAACAAAGGTGCGTTGTGAATGTGTGTCAGCCGGGAAGCAACCTCCTTGCCGCT
GGATACTGCATGTACTCAAGCTCTATCATCTTTGTGGTCTCCATCGGAACGGGGGTGTTCGCCTTCACCTTAGACCCCATGTATGGGGAATTTGTTTTGA
CTCAGGAGAACATCCAGATACCTAAGTCGGGAAAAATTTACTCATTTAACGAAGGCAACTACCAATTGTGGGATGATAAACTGAAGAAGTACATTGATGA
CCTCAAGGACCCAGGTCCCAGTGGGAAGCCCTACTCCGCTCGATACATTGGAAGCTTGGTTGGGGACTTCCACCGAACACTGCTATACGGTGGGATTTAT
GGGTACCCAAGGGACAAGAAGAGCAAGAATGGGAAGCTGAGGCTCTTGTATGAGTGTGCACCAATGAGCTACTTGGTGGAACAGGCTGGTGGGAAAGGAT
CGGATGGTCACCAGAGAATACTCGACATTCAGCCGGTGGAAGTGAGTGTAAATCATTTACTTGATCAGCTTTTTACCCTGTTTGGTTGGAACATCAAACG
ATTATGATATTTTTTTATGGTGTTTGCTGTAACTTGTACAGATACATCAGCGTGTTCCGCTTTACATCGGTAGCGTGGAGGAGGTGGAAAAACTAGAGAA
GTACTTGGCCTGATTGAAATGTGAAAGCAAAGAGTTTGATTTTGTTTATGGGAGAACATGTTTTGTGGAAGTCTCTGCAGGAGCTCCCTGAATTGATAAT
TAATCAGTTACAAAAACTCGGAAAGGCCTAAAAGCAGGTCATTTGTGTTCTCCACTCTGTCAAAATTCTCTTTATATATATATATATATAAAGAGAATTT
AAACCAGGGTGAGGAGTGAAATGGCTTCATTCAGCCAGGTGTCACTCCTCTTCTATTCTATGATTGTGAATTGAATTCAAGTTACAAAATATAGAGCCAT
GCTCCAAACTCCGGAGCTGGCTCTAAGCTTCTGGGCCAAACTCCTCTGGGATTAGATTTGGGCTGATTTTTTAACACCAAGACCAACCCGCAATCACACC
CCAAAAAGAAGGGCTTATTTGAACTCCATTCCCGCTACAGTGGAGACCACCACTTCACCTTGACTTACAAATTAGATAACCAAATTTTGTTAAATTCTCG
GGCCTAGTGTCAGGCCTGGGCTGGGTTTTAAATTTGGCCCAGCTGAGGGTCCAGACCAGCGCAATCCTGTATACATTCTCCCCAATCCCTACTGCATGAT
GTATTCTCTCCTATGTCAAATAAGCATGAGAATCGCGAAACTCATCCATCTCATTCCACTCTACATCTACCTATTTTTTTCAATAAAAAAAAATTCACAT
GATGAAATTAAGTTTTTCTTCAAAATCCAACTATTCCCTCCTAGGATTTGTTAAAAAAAATATAAGGCCCATTTGGTCATGCTTTTTTATATTTGTTTTT
AAAAATATTTTTTTATTTTGATTTTGTATTAATTCAAGTCTTATTAAAATAAAAATAAATAGTTTTTAGTAAAATATAAATAACAATATTATAATAACAT
TGTAATTTTTTTATATATAAAAATATACTATTTTGGTACATGTTAAAAATATACGAATAATGATATCTTTATGAAAGTGTAATTAATTCTTTTGTTAAAA
ATAAATAATAATACTTTACAAAAATAATTGTTAATAATATTTTATTTAGAATAAATTTTAAAAAATAAAGTTTAACATTTTTAATATATAAATGAGACAC
ATTTTACTTAATTTGTAAAAATAAAGATGAAAATAAAAAGGATAAATAATTTGTACTTCAAAAAAAAAAAAAAGGGAAGAAGATATATATATATATATAT
ATATATATAGAATATATAATGTTTAAAAATTAAATTTGTGAAACTTGAAACCTACTTAAACTTTATTAAATGGAGTATGAATTAAAAATCTCCAAGTTAT
AAAATTTGATGAAGATGAAGAGATTTATGACATAAATTCA

>AT3G54050 | Chr3:20016905..20018780 forward
TCCGGCGACATTAGCCGTCTCCAATATACATCTTTTCCCGGAAGCGGATATTGAGAACGAGCACATATTTGTTGGCAGATTCTCGCAAACAATGTTTTCC
CCTACAATTTATAGAAGAGAAAGAAAAAAATACAATAAGAATCTTAAAAATCAAAGATTCGTATGAGAATTAACGCTTTCTTTTTTCCTATGGTTGATCT
TATATCTTTCGTGTAATTGGTCAAACTATGAAAATCTAGGGTTCTTCCTATGCTGATCTAAAGACTGATGAAGATTTTCAATCCAAGACGTTTTGATGAA
TGTAAAATATGAATATGTTTGTACGTACCTATAGCCGCATGGAGAAGACTTGAGAGAATGAGAAAGATTGGCAATTTGAGGGAAGAAAAAGACATTGTTT
CTGCGTTTTTCTTTTCTCTCTTCTCCTCTGTCTCCTTTTCTTGATTTGTAGGGGTTAAAGATTTTGAACCTCGAGATGTTTTCAAGGAAAAATGTAATAT
AGAGAGAACGTGGAAATAGGACGCGTATATGTTGAAGGGATGTTGTGGGGTGTGTGTGTACATATATACAAGAATGATTTGTTAAAAATATTTGAAAAAA
GAATGATTTGTATTTACTATTTAATTTTTTTGCTTTATGACATTCTCTATCTATGGTGTTACTATAATAGTAAGAATTGTATTTTCTTTTGTCAACAGTA
AAGATTACATTTTGTATAGTAATTGCAAAAAAAAATTCTTGTGTTCTGTAATTTTTCTATTTTAATGTCTTTGTAATCTAATTGATATTTATATGCATAT
TTTGTGGAAATCACAAAAAAGTCATCAACTTGGACGTGGGATTCCAAAAAATTCTCATTTTGTTAATAAAATAAACCTAATTCTAGTGTGTTCAAAGGTT
GACAAAAATTTGCATACGAAAGATGATTTATATATTGTCGAGTTGCTGCTATGGTTAATCAACGATTCAATGAACTAGAGCTTTTTAATCCAGATTAAAA
TACTTTAAATGATATTAACATGAGTCATTATGTATTTTCAAACTTTTTTTTATTTACTTTTTTTTACTATTCAGAGCTTATTAGTATTTTGGTCACAGGA
GACTTTTGCTCAGATTCTTTGAAATCGTCTACATGATACTACTTAATTAATCTTTTAATGTTTGGTCAAACGTAATCAAAAGTTTTAGATATATTGTAAA
AGATTTAGTTGGATTATCTTTTTCATTATATTATTAGACTTTTCGGGTGAGGGTGTTACTTGGAAACAAAGCGACGTGCTTACAATACATGTCTTCACGT
CCGTATTTGTCTCAACGCGTTACTATTATTGTTTTTACACACGAGCTCTATGACTTGTTGTACTTCAAAATTATACAAATTGGTATAGTTTCGGTTGAAC
TAGTAACTTGGAAACTCAAGAAATTCATCCTAAATACATTATATCTGACAAGTCTAATTATAAATCAGTAATAAATAAAAAAAGTCAGATTAACATCTGC
CACTAGCTGGTTATCTAACTTCTAACGTAAACGAATAACTAATGTTTTGATGCAGAGCACATCAGCCAGAATAATAAATTTCCTAGTGGTGTAGTACATG
CATTTCATCGATCAAAAGCCAACATTCTTTGACTTTTTTCTAGGATTGCATTCATCAATTCTACAATGTACTTGTTTTTAATTCTAGAGCAAGAAACTTA
TCCAACACCTACTTGTAGGAAGCTGGTCAATTTCTTCGGTTTAGTTTGGTTTATACTTTATATGGCCAATTTCCTTTGGGTTTGCTTAAAACAAAAATTT
ACATCAGGCCCAACTCTTTATTATCTTTGACCTGCCATTAACAAAACAAAACTGGCCTATGCTTAATGGCTTAATGCTTATCTTTTTGTTTAGGTCCGTA
AGAGCAAAGCCACGTGTCATAACACAAGATAAGTGGAACCCACATGAATCGAATCCTTCGTCCACCTCACAATCCGAATATCCGATCCTCTCTCCCTCCT
CCAAAACCAAACCTTCCAAAGTTTTTTTCAAAACAACACAGAAAAAATGGCAGCAACCGCCGCAACAACGACGTCGTCTCACCTTCTTCTCTCAAGCTCA
CGTCACGTGGCATCATCATCCCAGCCTTCAATCCTTTCACCGAGATCTCTCTTCTCCAACAACGGGAAACGAGCACCAACTGGAGTGAGGAACCATCAGT
ATGCGAGTGGAGTGAGGTGTATGGCCGTAGCGGCGGATGCTGCTGAGACGAAAACGGCGGCGAGGAAGAAGAGTGGATACGAACTTCAAACGTTGACGGG
CTGGTTGCTGAGACAAGAGATGAAAGGAGAGATAGATGCAGAGCTGACGATAGTGATGTCGAGTATATCATTGGCTTGTAAGCAGATCGCTTCACTTGTT
CAACGTGCCGGAATCTCTAACCTGACCGGAGTTCAAGGCGCCGTTAATATTCAGGGAGAGGATCAGAAGAAGCTTGACGTCATCTCTAATGAGGTCTCAT
TCTTTTTACACATGCTCTGCTTTTGTTGGTTGAATTTGTGATAAATTAGTGTAGACCACATAGTTGATTCATGGGAATGGGTGGATGTATAATAAAGATT
GAGTGGTGGTGAGTGCAGGTGTTTTCCAACTGTTTGAGATCAAGTGGAAGAACGGGAATCATAGCCTCGGAGGAAGAGGACGTGCCAGTTGCGGTGGAGG
AGAGTTACTCCGGCAACTACGTCGTCGTGTTTGACCCTCTTGATGGTTCCTCCAACATTGACGCTGCCGTCTCTACTGGTTCTATCTTCGGTATCTATAG
CCCCAATGACGAATGCATTGTCGACGACTCCGACGATATCTCAGCTGTATACTACTCTTCCTTCCACTTCCATATATCTTTAGGAGATAGAGATCCTACA
ATGTAAATTAGGTGACCTTTTGGCTTATAATGTTGTTGCAGCTTGGGTCAGAAGAACAAAGGTGTATAGTAAACGTGTGCCAGCCAGGGAACAACTTGTT
AGCAGCCGGCTACTGTATGTACTCGAGCTCGGTCATCTTCGTTCTTACTCTAGGCAAAGGCGTTTTCTCCTTCACGCTCGATCCAATGTACGGTGAGTTT
GTCCTCACGCAAGAAAACATTGAGATCCCCAAAGCCGGGAGAATCTACTCTTTCAACGAAGGGAATTACCAGATGTGGGACGATAAACTAAAGAAGTACA
TTGATGATCTTAAGGACCCTGGTCCAACTGGGAAGCCTTACTCCGCAAGGTACATTGGAAGTTTGGTTGGAGATTTTCACAGGACTTTATTGTATGGTGG
GATTTACGGGTACCCTCGTGACGCAAAGAGCAAAAATGGAAAACTTAGGCTGTTGTATGAGTGTGCACCAATGAGTTTCATTGTTGAACAAGCTGGAGGG
AAAGGTTCTGATGGACATTCGAGAGTACTAGATATCCAACCGACTGAGGTAACTCAAACTAAAATTAGACTAGTTTCACTCTCTACTGCTAAGTTTACAT
CTAAAATTGGTGTCATCAGACTAATTCTTATGTTTGGAATACTTGACACAGATACATCAGAGGGTTCCTCTATACATTGGAAGCACAGAGGAAGTAGAGA
AGCTGGAGAAGTACTTGGCTTGAGTCATGTACTAAACATAAGCCATTTAATTTCTATTGTAAGCCAGTTTCTGACTACATGGTATATGCAAATAGATGCA
TAATGGTGAAAGTCCTATTTTGTTGTCAATATCAATATAGAGAAGAAATCAGCTGTTAAAACTATAGACCAAGAAACCAAGTTTAATTAAAACTATAGAC
CAAAAAACCAAGTTTAATTTATACACCTACATGTAATACTAGTTAATTATAAGCTACGTTATGGGATAGCCTTTTCATATTTCACAGATCATTACAAGAA
TAAGCACTAGCAGCATAGTAAGGAGAAAACAGAGGATCTTGCATTGGTGGTCTTGGAGTCAATCATAGTCTTCAAAATCAGTCAATTGTCTGTCATGTCA
CTCTTTGCTTTCAAATCTTGTCTGTGTTAAGAGAAGAATGGCTCGAGTTAGAGAGAGGATCAATACATCTTGAAATCTAGAATATGATACACAAATGAAG
CATCAAGAATGAGAATGAGTGAAAGGGGAAAATGTATATCTATAATCAAATGCAGAACAGAAAATACTCACTTGAATCACATCAGTCACGGTTGATGTAT
ATTCCAAAAAGGGCTGGTCAGACTCGAGATTACAATCCCCTGATTCAGGAGACGACCTGTGATTTAGTATAGCGTATGATCAGACATCAAGAGGTAATAA
TAGCTATTTACAAAAACTGATCCTACAAAACTAAAGTACATACCCTGAAACAGTTTGAGTGGGTTGATTTGGGGTCAGTGACAAGCAATGATTTGCACTT
CCTTCACAACCAAGATCGAAATCAACTAGTAGCTCCGAGAAATCCAGATTAGAAAAGTCCATGTCAAACAAATCAACTTCTGGCTCAGACCCAGATGGAG
AAGTTGAAACTAAATCTGCAGTGGCAGGTGCCTCTAAGCACGTTTCTGTGTCAGTGTCATCAAAGTTGAGCTTTCCTTTCACATGGTCTCTCTTATTTGA
CATCTTCAGGTTAGACTTGACCGGTGAAGAAAAAGAAATAAGATGGCTTCTTTCCACTGAATAAGAAGTAATTTGCTTGAGAGGGCTGATTGTGAATCTC
TCCTTTGTAACAATTGTGCAGTTTGTATTTGTAGGAGTAACTTCTTTCTGGGAACTGTTGGACTTATCACTCCCAGAAGAAGCATGTTTTTGTGGTGTCC
TAAAGCATGTTGAACTAGTAGGAACAGACGAATCAGCCTTATTGAACAAACACTTCACCACACTTGACCCATTACC

>Bostr.0697s0016 | Scaffold697:78116..80219 forward
TCCAGATTCAAATAGTTTAAATGATATTAACATGAGTCATTATGTGTTTTCAAACTTTATAATTCTGTTTTCTTTATATATATATATATATATATTTTTT
TTTTTTACATTCTGTTTTTATTAGAACCATGTGTCCCGATTGCCGTAGCGTCCGACTAATTCTAAAAGTGAACAAATTTTTTAGCAGAAGGTTTTTCGCA
AGTCCATCACAAATAAATAAATGAAGCGAAGGCCCGACAACGAAAGAGGTAATGTTACGGCAGCTTGATAAATAGGTCAGAAATTTTATTGCTTCTATCA
CAGATCAAGGCGACGGACGATTCAACAATGCACTCCAACTCTGGTTCATAACGCAATAGAACTAAATATCTTATGTAGTTTCCAGTTTCTTTGTTTCAAA
ATTTCAAATAACTTAAGCACTTGATGTACAAACCGTCTTTTTTTTTTGATTCAATATAGTTTAACATTTTATTTCAGAAAAATTATAAATGAAGCGAAGT
TGTGAAATTTAATTGGCCCAACAACCGCGAAATTATTCCTAAGGGATTGATTTTACTTTCTTTTTTTTTTACTATTCAGAGCTCAGTATTTTGGTCATCA
AAGACGTTTGCTCTCGGATTCTGTAAATTGTCTACATGATATACTACTTTTTAATCATTTAATGTTTGGGGGAACGTAATCAAAAGTTTAAACAATTGTA
AAAGATTTAGTTGGATTATCTTTTTCAATACAGGACTAAAAGACTTTTCGGGTGAGGGGGTTTCTTGGAAACAAAGCAACGTGCGTACACAATACATGTC
TTGCACGTTCGTATTTGACTCAACGCGTTAGTTCAAGATAATACCGTCCCTTACAATTTTTATTTATTTAAAGTTTAATCTTTTTATGCCACAAATGATC
AGTGATTGTTACTTGTCAATATATGGTGTGCCTAAACCTATGGTTGAAGAGTAAACTTACAACAGCTTAATTTATTATCTCCCTTAACCTTGCTACTGTT
ATTGTGTTTACTACATACGAGATTCTTAACTTTGGTTGTACATAAAAATTGTACAATTGGTATTGTTTCGGTTGAATTGAACTAGTAACTTGGAAACTCA
AGAATTCATCCTAAATACATTATACTGTAATACGTCTAATAAATCAGTTATCAAAAAAAAAAAAAAAAAAAGTCTAATAAATATGCCATTAACGGGTTGC
CTAATTAACTTCTAACGTCAACGAATACTTATGATCTGATGCAGCATCACCCCGAATAAAAAAAAATTCCTGATACATGCATTATTACATCGATGAGACA
GCCAATATTAATCTTTGACTTTTTCTAAAATTGCATACATCAATTCTACAATGTAATTGTTTTTAATATTAGAGCAAGAAACTTATCCAAACCTTGTTGT
ACTTATTGTAAGCTGGTCAATCGGCAAGGGGGTGTAATTATTTGGAGCAAATATGATCACTCTACTGTCATTTTTTAGTTTATAAAGTATAAAGTATAAA
TTGCACTCTGCAATCAGATCATAATCGTAAATAATTTTTTGTTTGAACTGGTTTGGTTTAATATTGGTTTATCTGCATCAAATAATAAGTTTTATAAATC
TCAATTTGCTTCGGTTTAGTTGGGCCACTCCCACGGGCCTACTAAAGAATTGACATCAGGCCCAACTCGTTATAACATTAGCACACTACTAAATTACTAA
TCCTTAACTAATGCTTAGGTCCATAGAGCACCCATATTGGAGATCAATCTATATGTCTCTCAATTTTAAAATAATAAAAAATATCAAAAGTAAGTGAACA
TATGAAAGACATTGTCTTTGGGTAGACACATGTCTCTCAATTTATTTAAATTTATATTAAATTTAATTTTAAAAAATTGTTAAGACACATTCCATGACTC
TCCATTGTAGATGATCTAAGAGCAAAGCCACGTGTCATCTCACAAGATAAGTAGAATCCACATGAATCGAATCCTTCGTCCACCTCACAATCCGAATATC
CGATCCTCTCTCCCTCCACCGAAACCAAACCCATTCCATAGCCAAAACCTCGTAAAGTTTTTCAAAACAACACAAAACAAAAATGGCAGCAACAACGTCG
TCTTCTCACCTTCTTCTCTCAAGCTCTCGTCACGTGGCGTCAGGATCTCAGCCTTCAATCCTTTTCCCGAGATCTCTGTTATTCTCCAATAACGGGAAAC
GAGCAACTGGTGGTGGGAGAAACCATCATCATGTTTGTGGTGGAGTGAGGTGTATGGCGGTGGCGGCGGATGCTGCGGAGACGAAAGCAGCGCCGAGGAA
GAAGAGTGGATACGAGCTTCAGACGTTAACGAGCTGGTTGTTGAGACAAGAGATGAATGGAGAGATAGATACTGAGCTGACGATAGTCATGTCCAGCATA
TCGATGGCTTGTAAGCAGATCGCTTCACTTGTTCAGCGTTCCGGAATCTCTAATCTTACCGGAGTTCAAGGCGCCGTTAATATTCAGGGAGAGGATCAGA
AGAAACTTGACGTCATCTCTAATGAGGTATTTCATTCTTACACACATGCTTTCTTGGTTGGATATTCTTATAAAGCAATTATTACTTTGGAATCAAATGT
TTTTATTTTTAGATCCAGAATCCTAAACCCAACCTTAACTAGAACATTACAAAAAAACTAAAAACCCTATTCTCATTTTTTTTTCTTACTTTAATTATGA
CTCCCATGAAATGCAATGATGATAAGTAAAAAAAAAAAAGACTTTATTTTTGTTAGCTTTTAATATGTAAACTTGCTAAGGTAGACTACTTAATTTCAAT
ATACTAGAAATAAACCATAGTTTTATACATGGAAATGAGTGGATGAAGAATAAAGATTGAGTGGTGGTGTGCGCAGGTGTTTTCGAACTGCTTGAGATCA
AGTGGAAGAACAGGGATCATAGCGTCAGAGGAAGAGGATGTGCCAGTAGCAGTGGAGGAGAGTTACTCCGGCAACTACGTCGTCGTGTTTGACCCTCTTG
ACGGTTCCTCCAACATTGACGCCGCCGTCTCTACCGGTTCCATCTTCGGTATCTATAGCCCCAATGACGAATGTCTCGTCGACGACTCCGACGATATCTC
AGCTGTATACTACTCTTCCTTTCACTTCCATATATTTTTTTTTACCACTAAAAAAAATGGTAGTGAACAATTCGGTTTACGGTTATTTTTAGTTTTATCG
TTAGGAAATAGAGATAAAATGTAAATTAGGTGACCTTTGGCTTATAATGTTTTGCAGCTTGGGTCAGAAGAACAAAGGTGTATAGTAAACGTGTGCCAGC
CAGGGAACAACTTGCTAGCAGCAGGCTACTGTATGTACTCGAGCTCAGTTATCTTCGTTCTTACTCTAGGCAAAGGCGTTTTCGCCTTCACGCTCGATCC
AATGTACGGTGAGTTTGTCCTTACGCAAGAAAACATTGAGATCCCGAAAGCTGGGAAAATCTACTCTTTCAACGAAGGGAATTACCAGATGTGGGACGAA
AAACTAAAGAAGTACATTGATGACCTCAAGGACCCTGGTCCAAGTGGGAAGCCTTATTCCGCAAGGTACATTGGAAGTTTGGTCGGAGATTTTCACAGGA
CTTTGTTGTACGGTGGGATTTACGGGTACCCTCGTGACGCAAAGAGCAAAAACGGAAAGCTTAGGCTTTTGTATGAGTGTGCACCAATGAGTTTCATTGT
TGAACAAGCCGGAGGAAAAGGGTCTGATGGACACAAGAGAGTACTAGATATCCAACCAACTGAGGTAACTCAAACAATAGAATTTTGGTTCGATTCGATT
CTTATGCCCACCCTACTGCTAAGTTTACGTCTAAGATTGTTGTCAACAGACTAATTTTTATGTTTGGAATACCTGACACAGATACATCAGAGGGTTCCAC
TATACATTGGAAGCACGGAGGAAGTGGAGAAGCTAGAGAAGTACTTGGCTTGACTCTTGTACCAAACATAAGCCATTTAATTTATATTGTAAGCCAATTT
CTGACTACATGGTACATGCGCATAGATGCATAAATGGTGAAAGTCCTATTTTGTTGTCGATATGAATAGAGAGAAACCAGCAGTTAAAGTTAAACTATAG
AGCCAAAAAAAAACAAGTTTAATTTATACAACTTACATATACTACTAGTTAATTAGGAGCGACCAAAGGGGATAGCCTTTTCATATTTCACAGGCCATTT
CAAGAGGCAAAAAGCAGAGGATCTTGCATTGGTGGTCTTCGAGTCAATCGTAGTATTCAAAATCAGTCAATTGTCTGTAATGTCACTCTCTGCCTTCAAC
ACTTGGCTGTGTGAAGAGAAGAATGGCTTGTGTTAGGGAGAGGATCAATACTAGGGTATGATCACATCAATTGGAGAATGAGTAAGCAAAAGTACCAGGA
CTCAGATACGATTGCATTGTGTTATGGAGTTTGCAGCGGTCTTATGATCACATCCTGCAAATGAAGCATCAATAATGAGTGAAAAGGGCAAATGTATAAC
TGTAATCAAATGCAGACCAGAAAATACTCACCTTGACTGCTCATGTCTTTCCCTTGAGTCACTTCAGTCAAGTTTGTGTATATTCCAAAAGGCCTGGTCA
GACTCGAGATTACCACCCCCTGATTCAGGAGACGACCTGTGACGTAGAATAGCGTATGAGCAGACGTTAAGAGATAAGAGCCAATTACAAAAATAACTGA
TCCTACAAAACCAACCACCTACCCTGAAACAGTTTCAATGGGTGCATTTGGGGCCTGTGACAAGCAATGATTTGTGCTTCCTTCACAACCAAGATCGAAA
TCAACTAGTAGCTCCGATAGGGTGAAGTTTTCACCCAAGAAATCCAGATTAGAAAAGTCCATGTCAAATAAATCAACTTCTGGCTCAGACCCGGATGGAG
AAGTTGAAACCAAATCTGCAGTGGCAGGTACCTCTAAGTACATTTCTGTATCAGTTTCATCAAAGTTGAGCTTTCCTTTCACATGGTCTCTCTTATTTGA
CATCTTCAGTTTAGACTTGACCGGTGAAGAAGAAGAAATCAGATGGCTCCTTTCCACTGTATAAGAAGTAATTTGCTTGAGAGGGCTAATTGTGAATCTC
TCCT

>Tp57577_TGAC_v2_gene34873 | Tp57577_TGAC_v2_scaf_624:121880..125680 reverse
CCTTTATAAGTGTAATGCAAACCTCAACTCTCAAGCTAGCTTTTGTGGTTGAGTATAGGTCTTCCAAATTCTAATAATATCCTCACATATTTAAATAAAA
AAAACGATCAAAAGTGGTGATTTTGGATCAAAATTGATCCTAACCCATGTCTAATTGATAAACCAGGAGAAGAAGAAAAAAAAGAAGTGTGAAGAAATTA
AAAAGTTGGATTAGTGAAAAGTTCGATGAAAATGTTCGATGATATTTTCACTATCAACATTATAAAATTCAAATGTAACTAAAAGATCATTCAATGGAAG
TAAAAGTAAGAGAAATAGACAAAAAATTGGTTGAAAGTGAAGAAACTATTGCTTCGATGAATTAAGAGAGAAGAAGAAAAAAGTTAAAAGAGAAAGTGCG
TAGAAATTAAAAAGTTGGATTATTGAAAAGTTGAAACCTGAACGATCATCAAATATGTTCTAGTATGAAATTTCAAACCGGAGCACTCAAACTGAAGCAA
TTTTCTGGTATATATTTCAAAGAATTTATGCTTTCTTTTCCTCTAAATCAAACTGAAGCAATTTTTTGTAATAATGTGTAAAAATAAAAAACTTGATTGT
TTTTAGTTTATACATCAGGACAAATTAGTCACTTCAAAATAATTGCAGGGGTGGAAGAATTTCTTTTTCTCTTCTAGAATCGCTTCTCGAGTAGAATGAA
GTCGTTCTATTTCTTTGACTTTGGCTATAGAGAGTTTTTTTTGTCACCCTAACAATATTTCGGACTCCCTACAAAATTATCAATATATCTCATGTCTGCT
ACTTAGGTAGCGAATATTATAAAAATAAGAAATTCGAAGGAAAAAAAAACTCTCTTTTATCCGTCTGCTAGTTAAGTACCAAAAGAATAAAATATGAAAC
AAATAAAGCCCGCAAGAAGGTGGAAAAGTGGCAAAAAAAAATCACTCTTGGCAATAATCCTCTTGGGCCTTATTGAACAATTAGGTCCAGATTTCTCTAC
GGTTCAATGCTTCCTACAAATATTTTCTCTTTAGGCCTCATGATTCTTTTTCTTCTTGAATTTTACTTTTTTGCCCTTAAATAAAAATTTTGGTTTCTAC
GAAACCGAATTTCTTCTGCTTGAAAAAAAAATCGGTTTCTGTTAACCGAATTTTTCCTGAATTTGAACTAGAAAAAACTTCGGTTTCTACGAACCAAAGT
TTTTATCAAGGGCAAAATTTGATTTTTGAGAGGTATAAAAGATACGTTGGGGGGCTAAAGAGAAAATATCATTCCTACACCTTGGATGTGTATCACGTTA
GGGCCGGTAAAGGAAATATAGTATTTAAATGAGAAAAAAGTCAAATATTATCTCCCACATCAATACCATTTAGGGCGCGCGAGTAACCCTTAACATTTGG
GCTTCCTATGCTCAACACACACAAGTCAGATTCAACATATCGATCGGTTTTAGACCACTATACTTATCGCGTCACCCATGCTTTTTGCACGCCTCGTGTA
TTTTCATATTTAACTAATTGACGTTGTAAAAATGAAAAAATTGAAATGAAAAAAAATAAAATATTTACTACTTATCTAGCATACTGCATTTGTTACTTAT
AATGCGGATTAAACTGACACAAGGATATTAAAAGAAAACATGAACATGGTTCAAAAAAACAAAAAAAAAAACATGAACACGTCAATGATAAGTCAACAAC
ATGTTGACTTTAATCTTCACTTGTGTGTATTACTTATTAAAAATGTAAATGAAGGTATCACAATAATATTCCAAAGTCCACCGCATCTAATTGTTTTGGA
ATTCAACCAATACTTGGTTCAGTGATGATTGACGCCGAACTTGATAAGAAGACCACGGTTCGATATCCAACAACTACGATCGGGGGACTAAACCCACTTA
ATGCCAGAAATAATTTCCGAATCAGATTAAACTGGTGGTCAAAGCCAAAAAAAATTGTTTTGGAATTGTTGAGAGTACAATTTTTTTCTTATTTTGATAG
AAAATACAAAAATCCATCGTGGCAGAACAGAACCATTGGAATCCACAAGTAATAACAATCACAAAAAGGAAAAATCATATGAATAAGATAAGTGGGACCA
ACAGTATCACAAACAATTATGAACCTTACAATCTCTTTTCCATCAGTACCTTACAACACAATCCATCCATGCAACTTCACCAAAAGCAACACACTCCAAA
AAAAAAAATCAACAAAAACTAAAACATTACAATAACCATGGTTGCAATGGCAGCAGCAACAGCATCATCACAATTAATATTCTCAAAACCATGTTCACCT
TCACGTCTTTGTCCTTTTCAACTGTGTGTTTTTGACACAAAATCAGTGTTATCATCAAGTTCAAGGAGAAAGCATGTGAGTGGTGGCTCTGGTGTTAGAT
GTATGGCTGTGGGTGAAGTAACACCTGAAACAAAGAAAAAAAGTGGTTATGAGCTTATAACATTGACTAGTTGGTTGTTGAAGCAAGAACAAACAGGGAT
TATTGATGCAGAATTAACAATTGTTCTTTCTAGTATTTCCTTGGCATGTAAACAGATTGCTTCTTTGGTTCAAAGAGCTAATATTTCTAATCTTACTGGT
GTTCAAGGTGCTGTAAATATTCAAGGAGAAGACCAGAAAAAACTTGATGTTGTCTCGAATGAGGTAAAGTATTACACATTTCTTTATTCAAAAAGTTTAA
GTCAGGATGAATTCTGAATTATGGTATTAAATTGCGGTTGCTGTGACACGCAATGCAGCTGTTGCCGTGTGAAATGATTTTGGAATTTTAAGAATCTATA
TAAAATGACAGTGGGACACGAGAAAGGATCCTCTCAATTTGTTTTCTCTCAATTTCTCTCAATTTTCACATCTCAACCATCGATCAATTTTAATTGATTT
CTTTTAGATTTAAATATTGTTTTATATGTCCAAATACCAACATTATTTCCTCAAAAAAAATTTCAACTTGAGAATCCTTTCTCAGTGGGACACTACTATG
CCACTAGACTTTTTTTGCCCTCCATCGTAGAGTATCAGTTTATTCTATAAGTATGGATTCAAATATGCTTGAAATATACTGTTGACAGATTGTTAAAAGT
AAGGTTTTTCTTTTAGGCAAATTAGGATTTGAGATTTATAAGTTTTTTTTTGTGAGAAAATTTGAAGAACATGCTTAAATTGCCTGATGCGGCTTCACAT
GCGGTTGCATTGCATTTGAACACGGTAATGAAAATCACACTGCAATTGTGGGGTGCGGAAGCTATCGCATCAGAAATACTAATTGAGGACAATTTAAAAC
AATGTTCTGAATTTTTTGAATGGCTAAAAGAAATTGTTCTGACTTCTGAATTACCAAAGCTCTGTCTTCTCCAAAAGGCAGATGTTAACATCAAAAAGAA
AAATTCAAGGCCGATTTGCAATTTGATATAGCAATTAAATGTTACTAATGCTGCTGCTGCCTCAAGTACAGTCACTTCAAATCTCAAGAGACGTAAATTT
TTTTGATGTCGCGATCAAAATCGCAATTGTGGGTTTATTTAAATATCCTTATTAAATATGTTTCAATTCACTGAGAAAATTTAATTTTCGCCAAGTTAAT
TTTCAAAAACATTTATTCTAAAAGACTGTAGTAGAAGTAGAAGCGTTTGTTTCTCATATTCTTAACCAAAATTTATAGGTACTTCAATTTAAAGGTTTAC
TTAGGTAGGTAGCTACTAATATTGATAAACAGTGTATTGTTTTGTATTTATTTTCAGGTTTTTTCAAATTGCTTGAGGTCAAGTGGGAGGACAGGTATAA
TAGCATCAGAGGAAGAGGATGTACCAGTAGCAGTAGAAGAGAGTTATTCAGGAAACTACATTGTGGTATTTGATCCACTTGATGGTTCATCAAATATTGA
TGCTGCAGTTTCAACTGGTTCCATTTTTGGCATTTACAGCCCCAATGATGAGTGTCTAGCTGACACTAGTGACTCTGATGACCCCACAGTAAGTGATGTT
TGGGAATAGATTATGTTTTATTATGATTAGAAATCGAACTCGATACTCTGAGGTTTACAACATTCACACACACGGTTTACCTATCTATCAAGAAATTAGA
AAAAATATTATTCATTTCATTAAGAATTGACAAGGGCTTGGGACCTTGAAGTGTGCTCCTCTCAAGGTCTCATGTTCGATTCCCCCTAGTATAAATTCCG
GTTGGCTAGTCCATACAGGGTAAAAAAAAAAAAAACTGTCTTTAAACGAGGCCCCCACAAGTGGGCGNNNNNNNTGGCCGGATACTGAGTTTTCAAAAAA
CAAAAAATATTGATAAGGGCCTTGAAAATTTTGATTCAACTGTCATAGGTGTATGATCAGGTTTGGCTGACAAAATAAACTACAAAGGTAGTCTAGTTGA
ACAAGGGCTCAACTGCAATTGGTTGAACCGATTGAACCATGACCAAATGATCTTACTAGTTCAATCTCTGATCCGAGTTTTAAAACATTGCTTAACACAG
TACAAATTTTGATTGCAGCTTGACACAGAAGAACAAAGGTGCATTGTGAATGTGTGCCAACCAGGAAGCAACCTACTAGCAGCTGGTTACTGCATGTATT
CTAGCTCAGTAATCTTTGTTCTAACAATTGGCAAAGGAGTTTTTGTATTCACATTGGATCCAATGTATGGAGAATTTGTTTTGACTCAGGAAAATCTTCA
AATACCAAAATCAGGGCAAATTTATTCTTTCAATGAAGGGAATTATGGGTTGTGGGATGACAAATTAAAGAAATACATTGATTCTCTTAAGGAACTAGGT
GCAAATGGCAAACCTTATTCTGCAAGGTATATTGGTAGTTTGGTAGGTGATTTCCATAGGACACTGCTTTATGGTGGCATTTATGGGTACCCTAGGGACA
AGAAAAGTAAGAATGGGAAGCTTAGGCTTTTATATGAGTGTGCTCCAATGAGTTTCATTGTAGAACAGGCTGGTGGAAAAGGTTCAGATGGTCATCAGAG
AGTACTTGACATTCAACCCACAGAAGTAAGTGTAGACTGATTTCATATGCAACTATAATGCAATGTCTTAAATCAATGATTTTAAGATCATACCAAACTA
GTCGGTTCAACCGATTGAACCACAAACTGACTATTTTGTCGGTCAGTGTGATCCCAGTTGAACTGGAGTCTAGTTTAACTGGGTATAACCTAAGATTGGT
TAAACTTTCTTTTTTCTTTCTATTTTAACTTTTCAAATACTTTTTTATGTAAATATTTGTCTTGCGGTTCAACGGAGGTTTAACCAATTGAACCATGACC
CTAAGGATTAAAAAATTAAATCTCCGGTCTTGTTTCTATAAACATTGTCTAAATCTTGATCGCAATCACCATCTTTTGTATTCAAGAGAATCACGATCAA
ATATGATAGATGTGATTGCGACCTAATTTTGGTCACGTTGCAGTCGCAGAGACATCAAATACCTTGATGTCGCAGTCCAAACCGCGGTTGAGGAACTTTT
TGTTTCCTTTATAATAGTTCATTATAAATGTTAGGTTGGATAGTCTTATTCAATTTTCTTTTTTATGGACAGATTCATCAGCGTGTTCCACTTTACATTG
GGAGCACAGAGGAGGTGGAGAAGGTTGAAAAGTACTTGGCTTAAATGATATGTTAATGCAGAGAAAGTTGTTCTGTTTATGAAGTTTAAGCTCAATGAAA
CTAATCACAATCAAGTGGTTTTAAGGAAGAATTCTTTTGGTTTTATTCCCCATTTTCAGATTATTTTGGATAGACATTATATATAAAATTTTGAAGTAAT
CCTGTTTTAATAGCACAACTTACCTTTGCCTAAAATAATTGATAACGAAACAATCATGTCTAGTACATTTTCATTTTAAAATTACATCAAATGTTTCAAA
GTATATTACACATGCATCAAGGTATTTAACCACAATATATTGTTGCCTATTTCTTCTAATCAGATATTCAATTTATAGACATCAATACATTTAACATCAA
TTTAACTGAACTTACTGCAAACCAAAGATATTGGCTGATAAAAGATATATAAAAGAAACATAATATATATTATTTCGATTTAAAAGGAACCAATATTGTA
TATATCATCTAAGACGAAAATTGGAAGTGCAAAGGCATCATTATGAATAACTGACATCCCAACTATGTTGGCACCCCAGTAATCCAACAATCATTTGCAG
CACGCCAAATATTAAGTGAATTCTTTGTTTGTACAAACAAAATATGTGTGTTCGTACAAAGCTACATTTTCGAACAAAACATAACAGCATTTTCATAAGC
TACAGATTTCTTCATCAACATTGAAGCTCCAATCTTCTATTTGCATCGCTAGCTTGAAAAGTCAATTAGTTTATAAATGTCATCATCATCTGAGTTAAAA
AGATCATCTACGTTTAAAAGATCATCTACGATTAAAAGATCATCTAGGTTTAAAAGATCATCAAAGGCAGAATTGTCGAATTGATTTTCGGATGCAGGTG
TAGAAATCTCATTGAACAGCTGATTTTTCAAGCTTTCAGGCACATCGGCAGAATCAAAGCCCAGCATACTTTCTTCATGATCACTCTTACTCGGCTTGTC
TGAATTTGTCATGACAGGAGAAATGCAATGACTCGTTTCCTTGGAAGCCATTTGTTTCGTAGGACTGGCCATAACTCTCTTGCATGATATTGCATTGTAA
CTAGTTGGCACGGCCTCATGATCGCTGATCTTACTCGGCTTGTCTGAATTTGTCATGACAGGAGAAATGCAATGACTCGTTTCCTTGGAAGCCATTTCTT
T

>Brast02G127900 | Chr02:7833885..7835778 reverse
TGGATATGAGAGTTGAGAGGCCAACTCCCATCATTTTAATAACAGGGAAAGGGGTGGAAATTGTGAGGGAATTGTTCAGCGGAAATCATCTCAACCGTTG
ATCCCAACTTATGTTATCCTCTCAAAGTTAATTTTTTCTAAACTCCCACCAACCAAACACGGGAATATATCTTTCTCGTTAATTACCACGTGTATGTCCC
ATCTCATACCAAACAAGAGATTGAGACTAAAAATCAATTTTTCATGTCTAATCTCATCTAAACTCCCTTCTCTAAACTCCCATTCCTCTTCCCAGATTTT
GCCAAACATGCTATTGGTTCCTACCCAACTAGCCTAGGCAGCGCATCGAACTAACCGAAGAATCGGAATAGAATTTGGTTATTAGGTTCTGCCTAGGTAG
TACGTTTGACGTGCCTCAATCTCTAAGTTAGTAGTTAGTAAGTGATTTCTGCCATATACTCTTCGGCTGAAAAAACGTGCCTCAATCTCTAAGTTAGTAG
TTAGTAAGTGATTTCCGCCAAATACTTTTCGGCTGAGAAACATATGCATGTTGGAGACAGAAATTTAGAATCACATGCTGAATTTTTTAATACTTCTTTG
TAGAGGAGCTTTCCATTTTCTTTCTCTTTTATCTCTAGAATTAATATATGAGATATGTACGCTAAAAACACAAGAGGCTTTTGGGGGTACACCCCTTCTC
AGACTCAAAAATGTATGTAGACTTTTTACGTCAGAAAAACATAATTTTCTCATCTCCCACTGGCATCACCCTCACCACGCCGCCATCTTCCTCCACCAGT
GCGTCACCGCCTCCCACGTTAGCCTCCGTTGCTCGGAAAAAGCCAAAAAACCTGAGCAGCATGTAGATCGACAAGAACATTGTACTGCGACCTCACCCGT
TTCGTGTCTTAGGAAGGTGGAAGCAGCATGGGAAACAAACCCCCTCCGCAAACCACCAGCGATGGGGAGCAGCGGGAACTCGATTGACGTCGACAACTTC
AAATCCCGCTTGACCAAGCTTGAAATTATTGAGATTAGAGATTCAATTGATGAAAAAAATAGACTAATATTAGGTCAGAAGGGGGACTGAGAAAGACGAG
GATACGAGGTGAGGAGCAACGTCATGGCCCGAGATCAGACGTAGAAGAGAGAAGGAGACGGAGAGCGGGCGCTGGAGAGGGAGAGGAAGCTAGAAAGAAG
GGAGAGAGGTGTTTATAAATTCTAAAATGATACTCCCTTCGGTTCTAAATTGTTGTCGAAATATTACATGTATCTAGATGACTTTTAAGAATAGGTACAT
CCATATTTAGATAAATTAAAGTCAAGAATTTAGGATCGGAGGGAGTAATCATATTCTTCTTACCGCATGGGTATCATACAATCTGATCCGTCTTTTTAGG
AAAGATTGGAGATGTGTACATGAGCAGAAATGAAAACACAATTATTCAGATCATCTAAAATAACGATTAAAGATTTTTCTCGCGCACCGTGCTAGTTTTG
CCTACAAGGCTAAAAAAACGTGTAGGTACATGCGGATATACTCAATACGAGACGGTGATCATGCTCACCTAGCAGTGCTAGCAGCAATTCACAACCACTC
GAGGAAAAAAAATGATGGACACGTAAGGTTGAATGGATACCTTGTCATCATCTGCCACTTCCGTGCGCCGCGGTTATCTGGCTGTGTGGGCTTGCTTTAG
CATAAGCAGTCTTGCTTCATGAGTTGTAATAATGCTGTCTTATTAGGCCGTTCAAAGGACGCGGGTACTCTCTCCACGGTCCACGAAATATCTAAGCCGT
GAGGCATGCGAATGTGACCCACGGCAAAAGGACAAGGCTGGAGCAGAGACCCTGAAGTGAGCGACGACATCCTCACAATTCTTCCCCCAATCCACACGCT
CGCCTCCCGCCCTCTCTCGAGCCACACAAACCGCAGCCCGGAACCGATGGATCAGCAAAACAACAAGCCACCGCGGTGCGCAGCCAAGACAGGGAGAAGA
TCAGAGGAGAGGGAAGTTAACCAAATCCGGCAGCAGGAGCAAAGCAATGGCTGCCGCCGCAACTACCACCACGTCCCGCCCGCTTCTGCTCTCCCGCCAG
CAGGCGGCGGCCGGGTCCCTCCAATGCCGTGTCCCCAGGGGCAGGTCGTCCGGGAGCAGCAGCAGCCCCTTGGCTTCCGCGGCGTCGACGGCCCCCAGCA
GCGTGCGGTGCATGGCGGTCGTGGACACGGCGCCCGCGGCGGCGGAGGCTAAGAGGAAGCCGAGCAGCTACGAGATCATCACGCTGACGACGTGGCTGCT
GAAGCAGGAGCAGGCCGGGACCATCGACGGCGAGATGACCATCGTGCTGTCCAGCATCTCCACGGCGTGCAAGCAGATCGCGTCCCTGGTGCAGCGCGCG
CCCATCTCCAACCTCACGGGCGTCCAGGGCGCCACCAACGTGCAGGGCGAGGACCAGAAGAAGCTCGACGTCGTCTCCAACGAGGTATGCACGTTTGTTG
TTACTACACACACTCTGAATCAAATTGACCACAAAGAAACCTCGATCGATCAAGCAGCCACGGCAAGCAATTAAATTAAGAGCGATGTATTGTACGCACG
GGCGCGCACGCGCAGGTGTTCTCGAACTGCCTGAGGTCGAGCGGGCGCACCGGCGTGATCGCGTCGGAGGAGGAAGACGTGCCGGTGGCGGTGGAGGAGA
GCTACTCGGGCAACTACATCGTGGTGTTCGACCCGCTCGACGGCTCCTCCAACATCGACGCAGCCGTCTCCACCGGCTCCATCTTCGGCATCTACAGCCC
CGCCGACGAGTGCCTCGCCGGCATCGGCGAAAACCCAACCGTACGTCATCTTTGATCCCTTCTCCGCGAGAACAGAACAGAACAGAACAGAACAGCTCGT
GCGTGCGTGCACTAACACAAGTCTGTCCGCCGCGTGCAGCTTGACGAGGTGACCCAGATGTGCGTGGTGAACGTGTGCCAGCCGGGGAGCAACCTGCTGG
CCGCCGGCTACTGCATGTACTCCAGCTCGGTCATCTTCGTGCTCACCGTCGGCACCGGGGTGTACGTCTTCACGCTGGACCCCATGTACGGCGAGTTCGT
GCTCACCCAGGAGAAAGTGCAGATCCCAAAGTCCGGAAAGATCTACTCCTTCAACGAGGGCAACTACGCGCTGTGGGACGACAAGCTCAAGAGCTACATG
GACAGCCTCAAGGACCCCGGAACCTCCGGCAAGCCCTACTCCGCGCGCTACATCGGGAGCCTCGTCGGGGACTTCCACCGCACCATGCTCTACGGCGGCA
TCTACGGCTACCCCAGGGACCAGAAGAGCAAGAACGGCAAGCTGCGGCTGCTCTACGAGTGCGCGCCCATGAGCTTCATCGCGGAGCAGGCCGGCGGCAA
AGGCTCGGATGGCCACCAGAGGGTACTTGATATCATTCCCACGGAGGTATTGCTAATGCATGCTCTTGAACTGTGGATGCGGAAGCACTTGAAATGTGTG
GTTAAATCGAAGATCCTAATGTTGGCCTCTTCGTTGTGTATGCGCTGTGCAGGTTCATCAGAGAGTGCCTCTGTATGTCGGGAGCGTGGAGGAAGTGGAG
AAGGTGGAGAAGTTCTTGGCTTGAGAATTACAAGCTTGATGAGATGCTGGCATGCGTTTCTTCAAAGAAATTATTGTGTAACTAATATATGTTGTAGAAA
TTTTCTTTTGTGGCAGGGAAAAGCCATTTTGAAAATTTTCATTCTTCTGTTGTGAGGTCAAGGGCCTATTAATTTTTCGACGTTTCATCCCAATAGTCAA
AATGTCATGACAAGAGGAGGTAATATTGGGGTCACCTAAGTCTTGGAGCTTATTGACAAAGAAAAACTATGTTGAGACGAGGAGATGGTACATGATTTAT
TTTGGCCTATCGACGCTCATCGGATCCTTAAAATCATGTTGTCTCGTGGCAATTTACCAATACCTACGTCTTCTCGGTTAAGTCTACTTATCATCTGGAA
TGGGATCAATAACATGGGAGGAAATTCCAATGCTCTTTCCTGCAGAGAGAGCACCTTCGGTAACCTGTTTGGAAGAACTTGTGACCTCTTAAAATACAAA
CAAGATTAAGATCCATTGGTGGCGAGCACTTTTGGCGGCGATTCCATGTTTCATGGTTTTGGCGAATGGGCACATGCAAAACTTCTCACAATGCTTGCTA
TGCCAGATGGACCGCTAGAGCATTTGCCCTTACTTTTTTCAAGCGCACAAGGGTCTTGCCTTTCTTGGTGCATCTCGATTTGCAAAACGAAAACAAAGAT
ATAAAGGGGGATGACTCTTTTCTGCTCGAACTCTACTCCTGCTGAACCATATTATGGCGTCTCATTGCAAGATGTGCTGCAGAACGACCTTGTTGCCACG
ACCATTTTGTATGTGTGGTGTGAGTGGCATCAAGCTAGTCATGGCAAGAAGGTTCGACACCTGAGGGGATCTGCCTAGGCTATTGGTTCTAGTAATGAAT
TATTATCCCAGAGCAGGGAGAAAAGAAAGATTGGGAATTGTGAGACATGGACACTAGTAACCCCAGTAACTTCGTAAAGTTGAATGTTGACGTGCCATAT
GACATCAAGACAGGCTTAGGAGTCTGTAGTGATTGTGTTCTCTTTGGCCGCGCTAGTCTGTAAGTTCATCAATAGGCCAATCTTTTTTGGACTCGTGAAC
TGGTTTCTTCAAAAAGCTGCTCTCGCCTAGATTTTTAGGAAGCCGTCACTTAAATTTGGTTAGACTTTCAAACTAGTTTGTTCTATACTATTTTGAAAGT
CTAGCTAAATTTGGAATTAAGGGAGAGCAGCTTTTCGGAGAAGTCAATATTAGAAGCCGAAAAGAATGAAGTTTCAAGGATACAATGATGCAGC

>Pahal.H02524 | Chr09:63167327..63169244 forward
AACGGTCCTTGCTTGCTTGCCAGGGGAAAAGGTGGCCGTTCTTCAGTTATGGTTAATGGTTTTACCGAGTCGGTCGGGTCAGCGAGCTGCCGGACAGCAG
GGCAAAAGTTCGGCGAAGCTTGTGATGAAGTTTCTTTACCGTGTAGTACCATGTAGCTGGGGAGCAAATTGCAGCTGGAACCTGGAAGCCTGCTGGTAGG
TTTACAATTCCGTGCAGGAGTTGGAAACGGCAGGTTAGAAAGTAGGCCTGCCAGTTGACTAACTCGTCATCGGTTTTTTCTTCCACTACTGGCTGAAATG
CGTCTCTGGATTCACACTGTCGTGGAGTATATTCAGTATAGTTTCGGCGATTGGCATTGGCCTGCAAGGCCTGGCATTTCCAGAGATGACGCGGAGCCTG
ATAACATCAAGACGGTGGTTCCGAAATGCTCGAGTGAATCAGAGACGCGCTGAACAAAAGCCTCGCGATGGCACCTCGAAGATTCCGCTGCTCGTGAGGG
GAAACGAACAAGCGAAGCGTTCTTCTCGACAAGTGTATTTGTCCGTACTTCTGCCGCGACACGACACGGCTAGCAAGTGCTGTGTCTTTAGTGAGGCGCC
CCGCGCCTGTGCTTCCCGATCGGTAGCTAGCAGAAGATGGCGGTTCGGCTGGCTAGGACGGGTACAAATTCACGGAAGAGGACAAGTTTGTTGAACCTGT
CGACAAGCCGATGCAAAGCGTAACACGACGAGACGAGTACTATACATCATGCAGATCGCCTTGGAATGTTCAGTTGGCAGAGATAATAGAGAACATAGGC
AGTGTCCTCTGATGGCTTGGTATCCTGCTACGGGAGATTCCTATGGGTGCAGTTCGCTAGACTCTAATGTACCGAGGAGATCGGAGCTCGTCCCAGGCAA
ATCCTTTTTTTTTCCCTTCTTCTTCTTCTTTTGTTGTTGTTGAAACGGTTGGTGCCGATGTTAGTAGACTGTGATGTGCAGAGTTGATTGGCTGTCATGA
TCAGAGTGAGAAGAGGAAATTGCATTGTGGTTTTAGGTGAGAGATTTATTGCGCGGATCCTTGTACCCTACTGATGTTAGCGGGAAGCTGTTGTGATATT
CGGTTGATCAGATCGGATGGCGAAATTACATTAGCTTTCAGTCTATTTAATGTAACTTGCTGTATTACTAAGCATGGAATCACTCACTCTGGGAACTACG
GAGTAGAAAAGCTGATGCTGTACACTGACGCTTTTCAGGCAGACAGGCAGACAGCCAACAACGTTCATCACCACTCACCAGCAAGACCGCAAAGAGTTGT
TTCGGCCTTTTGGGTCGGGCTGGGATAGTTGGGCGGATGATGAAGGTTTTGGATTACCCCCTCAAAAGAAAAAAGAAGGTTTTGGATTGGGATGTAATAT
AGCCATAGGGCTGGGCGCCATTTTGTTGGGCCATGGCTAAATTGGGCCGCTGAAGCGGGCCATGCATAGTCTGGGCCGATATATATGAGGCCCACTTATT
GCTCGTCGCCGTCGTCGGTGCTGCTGGTGCAGTGGTGCTGCTGCTTCATGGATGGATGGGTACAGAGTACAGACTGGAGGCAACAAAACAACATCCGTCG
AAAGGAACGGCTCAAACTTAAAAAAAAAGGAGAAGAAATGAAAAGAACGGATCATGTACCCTTCCATTCGTTGCAAATTTGCAGTTAGAAAATTTAAAGA
TATGAACCGTCGATCGTAATTGTCTTGTCGCATTTCATCTACATGCTCTGGGTTTAGGCAATATATCGAGCAGTTGAGAGCAAATTCCAGCGACATTTCT
CTTGAATTTGTGCTTGCCTAATGGAATAAGCATGCTACTTTCCGTTCCGCTAGGATCCAGTGAAGAAGTAGTCAGAAAGAAGCCAAGAAGGTTCGGTGCA
GCCGTAGAAGTTGGTCAGATGGCAACAACGTACAACAGTACAACATGAAGCTGAGGCAACGCCGTCCTCACAATTCTTCCCCCGATCCACACTCCCTCTC
CCAAACCACACAAACCTCAACCCCGAAAACAATGGAACGAAACAAGAAGCCACCAGCCCGAGGTGCAGCGGCAATCAAGAGCAGATCAGCAGAGACGAGC
GCACGTGCCATCAGCAGCAATGGCCGCCGCCGCAACCACCTCCTCCCACCTGCTCTTGCTCTCCCGCCAGCAGGCGGCCTCCCTCCGATGCCGCCTCTCC
TTGCTCGGCCAACCCAGGAGGCCCGGCAGGGCCGCGGCCGGCCAGGCCCAGGCGCCGGGTGCCGGCGTGCGGTGCATGGCGGCCGTGGACACGGCGCCCG
CAGCCACGGAGACGAGCAGCACGAAGAGCAGCTACGAGCTCGTGACGCTCACGACGTGGCTGCTGAAGCAGGAGCAAGCCGGGGTGATCGACAACGAGAT
GACCATCGTGCTGGCCAGCATCTCCACGGCGTGCAAGCAGATCGCCGCGCTCGTGCTGCGCGCGCCCATCTCCAACCTCACCGGCGTCCAGGGCGCCGTC
AACGTGCAGGGCGAGGACCAGAAGAAGCTCGACGTCATCTCCAACGAGGTAAGTGACTCGACTGGAAAATTAAACATTCCAACGCGATCGAGCAGCACAG
CCATCAATCAAGAGCACGACGCGCGCGCGCAGGTGTTCTCTAACTGCCTCAAGTCGAGCGGGCGCACCGGCGTGATCGCGTCGGAGGAGGAGGACGTGCC
GGTGGCGGTGGAGCAGAGCTACTCGGGCAACTACATCGTCGTGTTCGACCCCCTCGACGGCTCCTCCAACATCGACGCCGCCGTCTCCACCGGCTCCATC
TTCGGCATCTACGCCCCCAACGACGAGTGCCTCGCGGACGTTGAGGACAATGGGACCGTACGTGCCAGTCTTGGCTCCCCACGTCCTGGCTCATGCGCAG
TTCTTTCCAGGCGTTCCGTGTAACGAATGCATCTCCAACCGTGCGTATGCAGCTTGATTCCGTGGAGCAGAGGTGCGTCGTGAGCGTGTGCCAGCCGGGG
AGCAACCTGCTGGCCGCCGGCTACTGCATGTACTCGAGCTCGGTCATCTTCGTGCTCACCGTCGGCACGGGGGTGTACGTGTTCACGCTGGACCCCATGT
ACGGCGAGTTCGTGCTGACGCAGGAGAAGGTGCAGATCCCCAAGGCCGGCAAGATCTACGCCTTTAACGAGGGCAACTACGCGCTCTGGGACGACAAGCT
CAAGCAGTACATGGACAGCCTCAAGGAGCCCGGCGACTCCGGCAAGCCCTACTCGGCGCGGTACATCGGCAGCCTCGTCGGCGACTTCCACCGCACGCTG
CTCTACGGAGGGATCTACGGGTACCCCAGGGACAAGAAGAGCAAGAACGGCAAGCTGAGGCTGCTCTACGAGTGCGCGCCCATGAGCTTCATCGTGGAAC
AGGCCGGCGGCAAGGGCTCCGACGGCCACCAGAGGATTCTTGACATCACGCCGACAGAGGTAGGATGTACAGACTATTAGAGGATGTGACGAATGCAATA
GCTCTCAATTAGCGCATTTGAAAGTTAAATTGTGCCCAGCTGAATTCGATACCAAGAGATCTTAAGCTTTTGTGCTCGTGCCGTGCAGATCCACCAAAGA
GTGCCCCTGTACATTGGGAGCGTGGAGGAAGTGGAGAAGGTGGAGAAATTCCTGGCATGAATGTACCTGCTTAATGCGAGAGCTCTTTCATCAGATGAAC
TGCTACGACCGACCATACAGTATATATTGTAGAATTTTGTTGTGATGATGCGGAAGAAATCCATTTTGAAGAATTCCGTTCTCGAGTTGTGAAGTTAGGG
AGGGGATTCATATCACGTATGGTTTCAATTTTCATATGCTACGGAACTTTAAAAGGTTCTGCACTTTTTATGTCAAAACGTGTGAGCACAGGATTGAGAC
AGAGGGAAAAAACAGAACTACTAGTTCTCTGATCGTACGAACAAGCAGATCACAGATTTTACAGAACCGGCGTTCTGTATCGCTCACGTTTATTTATGAA
ACTACTAGAACAAAGACACAACGGACTCGAGTACTTGAAGCCTCGACGGACACACAAACAAGCAGGTTTACAGAAGAACCACACTGACTAAACTGAAACC
ACCGCACACAACAGAACGCATTCGTTTGCAGAACAGGCACTTGGAGCTCCACGTGCCACGCGTGCTCCTTCCTTTCTAGCCGGTGATCTGGACGGGCTTG
ACGTCGGGCCTCTTAGCCTCCTCCTTGGGCACGGTGACGGTGAGCAAGCCGTTCTCCATGGACGCCTTGATCTGCTCTGCCTTGGCGTTCTCCGGCAGCC
TGAACCTGCGAAGGAACCTGCCGCTGCTGCGTTCCACCCGGTGCCACCGGTCGTTCTTCTCCTCGTGCTCCTTGCTGCGCTCGCCGCTGATCTGGAGGAC
GTTGCCGTCCTCCACCTCCACCTTGACCTCCTCCTTCTTCAGCCCCGGCACGTCCGCCTTGAAGACGTGGGCCTCCGGCGTCTCCTTCCAGTCGATGCGC
GCGCCGGCGAATGCCGCGGTCTCGGAGTCGGAGGGGATGCGAGGGAAGAGGCTGCCGCCGCTTGAACCGAACGGGAAGCCCTGGAAAGGGTCCCAGAGGT
CAAGGGAGAAGGGGTCGAAAGCGTTGGCACGGGGGATCAGCGACATTGTCGAATGGATGGCGATACGAGTTGGTGATTGAACTGAAGGTTGGAACGGTTC
TTGAGATCGAGTGGCTCGTGCGATCAAAGAGGCTTGGCTTCCTGAGTTCTGAACTTCTGACCGGTATGCTTCGGTCTTTCTTGCCTGCTCTGTCCCGGCG
GCGGGGATGGCAAGAATTTATAGCGATGCGACGACGACCGATGGGCTCAGGCGGTAGTGGGCTCTGGGAAGTTCTGGATTGTACGAGAAGGTATTGTGTG
TGGGCTGGCGGTGAAGAA

>Seita.9G458800 | scaffold_9:50486472..50489084 reverse
CAAAATATCAATTTGGCCACTCCCAAATTGGGAAGTAAACAAGGCCTAGAAATGGTCGGTCGTCTACAGAGAAAAAGGCAGGTGCTTTTGCCATGCCTTA
TTTTTCAACACTATTATCATGGCAGCGTTAGGGAAACCCGCAGTGCGAGAGTACGTTTTTTTGGCAAAAGGTAACGGTCCTTGCTTGCTTGCCAGGGAAA
AGGTGACCGTTCTTCAGTTATTCGTTTTACCGAGTCGGGTCAACCAGCTGCCGGACAGAGCAGAAGTTCTGGGAAGCCTGTGTGTTTATTAGTACCGTGT
ACCATAGCTGGTGTAGCAATTGCAGTTGGAACTTCGGGAAATTTGCCGGTAGGTTTCCCGTTCCGTGCAGTAGGAAACAGCGGGTTAGGGAGTAGGCCTG
CCAGTTGACTAATTCGTCATCGGTGTTTTCTTCCACTACTGACTGAAATGCGTCTTTGGATTCACACTGGCGCGTATAATTCAACATAGTTGGCATTGAC
CTACCGAGGGCACGACATTTCCAAAGATGACGAGGAGCGTGATAACATCAAGACGGTGATTCCGAAATGCTCGAGTGAATCAGAGACATTCTGGACAAAG
CTTACGATGATAACTCGAAGATTCCGTTGCTCGTGAAGGGAACAAAACAAGCGAAGAGTTCTTTCTCGACAAGTGTATTTGTCTGTACTTCTGACACGGC
ACGACACGGCCACGGAGTTTTGTGTCTACTGAGGCGCCTGTGCTTCCCGATCGGTTGCTAGCAAAAGATGGCTGGCTATGGCTAGGACAAGGTGCAAATC
ATTGGAAGAGGACAAGTTTGTTGAACCTGTCGACAAGTCGATGTAAAGCACAACACTACAATACAGAGTACTGTTTGTCATGCAGATTGCCTTGGAATGT
TCAGTTAGTAGAAACACATAGGCGCTGTTCTATGATCGCTTGGTATCCTGCTACGAAAGATTCCGGTGAGTGCAGTTTGCTAAACTCCAACATTCCGAGG
AGATCAGAGGGAGCTCGTCTCAGGCAAATCCTTTTTCCATTAGTTGAAACGGTTGGTGCCGGCGCTAGTAATGGCTGTTATGTTCAGGGATGATCCGCTA
TCATAGTCAGAGTGAGAAGAAGACATCGCAGTGTGATATTAGGTGAGAAATTTATTGTGCAGATCCTTCGTTCTACCCTACTGATGTTAGCGGGAAGCTG
TCGTGATATTCAGACGATCAGATCGGATGGCGAAATAACATCAGGTTTGAAGTGTATTTAATGTAACTTGTTGTATACCATCAAATCACTCTATCTGGGA
TTGAGAGATGTAACTGTGTAAGTAGGGGCGCTCTAAAGAAATCTCCACTGCCGCTCCGAAGAAGTACGAACTACTGACGCTTTTCAGGCAGGCCACGTTC
ATCCCCAGGAACGCAAAGCGTAGTTTGATAGTTGGGCCGATGAAGAAGGTTTTGGATGGATGATGATGAGGGGCCATTTTGTTGGGTCATGGTCGTATTG
GGCCGTGGAACAGGGTCTTGTATAGACTGGGCCGATGTATAAAAGGCCCACTTATTTCTCGTCTGTGCTGCTGCTGCTCCATGGGTGGGTTACAGACTAC
AGAGTACAGACGGACTTGTGGCAAACAGACAGACTTGTGGCAAACAAAACAACATCCGTCCAAAAGAATGGATCATGTACCTTGTACCGTTTCATTTGTT
TCAAATTTAAATATCGAAAACTGAAAGATATGAACCGTCGTTGTCACCAGCAAATGAGCAAAATCCAGTGGCATTTCAGTGAATTTTAGTTTGCCTGATC
GAATAAGCACTTCCGCTAGGATCCAGTGATCAAGTAGTCAGAAGGTGTGTGACTCAGGCGCACAAGCGGTGCAGCCGTACAAGTTGGTGACGTGGCGTTT
TATCCAAAAAAAAGTTGGTGAGATGGCTACAACCTCAAGCTAGCTAAGGCAACGCCGTCCTCACAATTCTTCCCCCAATCCACACTCCCTCTCCCAAGCC
ACACAAACCCCAACCCCGAAACCAATGGAACACGACAAGAAGCCATCACCACGAGCACGAGGTAGCCGCGGCAAGAGCAGAGACGAGCGCACGTGCCATC
AGCAGCCATGGCCGCCGCCGCAGCCACCTCCTCCCACTTGCTCCTGCTCTCCCGCCAGCAGGCGGCCTCCCTCCGATGCCGCCTCTCCTTTCTCGGCCAA
TCCAGGAGGCCCGCCAGCAGGGGCGCGGCGTCGGGTGCCAGCGTGCGGTGCATGGCGGCCGTGGACACGGCGCCCGCGGCGACGGAGGCGAGCAGCACGA
AGAGCAGCTATGAGATCGTGACGCTCACGACGTGGCTTCTGAAGCAGGAGCAGGCCGGGGTGATCGACAACGAGATGACCATCGTGCTGGCCAGCATCTC
CACGGCGTGCAAGCAGATCGCGGCGCTCGTGCAGCGCGCGCCCATCTCCAACCTCACCGGCGTCCAGGGCGCCGTCAACGTGCAGGGCGAGGACCAGAAG
AAGCTCGACGTCGTCTCCAACGAGGTAAGCGACCCGCCCTCGATTCACAGGAAATTCATCAGCATGACAACTACGCGAGCAACATGACCATCACGAGCAC
GACGCCCCCGCGCGCGCAGGTGTTTTCTAACTGCCTCAAGTCGAGCGGGCGCACCGGGGTGATCGCGTCGGAGGAGGAGGACGTGCCGGTGGCGGTGGAG
GAGAGCTACTCCGGCAACTACATCGTCGTGTTCGACCCACTCGACGGCTCCTCCAACATCGACGCCGCCGTCTCCACCGGCTCCATCTTCGGCATCTACG
CCCCCAACGACGAGTGCCTCGCCGACGTTGAAAACAGCGGGACCGTACGTGCCAATCCTGGCTCCCCTCCTCTTTTTTTTTTTAAAGCAACCGACGAGAT
AATGCCGGGCATGTATTGAAAGAGAAGAAGTTTTCGGTATAAAACCCCCACACACCAAATAAAAACAAAACACCCTCACGAAGGAGGCGACAACATACAA
ACACAACAAGAAACAAAAGCCGACAAACCTCCAAAATACGGGGCGCAAAAATATCTTCCTGCACGCCACAAGAAACAAGCTAGTGAGGAGTTTTCCTCAG
CGCAGCCTCTAAGAAGGAAAGGCGACATCCGCAGATGCCGCCAACACCGAAAGTTTTTCAACCCATACTTCCAAACGGGAGAGGATATCACGACAATACC
TCCAGGGAGGAGTGTGCCGCCAAGGCCTCCCCTCCTCCTGTCCTGGCTCATACGCAGTTCGTTCCATGTTCTATCCTACTACGTGTTAACAAAATAACGA
ATGCGGCATCTCTAACCCTACTGCAGCTCGATTCGGTGGAGCAGAGGTGCGTCGTGAGCGTGTGCCAGCCGGGGAGCAACCTGCTGGCCGCCGGCTACTG
CATGTACTCGAGCTCGGTGATCTTCGTGCTCACCCTGGGCGCGGGTGTGTACGTGTTCACGCTGGACCCCATGTACGGGGAGTTCGTGCTGACGCAGGAG
AAGGTGCAGATCCCCAAGGCCGGCAAGATCTACGCCTTCAACGAGGGCAACTACGCGCTCTGGGACGACAAGCTCAAGAAGTACATGGACAGCCTCAAGG
AGCCCGGCGACTCCGGCAAGCCCTACTCCGCGCGCTACATCGGCAGCCTCGTCGGCGACTTCCACCGCACGCTGCTCTACGGAGGGATCTACGGGTACCC
CAGGGACAGGAAGAGCAAGAACGGCAAGCTGCGCCTGCTCTACGAGTGCGCGCCCATGAGCTTCATCGTCGAGCAGGCCGGCGGCAAGGGATCCGATGGA
CACCAGAGGATTCTTGACATCACGCCCACAGAGGTAAGAATGTAAAAGACTCTTAAGAGGATGAGATGGATGCATCGATTCTCAATTAGCACATTTGCCC
TGCTGAATTCGATATCAATTAATCTTTGTGCTCTTGCCGTGCAGATCCACCAAAGAGTGCCCCTGTACATTGGGAGCGTGGAGGAAGTGGACAAGGTGGA
GAAATTCCTGGCGTGAATGTGCCCGCTTAACGCGAGAGCTGTTTCATTTTCATCAGATGGACAGCTAAGATCAACAATACAGTATGGGCCGTTTGGGAGG
GCTTCCCCAAAACGACTTCACCGTTGAAGTAAAAAGCCACCGTTGAAGTAAAAAGCCGTGAAGAAAAAAAAACTGGCTCCACCTATTCATTTTAACAGCT
TTACGCTACAGTGTCTTAATTTGCGTAAAACAGGTGAAGCCGAAGCCAAAATAAGCCCTGCCAAATAGGGTCTATATATTGTAGAATTTTATTTTGATGA
TGGGGAAAATCCATTTTTGAAGAATTCCGTTCTTGAGTTGCAAAGTCTAACTAGATCAAGTTAGGGAGGGGATTCATCATCTATGGTTACAATTTTCATC
TGCTACAGAACTTCAAAAGGTGATCGCACATTCTGTTTGGAATTGGAATGGTAGCATGACAAACGTGTGACGGTGAGAGCAGGGATCAATAGGGGAAAAA
GCAGAGTTACTAGTTTTCTTACTCCATCCGCTCTCAAATATATGACATTTAGAACATCATCTATGGTTTCAATTTTCATATGCTACATATTACAGGACTT
TAAAAGGTTTTTGCACATTCTGTTTGGAATTGGAATTATAGTATGACATGTGTGAGCACATGATTAAGGCAGGGAAAGAAGGGAGTTGGTTGCAGAGAGG
AGGAAAACAGAGTTAGTTCTCTGATAAACGACTCTCTGAAATCTTACAGATTTTACAAAATAGAGTCTGTATCACTCTCTCGTTTATTCAAGACACTAGT
AAGAACAAAGACAACACAAACGTCTCGACTGTCACGCAATTGTGGCACGCCGAAACGCCCAGAACTCGAACAAAGCTTGTTTACAGAACCACACGGTGTA
AACTGAAACCACCCCACACAACACAACGCATTCGTTCCTGAACAGGTCCTTGCAGCTCCAAGCTCCACGGGGCACGCGTGCTCCTTCCTTCCTAGGCTCC
TAGCCGGTGATCTGGACGGGCTTGACCTCCGGCTTCTTGACCTCCTCCTTGGGCACGGTGACGGTGAGCACGCCGTTCTCCATGGACGCCTTGATCTGCT
CCGTCTTGGCGTTCTCCGGCAGCCTGAACCGGCGCAGGAACTTGCCGCTGCTGCGCTCCACCCTGTGCCACTTGTCGTTCTTCTCCTCCTGCTCTTTGCT
CCGCTCGCCGCTGATCTGGAGCACGTTGCCGTCCTCAACCTCCACCTTCACCTCCTCCTTCTTGAGCCCCGGGACATCGGCCGTGAACACATGAGCCTCG
GGCGTCTCCTTCCAGTCGATGCGCGCGCCGGCGAACGCCGCGGTCTCGGAGTCAGAGGGGATGCGAGGGAAGAGGCTGCCGCTGCCGGAGCCGAACGGGA
AGCCCTGGAAGGGGTCCCAGAGGTCGAGGGAGAAGGGGTCGAACACGTTGCTGCGGCGGATCAGCGACATTGTTGGATTTTTTTTTGGGTGCTTGGAGTT
GTTGAGAGGCTTCTGATCGTTGCTTCGGTATTTGCTTGCTGACTCTGATGCGGCGGGGCGGCATGAATTTATAGCGATCCGACGAGTGAGCGACGGGCGC
TTAAGGCGGCAGT

>Aqcoe1G090700 | Chr_01:4826967..4829900 reverse
TTTTCATACTTCAAAGCTCTAGGCCTCTAGGGAAAACATATTTGAGAGAATTTTGTGGTGTTGAGAGTGAGATTGTAATTTCATTTGGCACTTATATAAT
TAATGAATCTACCTCAAAATCTAATAGTGATTAAGAAACTGCAGATTGCTTTAGCAAAAAATATCATTAAGAACGAAAAATAAAATAAAAATTACCTTCT
CCTGCAGCCAAATTAAAGTAGAGGTCAACAATGTTTGGACAATTCTGATAACAAGCCGGTGCACAAATCTTGTCAGTAGATTGTGGCTCAAGAAGAGAAT
CAGATGAAAATCCAACAGCATTCCTATCAACACCACAAGACTTCACGCATTCATCGCTTTCCATCCAATCAGCCATTTTCTCCACCACCACCTCAGATGT
CTTGCACTGGTACTCAACCTTTCCATCTTTTGATGAATAGTTTTCTAACAAACAACGTTTTCCCGACGAAGCAATAGAAAATGCGCAAAGATTCTTAGGC
AAATTTTCACAAACAATTTCACCTAATAAACAACAAAAATCAACATAAACATTAATTAGTAAAACAAAAGAGAATTCAATTCATAATAATGAACAAAAAT
ATTGGTATGGTATGGTATGGTTACCTAGAGCTCCATGAAGGAAGATAGATAGAGAAAGAAACAAAGCTAATTGGATTCTGAGAGCCATTGTTTGAGTTTC
TTTGGTTTAAAGAAAGGTATTAATATGGTGAGCTTGTGATTAAATTGAGAATTGTGGAACAGATTAAACGTCCATGTTGCCTATTTATAAGCTTTGGGAG
GTTGCTTTCCACCAAATTATGTTATTGTTATGCATATGTATGTATGTACATTTCTTTCTCCGCTACTTCAAATTTAACGTCAACAACACCCTATATTTAG
GGACACGTTAGGCATGGTTTGCTAACATGTATCCAGTATTATCTTTTGTTTTGTAGTTATAGTGTTGTTGGCCAACATATTACATATATATCTGCCATGT
ACCTTTATGAACTTTATACAAAATTTTCAATTGTTTGTTGATATCTTCTTTGTATCTTTTATTGAAAAAAAATCTACTGATATCAAAGTTGAATCTATGA
TTGTTAACATCTGATGATGAAAATGAAGAGAGTTAACTATGTAACATACCTGTTAGGAGTATGGAATCAAAACTTTTTTGGAATTAGAAGTTTCTAGCTG
GTTCTGATGAGTGGGTTTTGGGCTTGGAAATTGCACAATTAGATGCCCATTATGTGGACTTTAAAATGTGTAGACTGAGGAGTTGGTCAGTCAACATAAT
GATAACAAACTTGAAAGTTGCTCTTCTTAGGTGATATCGTTGATTTGTTCACATCAACGAAACGAATAGCTTTGTTTGCTGCGTGTCATGGTCTAAAGTC
ATGGCGTGTTGGAAAATTTAAGAATCAAACCAATGACGAAGGAAGTAGGGAAAGACGATTGAATGTTCTTAATCATAGACAAAGGAAAATATTAGATCTG
ACATTACAAGTCAGCAGTCATGTTGTTTGTAACACGTATTAAGAAAGTGCCGGTTTCATGATTTTGTTTTGATTTATGTGTGGAAAACAAACAAATTTAG
AGTTTAGAGCATAGGTGAAAATTTCAATTTTATGCGGATATCTGATTTTCGAAAAATGGATATATCTAAAATTTTCGACACTAGAAAATTGTCTATATGT
TATAATTTATTGAATATTCCAATATTCATTGGGCCTTATTAACTTGGGCTTATGCATGAGAAAGGAGAATGTAAACCTTAAGGGAACCCATTTGGGCATA
TAGTTGACAAAACTTGGTAATCAGAAAACAATAATACTGTTCAATGGGAATCAAGATTTGCATCTCAACAGTCAATTCCACAACCATCAGAATCATTTCA
CTGAGCTCCAAGTTAATCCATGGACTCATACTATTGCACCTCTTTGGACACTGAGAGTGAAAACAATTAAACCAAAAATACTTTACAAGTTGTAGTTGAG
TACATGACGTGCTAGTGATTAAGTAATGCTGGGTTTGGAGATACCAAGTCGAAACCAGGATCACCAACACAATAGAAAGAAAGATGAGATAAGTGAGGAC
CCACTTAAACAGAAATCGTTACTAGCCTTACAATCCTTGCAAACTTTCACAACGCAATCTAAAAAAAAAAATCAAGAAAACAAATTACAGAAGCATAGAT
AGATATGCATTATAGAAAGAAAAGCATAAACTTTAGAAGAAAAAAGAAGAAGAAACCATGGTTGCAGCAGCTATCCCTACTTCTTGTCAACTGCTCTTCT
CCACCTCTTCTTCGACCACTTCTCGTCTATATCCTCCTTATCTTGATGCCAAAACTCTCTTCTCATTTCCTACAAACAAGAGACATGTAAGCATTGTTAG
AACTCCGGCAGGTGTACGGTGTCAAGCATTAGGAGCAGAGGTAGTAGTGACCAAGAGGAGTGCATTTGAGATACAAACTCTAACAGGATGGTTATTGAAA
CAAGAACAAACAGGGGTTATAGATGCAGAGTTAACTATAGTTTTGTCTAGCATTTCAATGGCCTGTAAGCAGATTGCTTCATTGGTGCAGAGGGCAAGTA
TTTCCAACTTAACTGGAGTTCAAGGAGCTGTTAATATTCAAGGTGAAGATCAGAAGAAGCTTGATGTCATCTCTAACGAGGTATGATCGTCATCACGTAT
TTAAGTCCAAACAGAAGTGTATGTTTCAAGTTCTAATTCTAAAACTATATGTAAAAGTAGACATTATCTTTTCTGCTAAGTAAATTGCAATTAAAATCAA
AAAGTAAGACTGGTAGCATTAGTCATCAGAAAAAGAGTAGAACCAACACATCACCTAAATAGAAGAGCTACTAAAACTTGGAGCACATGAAGGGTGCCGT
GAGAGTGGGAGCAGAACCATTACTGCAATTTGATTCCTACGATTATATTCACAAAAAATAATAAACAGGATAATCATGATAAACTATAGTTTCTAATAAC
ATGGTTTGACAGCAAAATGTGCTTGTTTGGAAAAATGACATTGATTTTAAGTTGTGGTTTTTCTAAGGAAAATGACCTAGAAACTATGGAATTTCCTGAC
AAAAAATACTCCTATATTTCTGAAAATGCCAAGCAAAAGGATAAAGATTTTATACAAAATGGATCGCTAACACTCCCAAGTTCATGAAAGATTGCAGGTA
GATTTCAACAGCACAGTAGATTTTTTCCTGACGTGACACATCACGACGAGAAAAACTTCATGACTTATGTCAGACCATATCTAACAACTGCAAATCAGAG
TTATGTATATTTCAACATTCAAGCTCAGAAATGCAAAAGGTTGTCTTCTAAAATTTAAACCTCTTTGACATATTCCACACTACCAAATATCTTTAAAAGC
TGAAGCACGCAGAGGCACAACTGTTAACCATATCTCATAGGGAATCACTTGGAAACTACTACGTAGCGACATAATTCTCTAAGGTGGACATTTTAGGATG
AAATTCACCAAGCACCCTTTGGACGGCTACCGCCTTGCTAAAAAAAAATTAGGCAAACTGCCTTCGATCACTAACGTATCATTTAACGTCTGTCAGTTTT
ATGTACCATTGTTCATCCAATGAACAATTACAGAGACTTCTGTATCATTAACGTCTGATTTTAAATCCAGGTGTTCTCTAATTGCCTTAGATCAAGTGGA
AGAACAGGGATTATAGCATCAGAAGAAGAGGATGTACCAGTTGCAGTGGAGGAAAGCTACTCTGGCAACTATATTGTCGTTTTTGATCCTCTTGACGGGT
CATCAAACATTGATGCCGCTGTGTCAACTGGATCCATATTTGGAATTTATAGTCCGAACGATGAGTGTCTTACTGAAGTCGATGATAATGCCACAGTGGT
AATTCTCTCACATTGATAAACGCTCTTACCCTGCAGTTATATGTACCTCTCCCACAATATCACATAACTTGAAATAAACTTGTTCTATAAGAATTCTAAT
TTCTACCAATGGCGTGATGCAGCTTCAGCAAGTGGAACAGAAGTGCATCATCAATGTGTGTCAACCTGGCAACAACTTGTTGGCAGCTGGCTACTGCATG
TACTCAAGCTCTGTAATCTTTGTGCTTTCCATTGGACAAGGGGTTTTCTCATTTACCTTAGACCCTATGTACGGAGAATTCGTCTTGACACAGGAAAACA
TTCAAATACCTAAGTCAGGTAAAATCTACTCATTCAACGAAGGCAACTACCAATTATGGGATGATAAGTTGAAGAAATATATCGATGACCTTAAGGACCC
TGGTCCTAGTGGCAAACCATACTCTTCCAGATACATTGGAAGCTTGGTTGGCGATTTCCACCGGACCCTTCTTTATGGAGGGATATATGGATACCCTAGG
GATAAGAATAGCAAAAATGGGAAGCTAAGGCTACTGTATGAGTGTGCACCTATGAGTTATTTAGTTGAACAAGCAGGAGGAAAAGGATCAGATGGACACC
AAAGAGTACTCGATATTGAACCGGTGGAGGTAAGCACTCATAGTTAGATAACTATCTAAATGCTCATATTAAGAAAAACACAGATTTAAAAATTATATTT
CTTTTCTGTGGCAGATTCATCAGCGTGTTCCACTTTTCATTGGCAGCGTTGAAGAAGTTGAGAAACTAGAGAAGTTCTTGGCTTGATAAATCGTAAGGTT
GAAGGACTTTAACTTCTTATGTCAAAACAATTTCGATGGAGAGTTCAGAGTTCAATTTATATATAAAAGCAAAGAAGAGGTTTTTTGTCAAACCATTTCA
AAAGCAGAAGGTTTATATTTTTGTGATTGCGTTCATGTTAGTTAGCTTGTTTGTAAAAAGGGAAACTTTTATAAGGGAAAACGGATGAATATTTGAAAAG
GCAAGAATTCGCAAAGGGCAGAAAAATTAATTCCAATTCTTAAAAGAAATTTCTCTCATTCGATCAAAATGTAATAACTTGAAGATCAATATATCATACA
ATAATCTAGATGACAACAATATAGATGTAGGAATGAAATTCACCAATAGACATTAAATTAGACAACTGTAGAATACTTTGAGTTTTCTAGTAATGAGATG
AAGATGTGCATAAAATAGGGACCTGCTACAAAATTTGGTTTTGTTAATGTTACCTTCAGCTATTTCTCCCATGTTCCTCTTCTGCATGTAAGGATATACC
AGAAAGCAATAATTGGTGAAAGGTTCATTATTTCTTGAAAGAGTTGCATCTCGGGGTCGTACACAATAAGATTTTTGTATAGATTAGATTATGCAACAAA
AGTTCACCGTCATTAATAATATATAAATGTTTAACTTGATCCCCGTATTCCTTCATCACCCATACATGAAGTTCATCATCACCATGGCTACAAAGCAATC
CAGCCAATTCGGAAACATCCCTGAAATTGTGACCAGCTTGTGGAGGTAGTGGTATCTCTCGAATGGAGTGCTCCATTGACAAGTGAGGATCTGAATTCAA
TAAATTCCCAAAAACTGTATGGAATGCGTTCTAAAACAACTCTCCATGAATTTCCTTGACGTTCCCATAGGCTTAGGTTTAGGACATCATCAAAAGGTGA
CTCTAATTTAATTGGTTTTTTATCTAAAGCGTTGCAATCTACAGAACAAAGATGACACTTTGAAACCTCAAACAATGTAAGAGCAGCATTGTCCAAATTA
AAAATGGATCCAAGTGTAGTTTTTTAAAACAAGAATCTTTAGAAATTAATTGAAGCCAAGCTTTTGAAACGCATTTAAATCTCAACATGGGTCTCCTATA
TCTAAAATTATAAAAATTATAAAAAAACCTAGCCCTAACGCGTCTTCTAAAAATATAGCAGCCGGCCATCCACGTAGGACGTGGTGGGCCGGTCTGCTAA
AACTTCGGCTAAAATCGATGTATGGATAAAATTA

>Migut.J00245 | scaffold_10:1167480..1169555 reverse
GAAGCCATAAAAATATATTCTTTACTCTCGATGTTTGTTTTTGCAGCCCCTTTTTTTGTTGTGAATTAAAACTTTTTTTTTTTGTTTTGATGATATGAAA
AACGAAATTGATAATTCAGCTAAATGGGGTTTGATGAGAAAATGGTGAATGGGGATCTTCTTTATATAAGGTGATCAAATCTAGAGAGAGAGAGAGAGAG
AAGAGAGAGAGTCAAAGTGAGATTAAATTTATGATTAAATAAAAATAAAAAATAAAGGAATTGACAAATTCTCTGAAATTAATTGGGAAGCACCTAGATC
GGTGGTTGCTCGAGGGTTAGTAATGGAATTTGGTGGAGCCCACGCGTAATATTTTTACTATTTTTTTAATTTATATTTTTGTGTGTGGAAAAAAAGGCTG
AGTTGATTATTATTATTATAATTAGGAAAATGGCGTTTGGTTTGGGGTTTGGAGAATAACAAATTGCAAAGACGTGTTAGGGCGTCTATACGCATGAAGT
TTCTGATGATTGGAAGCTTCGAATTTTGAACTAGTCCAAATTAAAGACTTGTTTTTTTTTTTTTTCTTTTCGTGAGAAAATAGCTAACTGAAAAGTACTC
CTAATTTATTTTTACTTTTTAATATTTATGTAATACAAAAATTACTTTGATTTTAGATTGTAATAATAAAATAAAAAAGGGAAATACAGTGAAGATTAGT
GCATTCTCCACTTTAAATGATATATTTCTTATTTATAATTATAATCATGATTGTTGTTCAATATTTTATTAGAAATTAAGTATTTTATAAATTATAAAAC
TTATTTAATTGGAATATTTTAATTTTTTTAAAATGAAAGATTGGAAAAAAACGCGTTCTTGATTTATCAAGCGACAATCGTGGAGCATAGTTGATGTATG
TATATTTTTCAATGAAGAGGACACTAATGATTTGATAATAATTAATTACTCAACATTGATTTATGTATTTTTTTTTTAATGTGTGTAATGTGGAATAAAT
ATGGAACTATAGTGTTAATTAAACGAGATTTACGTAATCACAATAACTTGAAATTGGAATTATTAGTGGATGTGCCTAACTAATTTTATTATGTTGACAA
ATGGCGCAAGTGAACCTTTAATTGAGACAGGGCGGCCATTACCACTCGTATACACACGTCTACATTGGTGTGTAGATCAATGGTAAGAAATTACCTGATG
TTTCACCGGATGTAACACGAAATAACCTAAAAAAATATGGATGTCGCATTTACCAGTTCAATTTTTGTATTGCCGGAACAAATTTTTCATTAGTTATCTA
AAGGACAAATTCTACTTTCCCCATTATACTTTGGGTAGGTATCACTTTACCATCTTTTACTCTCGATTGCATTGATTTGCCCCCGTGCACTTGAAAAATT
GTCTCAATAACATCGTTTGATCTAAAATCTGAAATTACAAAAACGTCACCCTTCCCAATTTAAATAATTATTAAAAAAAATCAAGACAACGAGAAAGCAT
AGTCCACGACGGCAACCACAATTTATTTTTATTTTTTATTTTTATTTATAATTATTTAAACTGGGAGGAGTGGTTTTTTTGTAATTTTCAGACCTTAAAC
CAAACGGTATCAAAAGTCAAAGGTCTGGAAACTAAGGTCGAGGGCTACATTGAGAAAAAAATTCAAGTGCACGGGGACAAATTAATACAAGTAGAAGGGG
GTAAAATGATATCGAACCAAAGTAAAGGGGGAAAAGTTGAATTTACCATTATCTAAATTAATTCGGAATTAAGTCGGTTTACTTTAACGAGCCCAAATTC
AGTCAAGTCCAGAAAATTAAAGCCCAAATGTTAGTAATAATATGTAATTGGGCCCGAAATTACGGCCCGTAAAATCTATCCTGTTTGAGAAATGTGTAGA
CGAGGATAAGCGGGACCCACATCAAGAAATTGAATCCTTACCAGCCTTTCAATTCCTCCAATTACAATCTAAAAAAAAAAACAAATTCAAACAAATAAAT
AAAAAATAATAATATCAAGCATGGCCAGTCAGAAATCGGCAAATTATCAAGAACCCAAAAAAAGCTAAAAAAAAAAAAAAGCTAAAAGAGAAGTAGCGAT
GGTAGCTGCTTCAGCCACAACGCCGGCGTCTCATCTTCTCTTCTCCAGCTCCCAAGCCATCTCCCGTTTCACCCCTTTCCACACGCTATCCTCCTCATGC
CCCACCGCCGCCGCAATCAGCGGCGCCGCCGCCAGGCGGAGGAACTCGGCCGCCGGAGGCGGAGGAGTGCGGTGCATGGCCGTGGCGGAGGGGGCGGCGA
CGAGGAAGAGGAGCGGGTACGAGATTCAGACACTGACTAACTGGCTGCTGAAGCAAGAACAGGCGGGAACCATCGACGCAGAGCTTACCATAGTTCTTTC
GAGTATTTCAATGGCGTGCAAACAGATTGGCTCACTTGTTCAGAGGGCTGGCATTTCTAACCTAACTGGTGTTCAGGGTGCTGTAAATATACAGGGAGAG
GATCAGAAGAAGCTTGATGTTGTCTCCAACGAGGTTTGCAACACTGTTATTAATCTTACTCAGATACTGTAATAACAACTGATAAAAAGTAGTTTATAAG
TACAGCAGAATATATAGGCATATTTATTTGCGATGGGGCCCTAATTTAATTCAAGATTCCACTACCCATTTGGCTGTTACCATTATATTGTCAGATTTTA
GCTTAATTAATGGTGATTTAGTAAGAAAAAATTCAATCTTTTGCGTAAAAATTGAGTCTTTACAAGTTATGTGGGAAAATTGGATTAATCAACTATTGGG
TTTTATGTTTTTTTTTTTTTCCTGAATAAAGTATTGTGAAATGTGTAGGTTTTCTCTAATTGCCTGAGGTCGAGTGGAAGAACAGGGATCATAGCATCGG
AGGAGGAGGATGTTCCAGTGGCGGTGGAAGAAAGTTACTCCGGCAACTACATTGTCGTTTTCGACCCTCTCGATGGATCATCCAACATTGATGCAGCTGT
CTCAACCGGCTCCATTTTCGGCATATACAGCCCTAATGACGAATGCTTAGCCGACATTGAAGCCGATGCCACAGTAAATAAAATAAAATAAAAATCTCCC
ACTTTTACACCATTTCTATTCTAAAAATTGAATCTTTAAGACAACCAACCTCGTATTATATTTTGCAGCTAGACAGTGTGGTACAACGGTGCGTGGTGAA
CGTTTGCCAGCCAGGAAACAACCTTCTTGCAGCCGGCTACTGCATGTACTCGAGCTCGATCATATTCGTCCTCACTATAGGCAAAGGGGTTTTCTCGTTC
ACATTGGATCCCATGTTCGGAGAGTTCGTCCTTACGCAGGAGAATATTCAGATACCTAAAGCGGGAAAGATCTACTCGTTTAACGAAGGGAATTACCAAA
TGTGGGACGATAAATTGAAGAAGTACATCGATTCTCTTAAGGACCCTGGTCCTAGCGGTAAGCCGTACTCTGCTAGATACATTGGAAGTTTGGTGGGTGA
TTTCCATAGAACACTTTTGTACGGTGGAATTTACGGTTACCCGAAAGATTTAAATAGTAAGAATGGGAAATTGAGGCTTTTGTATGAGTGTGCTCCGATG
AGTTTTATTGTGGAGCAAGCTGGTGGGAAAGGGTCCGATGGGCATGCGAGAGTTCTCGATATTCAGCCGACCGAGGTTTGTATTTCGTGATGTGTTTGTG
GAAAATTTGAGTGTGTTTTGGGGGTTTGAGTTTGATTTGTATGCTTGTGTTTGTGTGCAGGTGCATCAGAGAATTCCTTTGTACATTGGAAGTGTGGATG
AGGTGGAGAAATTAGAGAAATATTTAGCTTGAAATGACATATTGTAAATGTGGATAAAGTTTCAATTTTGATGAACATGCTTTGGTTCTTAAAGTTAATT
CTTTTTCTGCAAGTGAAATTTTTACTATGAATCATGTAATATTTGGGAAATCGAAGGAATCAATGGTTCAAAAGGTGATTAATTATTCATTTGCTCGATT
TTATTTTTTCTTTATTACTTCATTAATCTACTCAAAGGGCAAATTACTGCCACCAATAAAGTAAGACCGAATTACGAAAAAACTTCTCATGTTTAGATAT
TTACAACTACTTTTCTGCTATGAATTTTCTTACACGTCCATTTTTGCGGTATCAAATTTAGTGGAATATTCTTCAATTTATACTCGATTTACCCCATTCG
AGGTCCACATTTCGAAACAAGATGATCATCAGATGTGTCTCTTGGCTTGTAAATATCAGATTGTGGTTCATCAGAACCTGCAATTTTGCATAAAATGATT
ACAAACTAAAGAACATTTCACGTAATCTAGAAGATTTTGTTAAATTTAACAATATAAAGGTTAAAATATAAGAAGATTCATAGTTAAGAGGTGATTGTAA
TTACTCAAACATGAGGAGTTTTTTCGTAATTCGACCTTCCGTTTGGGGGTGACTCTGGAATTGGTAAAGTACAAATTCATTGATACAAAATAAAAAGTAA
TTTCAATCTTACCGCCATTAACCAATCATGTTCACACAATTGGCAAAGATAAGCACCTCCAATCATTCACACACACACAGTGAGATCACAATTCACAAGC
AGCAAAAAAAGAAAAAAAAAAAAAAAAAAAATGGCTGAAGCAGTTCCCACTTTACGGTGGAACAACCTCAGCTCAGCTGTACGGCCCTCACCCATTCTTT
CCAACTCCCGCCTCTCTCCTCCCCATCTCCGCCGCCGCCTACACGGCTGCATCCACCCAAACCGCACCAGCAGTTTCCATCCCAGAATAAGCTGCACCGC
CGTCGAAATCGGCGGCGCCGCCCCCGCCCTAACCCCGGCCAAAATCAAGAAAAACAGATACCAAATCGAAAACCTAACAACATGGCTACTGAAGCAAGAA
CAATCCGGCCACATAGACGCAGAGCTGACAATAGTACTCTCCAGCATTTCATTAGCCTGCAAACAAATAGCTTCTCTTCTCCAAAGATCCAGCATCATCA
ATCTCACCGGAGCTCACGGCACCGTCAACATCCAAGGCGAAGACCAGAAAAAACTCGACGTCATTTCCAACGAGGT

>Solyc09g011810.2 | SL2.50ch09:5090038..5092652 forward
TACCAAACTTTGAACTCACATTTTGACTTTTGAGAAATTAAATACTTTTTTTTAGCATATTTAAGAATGAATTACAATATTTGTATCACTTTAAAGATTG
TATCAATTGGTATGTATCAAATACGTACCAATTGGTATGTATCAAATATAGCATGTATTTATATATGGACAACTTTCACATATAACAAACATAAAATTCA
TAATTGTATGTTATAGCAAAGTTTGCATCATTGTGCTCTATAGAATACTTTTATATGATTCGCTATACATATACAATTGAAGCGAATTGTATAAAACGAA
CTGTATAAAACGAGAAAGAGATAAATTATATACAATTTGAATTGTATAAAATAAGAAAGAGAAAAATTATATACAATTTGAATCTGTATAAAACGAGAAA
GAGAGAAGGACAAAAAGAGACTTGTGTAGGGAAGATACAATTGAATCGAATTGTATAAAACGAGAAAGAGAAAAATTATATACAATTTGAATTTGTATAA
AACGAGAAAGGCAAAAGAGACTTGGGTAGGAAAATATTTGTATTTTATAATTATAAGTGTATAGACGAAGATATATGTATCTGCATGCGTTTATACAATT
TTCTCTCGCTTTATGCAATTAGAAAACACAATTTATACAATTCTAATGTATAAAGTGAGAGAGGCAAGCGACAGTTAGTGAGCAAGAGAGGGAGAGTAGA
GAGAGAGAATATGAGGGAGAGAGGGACTGACAACAGTTTACTATGGAACACAAATAAATCAAAGGATAGCTAATATATTTATTTTATATTATTAGTTTAT
CATTCTATGCAATTATCCCTTTATATATTTCGGGTATATGCAAATAATACAAGTAATACAATATGTATCAACATGTATGTATTAGTGTGTTGTATTGAAT
ACTATCTGTACTAGCATGTATTTATGTATTATGAATGAATAAAAGTAATACAGGATCGCATGTATTTATTGAGTACATCATGTTTTTCTGTATTTTTGTA
CCGAAAATAAATACAAGTAACACAATATGTATCATGTTGTATTTCTGTATTGCGAATGAATACAAGTGATTCAACTTTTTGTATCAAATTTTAATCATTA
GTACAATTTGTATTCGTCAAATACAATCTGTATTTAACATCTCTCTTCCAAATCTCGATCACCTCTCTCCTCTCTTTCTCAATTTTAATGTTTCTCTCCT
TTTGTTATGAACTGTCAATACCTACACTATAGCTACAAAATTTCTAATTAGACCCAAATTATAGTCGTCTCTGAAAATTCCTCCAGTACAACAAAAATAA
TTTTTAGCGGTAATAAAGAGACACAGTAATAAAGTGTTAATGTCTTTATCAGCATTAGTTAAGTGTCATTAGATCGAATGTCGCTAAAGCCTTTAGTGAC
ACATACAAAGAGTACTAATTGCCGCTAAAAGTATATATTTAGCGGCAATTGCTAATTAATTGTCGCTAAAACTAATTTTTTTTTTACGTAGTGCTCTAAA
AACATAACTTTGCAGCTGGTAGTTGGTCCAATTTAATTATACATAAATTGTGATAATTAAAGTAGGAAACGAGAACACTTAATAGTTGAAATGTGAAAAT
AATAATTCTAATATGTTTTTTATCATTAATTCTAAAAATAAATTACAAATTTATGACATAACTTACTTATATAGTGACACCAAAATCAAGCATGTGTGTG
CAAATAATAAGAATAAGATAAAGTTGCAAGCCCAAACTAATATGTCACAATAATCCTTTTTAATGGGCCAACACCTCTCAAGTTGTTGAAACTTCAGAAT
ATACTCAAAAATTCTGAGAGCCAGGATTATGTCATTTGTAGATTTTTCAAAGCTTAACCACAAATTTAAGGAAAAGATTTCCATGGAGAAGGATAAGTGG
GACCCACTCAACACAAATCTTCTACCAGCCTTACACTTTCTAAGCCCCCACCCCCCCACCCCCTACCCCAAAGAAAACTACCAATGAGCCTCAAAAAACA
AATCTTTGCAAACAAATATAACACAATGAACTTGTAAACTGAGAAATTTTAGTGATTTCAAGAATCCTAAGAAAATCACAATGGCAGCAACAGCAACAAC
TTCATATTTAAGTGCTCTAGACAAAAAGACTCCATTTTTATTTGCCTTGGACAAAAAGACTCCATTTTTATGCCCAAAAAACAGCACAAAGAGAAGGTCA
TTTAATGGAGGAGTTAAGTGCATGGCAATAGAGACAGCTTCAGGTGTTACACAAACCAAGAAAAAGAGTGGCTATGAGTTACAAACTTTAACAAGTTGGC
TATTGAGACAAGAACAAGCTGGAGTTATTGATGCTGAACTTACCATAGTAATTTCAAGTATTTCAATGGCTTGTAAACAGATTGCTTCTTTGGTCCAAAG
AGCTGGAATTTCTAACCTTACTGGAGTTCAAGGTGCTGTCAATATTCAAGGAGAAGATCAGAAGAAACTTGATGTTGTCTCTAATGAGGTTTGTTTGTTA
CAATTCTTCTTATAAATAGCTCAATAGAAACATTAGTACTCTGTCCCTTATCATGTGAAGTTATTTAGATGAGTTTAACTTCTATATACTGACGATCCGA
GCACTTAAAATATAACTAGTAATCTGAAAATATACTCATATAGGTCGTTTGGTAGAATGTATAAGAATAGTATTGAATAAGGTGTATTAGTAATGCTGGT
AATAGTTATTTTTTTTATCCACTGTTTGGTTTGGTGTATTAAGGGTAGTTTTGTCTAGAGCCATACTTATACATGTATTAATAGCTCTTGTATTGCTAAT
ATCGTGGTTTACTATGTATTAGTTATACACCCTATAATACTGAATAGGTTACTCATACATAAGTTGAAAAACCTACCAAGCAAAGGATTAAATAACACTA
AAGTTAATACATGTGTTATTTTCTCTAATACATCCTATCAAATGACGAATTGTGTTCACTGTCAGTGTATATAAGTTAACTCCGATTGGATTTAAGTTAC
ATACATTGATGGTGTGAAGAATTTTTACACTACCTGTTATGGAAGGTCCTTATTCTTTTTCCTTTTTTTTAAGGTTACCATATCAGGCTTACTGTGAAGA
GTTAGTTTAATCTGCTTGTGTAAAATATCTATGGAATGTCAATGTGCATAATGTAGACATTCGTAGAACATTAATACACAAATGATCTTGGTTTCTGAAG
GTTGATGTTTGATGGATTGAACAGGTTTTCTCGAATTGTCTAAGATCAAGTGGAAGGACTGGGATTATAGCATCAGAAGAAGAGGATGTACCTGTGGCAG
TGGAAGAGAGTTACTCAGGCAACTACATTGTGGTGTTTGATCCTCTTGATGGATCATCAAACATTGATGCTGCTGTATCTACCGGTTCTATCTTTGGAAT
ATACAGCCCGAATGATGAGTGCCTAGCTGATCTTGGAGATGATTCCACGGTAATTACCAGACAAGATAACCTTCCTTTGCCTCTAAAAGAGAACTCTTAA
TAGCTAATGTAGTGTTCTGACTTGTGACAATGTGTTATCTTTGATACATAATGCACCGAGAAGTAGGATCATTCACTGCTATGCTTCTTATATCGGTTTG
ATGCTTTCAATAGTCAATTGGACCTCTGCTGCATGAATGTAACTTTTCCAGTGTGGTTGTGAGTTTTGGCATAAGCCAAAATCCGTTCATTATATGTAAA
TAGTTTAACGACCGTTTCACCAAATGTCTGTTGAATATTGCAGCTTGACAATATAGAGCAAAAGTGCATCGTGAATGTATGTCAACCAGGGACAAACCTT
CTTGCAGCAGGATACTGCATGTACTCAAGCTCTGTGATTTTCGTACTCACCTTGGGAAATGGCGTTTTTTCCTTTAACTTGGATCCAATGTATGGAGAAT
TTGTTCTGACTCAAGAAAATGTCCAAATACCAAAGTCTGGAAAGATCTATTCATTCAATGAAGGAAACTACCAGCTCTGGGATGACAAGTTGAAAAAATA
TATCGATGACTTGAAAGACCCTGGTCCTAGTGGCAAGCCTTACTCTGCAAGGTACATTGGTAGTTTGGTAGGTGACTTCCATAGAACTCTTCTATATGGT
GGCATTTATGGTTATCCTAGAGACAGAAAGAGCAAGAATGGAAAGTTGAGGCTTTTGTACGAATGTGCTCCCATGAGCTTCATTGTGGAACAAGCTGGTG
GCAAAGGATCCGATGGTCACCAAAGAGTTCTCGATATCCAACCAACTGAGGTAAAAACCCCAATAGCTAAGTTAAATCTGTAACCAACAAGTGAGTATAT
ATATCAGTCAATTGATTTTGGTGTTTCTTTTGTTTCTAACTTTGCAGATACATCAACGAGTTCCATTGTACATTGGAAGCACAGAAGAAGTTGAAAAATT
GGAGAAGTACTTGTCTTAATTCCAAAATCAAGACGAGACTGTGAATTTGTAATACTCGAAAGAAATTCTTTTCACAAGAAGTCTAGGAACCAATTGCTAA
AGTCATTATGGTTCAAAGCTTTGCGGTGATTCAATTCATAAAACAATGTAAAGGTTTTTCCATATCTAAAATCTGTCATCCTCTTTCTTGAAATGTTTGT
TTTTTGTTATTTCTGTTGAGGTATAAAAGGATACATAGACCAACAGAGAGTACCAGAAACTTATGTAGGGTACTAACTTTATACTATAAAACTAACAAAG
AAGGGGTGAATTATGAGGAGCTTAGACCAAAAATCTGTAGTAACTAAGCATGCCAAACTTCTCTTTTTCATAAATGACATATTGAAGCCCATTTTAACAA
GTAAAACCATGACAAAATTCATCATACTACTAACAATTATCCTCTCTGTTGAATTTTTTGTTATCATGTCATGTGTCATTCAAGTTCAAATAATCCATCC
TTCAACATAGAAAAAGTACACAAAGGTGGATGTCAAATAATGATTCGATAACAGACCATAACAATAATCAGATATTTCTCATAATCAAATTTGCTATAAG
CTTGGTCATGTCAAATATATTTATCAAATTCCCCTAATATGCTTAGACATAAGCTATATATAATCAATATACTGGCTAGGCCTGCAGCTGTTAATCCTAT
GGAAATAAATCCTAATCCAGTGCACTTGCACTTTTTTGCTAATGAATGGACAGTTACTATGTAAAACTAAATTTGATGAATTCAGTCAACTGTCATAGTC
ATCGGTGTAAGTATTCATCGATTTCTTGCACAAAGATCTTCTAATCCTTCAAGCTTCTGATATTTTTAACTGCAAAAATGAAGGCATGGAATTGTATCTT
CAGTTTGTGCTTTTTGCAAATTGAAAAGGAGAAAATAGACGGTTGAAAAGTTACCTGGGCTTAAAATTTGGATGCATTTGGTAACTGATTTTGTAGTGGT
CAGTGAATCTGAACCTGAATGATCAAAGTGAAAAAATCAAAACTCTTTCAATGACTTCAATGAAACCAATCCAGTCTAATTCATAGTCAAGAATCTCCTT
TTACCTAGTACATTCGTGCCTTGCTCTGAAAAGACTTCAGTAACTGTCGAAGAAATATGAGAAGTCATCTGGTTTGCATCAGTATTGACATTTCCTGAAT
CATCAGGTGACCTGT

>Kaladp0011s0523 | Scaffold_11:3290971..3292646 reverse
AACTCATAGTCCTGAGCATATTTACATTTGAATTATTTATTAACTTCACTCAACTAATTTCTTCAGGAGAAAGTTATCCATTGAGAACTGGAAACATGTA
ACCATCAATACAACTGTTTGCAAGAGGTTTGTAATGTCAACTATTTTATGAGCAAAAGCTTTTCTAGCTTTTTCTTCTTCTTCTTTTTTCTTTCTACTGA
GGTGGTTTGAGACTTCTTCACACCAGATTTTTCTTTTTCCTTGTTTAAATTGATGCTAGACTCATCACTTCCAAATTAGGATGAATGGTTTGACTTTTCA
TTTTCTTTTAAACCTTCATATGGGTGTGAAAGTGGACAAAATCATATGTTATTTGTGTAAATAATTTTACGGCCTCGGAAAAATCTTAGTAAATCTGTGT
CGTCTTCATATATTGGGCATGCTTTGTACCTTTTGACACTATAACCAGTTAGATTGTCACGAACCAAGAAGTAGTTAAGTGTACAAAAAGCATGTGGCTT
ATATCATAGATATCTCTTCTTTTAGTGTGTCGTAAGTTAGAACTCCTGTCTCTCACAGTAGATTCAAATCTTTTAATAAAAGAAGGTAGGTACCGGTACA
CATCGATATCATTGACGGATTGTCTGGGACCTAATATTATGAGAGCAACCATTATATATTTTACTTTCATGCATAACAATGGAGACAGATTTACGATGAG
GACCGGCTAAGTATTGTGTGCTTCTCAAACTGATTCATATTGTCGGTACTTAATGCAAGCCTCAAATTTATTGACTCGTTATCGAACTCGGGATATCAAA
TGTCAAACTGCTTCCAGTTATTGAAATTTGTCGGGTGATGCAAGCCTCAAAGTATTGTATGTTGTTGCACCAACTCAAATTGTTCTAAACTTGCGAACAT
CTGTTTAAATCTCGTAATCATCAGGATGTATTAAAAGACATTGCAGGTCCGCATTTTATCTTCTCGTCCTCACATTTTTCTACTTGTGTGGAAGTGTACT
GCAATTCAAACACTCTTTCATATCCTCATAGTCATCTATGTATAGCACACAATCATTGGGAGCACGCATGCATCTACTTGCACTTAACACAAATTTGATA
AAGTATCTTCCTCGCTTCATAAGTTCGTTTGGGGAGCTCATTTGGTTCTGACAGCATCTTGCTGAGAAACGACAAGAGACCCATAAAAGATTTGTCACTC
CACCTATATGTGGCTTTAAAATTGTACAACTTTAACACGTCGTATAATTTATTGAAACGTTTTGCATCCAGAATATGGAGAGGCGTCGGCCTTGTTGTTG
ATTGTTTCGAATAATTCATGATTTCCTTCATTATTCACGGCTAGATTGTTCAACATTATACTGAAATCGTCATCCTCACATATGTCGTCGGTGCTTTCCT
CAATGTTACCGGCTTCTTCAGGTTGAGATCCGTCAAATGGTTTATCATGTAAGTATCAGACAGTGTAGGACGCATTACTATCTTAAAAACGGAAATGACG
TTCTAATTCCACGAGAATGGCCATACTTCCATTCTCACTATTTATACACGGACAACGGACGTAGCTCGTTGCTTTCTTTTTACAATATGCTTTCGCGACT
CACAAAACTTTTATAATCTATCATTATTTTCATGATTGATGCGGTTTAATTTCATCAGATTTCTACACATTATTTGTAAACTGATGTTGTCTAATGTATT
GCATGCACCATATCTGATTTCAAATGACTGGTGACTGGTGAGTTTAGGGCTCTGAGGCTTCTATTTTGTAGCACCAGCACAGCACGTTGTCCCACCAAAT
TTCAATTTGGGCCTGAGGATAACCCAAACCTACTTGACACCTTCACATTCCCAGAAAATAAATTCTCAGAGAGGACCAAAACCAATCACTCAGTATTAAC
ACAGAGCCACACCAGTCAGTGTGAGATAAGTGGGACCAAAACAACTTCAATCTTTTACCAGCCTTACAATGTCCAACCTTCATCAACAAAAAAACAGTGT
AGCAGCATCACACAACACCAACTCAAAATGGCAGCCGCAGCCTCCTCTTCCCAGCTGCTCTTCTCCAGCTCCACCTCCATTTCCCGCACCAACCGCGTCT
CGCCTGTCCCGCAGTTCACCACTGCCGCCAGTAGCAGCAACAGGAGACGAAATGACTTGGTGTCAGCTGGAGGAGTTAAGTGCATGGCTGTGGTGAGTGC
AGAGACTGGCACGTCCAACAAAAGAAGCGGCTTCCAAATTCAGACGCTGACTAGCTGGCTGCTGAGGCAAGAGCAGGCTAGGGTCATTGATGCCGAGCTT
ACTATTGTCTTATCCAGCATCTCCATGGCATGTAAGCAGATTGGATCACTGGTGCAGCGAGCCAGCATCTCCAATCTCACCGGCGTCCAGGGGGGTGTAA
ATGTTCAGGGCGAGGATCAGAAGAAGCTTGATGTCATCTCCAATGAGGTTTTTCTTCCACACCTTTCAGTTTAAATAAACAAAACCATGTCTTGAAATGA
GTGAAGGATGGGGAAAATGGAGTTGTCTGTGGGAATTGAGTTCTGCTAGGTTGACTTATATCTTGTTTATATTGTAACAGGTGTTTTCGAACTGTTTGAG
GTCAAGTGGAAGGACAGGAATCATAGCATCGGAGGAAGAGGATGTGCCGGTAGCCGTTGAAGAGAGCTACTCAGGCAACTACATTGTCGTGTTTGACCCG
CTGGATGGATCGTCAAACATTGATGCTGCAGTCTCAACAGGCTCCATCTTCGGTATCTACAGCCCCAATGACGAGTGTTTTGCAGATATGGGAGATGATG
ACGAGGTAGCCTAGTTTAATCCATGGATCATCTTTGATACTGAAAATGTAATGATGGGAATTCTTACTTGCAGCTTGGCAGTGTTGCGCAGAAGTGCGTG
GTGAATGTGTGCCAGCCAGGAAACAATCTTCTCGCAGCGGGCTACTGCATGTACTCCAGTTCCATCATATTCGTGCTTTCGATTGGGAAGGGAGTTTTTT
CATTTACGCTGGATCCCATGTATGGTGAATTCGTTCTGACCCAAGAAAACATTCAAATTCCAAAGAAGGGGAAGATTTACTCGTTCAACGAGGGGAACTA
CCGGATGTGGGATGACAAGCTGAAGAAGTACATCGATGATCTCAAGGACCCCGGTCCTAATTTCAAGCCGTACTCAGCCCGTTATATAGGAAGTTTGGTG
GGGGACTTCCATCGGACACTTCTATATGGTGGCATCTACGGGTACCCCAGAGACGTCAAAAGCAAGAATGGCAAGCTGAGACTCCTGTATGAATGTGCAC
CCATGAGTTATTTGGCTGAGCAGGCTGGCGGGAAAGGCTCCGACGGGCACCAAAGAGTTCTTGATATTCAACCAACTGAGGTTAGCAAAACTCAATACAT
ATCAATCTCATCCCTCTAGTAAAGTTTTCTGTGCAGGCCTTACAATAATGATTGTTTGGGCAGATACACCAGCGAGTGCCACTCTTTATTGGAAGTGTGG
AGGAAGTTGAAAAGCTGGAGAAATACTTAGCTTGAAAGAGATGTTAATAAGCAAAATACTTCATTATGTTTCAGCAAATTATGTTTCTTGAGAACCTCAT
CAGACATAACAAACAAAAACTTCAGTGAACTTTCCTACCTCAGTGTGGAAGGCCAATAAGATTGCAAATTCAACTGAAAGCTATATTTAAGAATTCGGAT
AATCTGTATACACAGTCTGAAAGTTAAGAGCATGAGCTACTATGCTAGCATCTGTCTCGTTCGAGAAGAGTTCTATTGGGTCAGGCTAGTTGTTTCTGTA
GTGTAAGGAGTCGATTCTATGAGGATGTGTTCTTTTGAACAGGGATCTGGCGCTTTGCTGCACGAAAATGAAGAACTTGTGTCATGTAGTTTATAAAGCA
TGAGGAAATGATTGAAGATTGAAATTACTTGCTGTCACAGACTACCTGGACTTGAAATTTCAATGCATTCAGAGACCAACTTCATCCCGGTATGTGAATC
AGTACCTGCTCAGACATCAGATTTTCAGTGAGGATCAGAAGCTGGCTGGAAAAAGCAACATCAGTTAGATAAGAAAATGTGGAGTGAGTTGCGTACCAGA
GAGAACTTGCGTGGTAGCTGATGATGTCTCGGGAAAGATCTGATCTCCACTGGATGCAGTTTCTATGGAGTGAGGATCGAGCCTGATAAAGAAACACAAA
GGATCAATTTAACCAGATGGAACAGATGCGAAATGGAGTAGCTATGATACTCTTTCTTGTTCATACCCTGAGTTGAGAGAAGTAGAGGCTGGCTGACCAG
AAGCGTCTAGCCCTTCACAAGGTAAATCGAAGTCCATAAGTAGATCAGAAATGTTGAAATCCAAATTTGGCAGATCAAAGTCAAAAACATTCCCAGCATC
TGAGTCAGATGTAGAACTCTCATCCGCAGTTGATTTCTCTAAACTTGTTGTCTCATCAACTCCATCAAAACTTAGCCTTCCCTTGACATGATCCCTCTTC
ATCGGTCTTTGAGAGTCACCCTTTGCTGGTGAACATGTCGAGCTACAATGTTTCTCTACCGAGTAATAAATTGCTTGTTTGAATGGACTCAGAATGACGG
TCTTGGTAGAAACTATGGTGCTGTTAGAGGCAAAATCCGGAGGCGTGCTTTTGTTACTTGAGTTAGTACTGGAAGA
ACACAACGCATTCGTTTCTAGAACAGGTACTTGGAGCTCCAAACTCCACGGGCCACGCGTGCTCCTTCCTTCCTAGCCGGCGATCTGGACGGGCTTGACGTCGGGCTTCTTGGCATCTTCCTTGGGCACGGTGACGGTGAGCACGCCGTTCTCCATGGACGCCTTAATCTGCTCCGTCTTGGCATTCTCCGGCAGTCTGAACCTGCGAAGGAACTTGCCGCTGCTGCGCTCCACCCGGTGCCACTTGTCGTTCTTCTCTTCGTGCTCCTTGCTGCGCTCGCCGCTGATCTGGAGGACGTTGCCGTCCTCAACCTCCACCTTGACTTCCTCCTCCTTCAGCCCCGGCACGTCCGCCTTGAAAATGTGAGCCTCCGGCGTCTCCTTCCAGTCGATGCGCGCGCCGGCGAATGCCGCGG
