# Supplementary material for: Insights Into the Regulation of the Expression Pattern of Calvin-Benson-Bassham Cycle Enzymes in C3 and C4 Grasses
Source: Front Plant Sci. 2020 Oct 16;11:570436. doi: 10.3389/fpls.2020.570436 (PMC7595957; doi:10.3389/fpls.2020.570436)
Supplement: Supplementary file 1 [file Data_Sheet_1.ZIP › GAPDH-B-8-grasses.txt]

>Brachypodium-Bradi1g76470
ATAAAATCAACTTGCCCTCATTTAGAGAATTCACTAAATATAAGCGCCGTTACCTTATTCCTTGAATTTATTTCGTCAATTTTGAAATGCTAGTAACTTA
ATTATACTTCTATACCTACTTGGTGTTTTATCTGCACCATCCCATAGACTAGAAAGTTGAATTTGTTTTGCTTCAAATAGAAACATAGAAAATGCACCCG
ATACTCGCAGCTAACTAATCAAAACAAGCACTGGGAGAACCGAGGTAGAATTCAGGCACACCTGTGGTGCTCGTTGGTGAACACGAAGAACCTCCGCGCG
GTGTTGGTGCATAGTGTTTTGATCCTGTTGTACACAGAGAGGTTCTTATTCTTCACCTCATCCAGCACCACCGACAGCACGACAACATCCTCAATCGCTG
GATTCTCCAACAAATCGATCTGCAGCAAGCTCTAGCAGCATCAGCAATCGGAACCCCCCAACCGGACGCTACCCATGAGGAGTGGGGAGCGGGGAAAGCA
GGGCCATACCTGGTGGAGCACGACGTTGGTGTCCACGACGAGGATAGCGGCCGCGTCGACCCCGAGGCGGCGAGCGGCTGTGTCACAGGAGGAGCAGGAG
GCGGCGCCGCAGGGGATGTCGTCGCGGAGGTAGTGCTCCCTGACCACCTGCGCAGACGGGAGGACCGGGTTAGCTAGGGTTTTGGTGGGAGGGGGATGGC
TCGCGAGCGCGAGAGAGTACTAGCGACCTTGACGACGCGGCCTTGCTTCGTCTTCTTCACGAAGGACTTGCTCTGCAGCATGTTGGCGAGGTCGACGGCG
CGCAGACGAGCGGCGGCGGGGAGCGTGAAGAGGGCGGACCTTCGGCGGCGGCAGAATGGAGGAGGCGGCGGCGGCGAAGAGGAACAGGGGTTTAATAGGG
TTGAGCTTGATCTGGGTTTGGGTTTGGACTCCAATCTGTCCGTTCGGAACTGGTTTTTCATTAGACCTTCTCAAATGCTAAGTTTCGCATGGATGGATAT
TTAGCTTGTTTAGTTGTTATTTGTTTGTTTTGCAAATTAATCTTAGACAGTATGATTTGTGTATAATTTGTACAATAATTATAATTATAAGATAAATTTG
GCGCAACACAATTCAACGGCCGCAGATTGCCTTCGGATAATTGAACTATATTATGATTTGCTCATGTATGAAAAACTGAACGGTTCTTTTAGACTAAAAT
GTGGAACATTCTATATACTTGGCCGACCGATTTATTTTAGTCTTTCTATTTTCAAAATGGTATTGTCAAAATGTATTACTCTCTCGGACCGGTATAATTT
GTCTCAAATTTGCCCAAATACGGATGTATCTACGTGTAAAAAACGTATAGATACACGTAATATTTCGACAAGTAATTCCGGCCGGAGGGAGCAGTAAATT
TTATCCCTAAACTTGTATGAGTGGCTCACTCTCGTCTGAAAGCATATCCACTTGAATAAAATGTTCGATGTGGCAGTTTTATTTTGCATTTTGCCACTAT
TTATTGCTTACTTATTTTCTCGACTCTTCACTTGGCTAGTACAACATGCGGCATGTTGAAGAAGATCCCCAATTAGTGTGTGTTTTACTGAAGTGAGTTA
CTTATACTTCCTCCTTATTATACAAATCCACGTCATTTATTTCCGAACGGAGGGAGTACATGTTTAGGGGCAAAACTTGGCATAATTTATTTACTTTTTC
AAAGATTTCTTGGTGTCCACTATCCGAATTCTTAAATTAGAGCTTGGAAACCTTGTGAGATGAGACCCTTTGTTTCTTTTTGAGAGGGAGACCTTTTGTT
TCTAGTGATTTGGTGAATTGGATTTGATTGTTCTCCAGGACCCTTAACTTTGACTAACAGAGAGGTGCCATACATGCGCCGTACGTTTCGCCTTATCCCG
ACACTGATCGGTGACCACCCACAGATTCAAGTCACAGGAAGCTGCGAAGCACCGCATGCACGCATAAAAGAAGATGTAGCATGTAGGGCGGGAAAGCAGT
GTCAACAGACTCAAACACCACACGCACACACTGCCAGAGCAAATCGAGGAAGGTAGGAACAATATCCGCCTTTGCCCGAACGGGTGGCTGCGGCGCAGGC
AATCGTCTTATCCCCCGGCCGCCCGTCCCGGCGCCACAAGCCCAAGCCTCTCCCGGCCCGATCCACCGACGGCCGCATAAATATACAGGCTCACCACCTG
CTCCTTTCCGCCTAGCATCAGCAGAAGGAGCAATGGCCGCCCATGCTGCTCTCGCCGCGTCCCGCATCCCCACCGGCCGGCTGCAGCACGGCAAGGCCGC
CTCCTCCAAGCTGCAGAGGCTGGACTTGGCCGACTTCTCCGGGCTCAGGCCGGGGTCCTGCTCCGTGAGCGTCGCCGCCACCAGGGAGGCCTCCTTCTCC
GATGTCCTCGGCGCCCAGCTCGTCGCCAGGGTACGTAGTTCGTCAGAGCTAAGATATGGGTATATGCAGCCTAAATTTGGTTTCGGTTAACTTGATCGAT
CGTGTCTCATGTGTGCGTGTGCAGGCGAGCGGAGAGAACGCGGTGAGGGCGCCGGCGGAGGCGAAGCTGAAGGTGGCCATCAACGGGTTCGGACGCATCG
GGCGCAACTTCCTCCGCTGCTGGCACGGCCGCGAGAACTCCCCGCTCGAGGTCGTCGTCATCAACGACAGTGGCGGCGTCAGGAACGTAAGCAAAACCGA
ATAAAACGATATAATTAGTCTCGGACATGTTTATGATCTTGCAAGGAGTTCATCTAAAAAATGATCTTGCAAGGACTGATTCAGAAGAGAACGTGATGTT
GCCCATTTATACAGGCGTCCCACCTGCTCAAGTACGACTCGATGCTGGGCACGTTCAAGGCGGACGTGAAGATCGTGGACAACGAGACCATCAGCGTCGA
CGGCAAGAACATCCAGGTCGTCTCCAACAGGGACCCGCTCAAGCTGCCATGGGCCGAGCTCGGCATCGACATTGTCATCGAGGTATATAAGCACATACAT
ACACAGATCCCCTTGGCTAAAGTGAAACCAAACTGAAAACTGACAGTGCCTTAACTATACCGTGTCGTGAAGGGTACCGGAGTGTTCGTGGACGGCCCCG
GCGCCGGGAAGCACATCCAGGCCGGCGCCAAGAAGGTCATCATCACCGCCCCGGCCAAGGGCGCCGACATCCCGACCTACGTCCTGGGTGTCAACGAGGA
GGGCTATGACCATGACGTCGCCAACATCGTCAGGTACCCACCCTTCAAATGCAAATCCATAGAAACTACTACTGTTGTACTATGTTGCATTCATCAAACA
TTCAAACTCTGTTTTCTACAACAGCAACGCTTCCTGCACCACCAACTGCCTCGCGCCATTCGTCAAGGTCTTAGACGAGGAGTTCGGTAAGAAATTCTTC
CTTTTCTACCTTCATCTGAACCTGAATATCGGATATTCAGTCAAGGCATCCATCAGGAATCTGACTGTTGTGTGGTGCGTGCAGGAATCGTGAAGGGAAC
CATGACCACAACACACTCCTACACTGGCGACCAGGTGAGCTTTCGTGCAAAGATGGAATTAAAGGAATTCCTTGGTTGATTGTTCACTCACTCCATGGTT
GCACGTCTCTTGAACGAACAGAGGCTGCTGGACGCGTCGCACCGCGACCTGCGGCGTGCGCGGGCGGCGGCGCTGAACATCGTGCCGACGAGCACGGGAG
CCGCCAAGGCGGTGGCGCTGGTGCTGCCGCAGCTCAAGGGGAAGCTGAACGGGATCGCGCTCCGTGTGCCGACGCCCAACGTCTCCGTGGTGGACCTGGT
CATCAACACGGCCAAGACGGGCATCACGGCCGACGACGTGAACGCGGCGTTCCGCAAGGCCGCGGCGGGGCCTCTCAACGGCATCCTCGACGTCTGCGAC
GAGCCGCTCGTCTCCGTCGACTTCCGCTGCTCCGACGTCTCCTCCACCATCGACGCCTCGCTCACCATGGTCATGGGCGACGACATGGTCAAGGTCGTCG
CCTGGTACGACAACGAGTGGGGATACAGGTCAGCCAGATCTGTCAAATGCCTACAGCTGCAATTCAGATTAACATGAGATGTGATTTGGGTTCTTTGGTG
TTTGCAGCCAGCGCGTGGTTGATCTGGCGCACCTGGTGGCGAGCAAGTGGCCGGGATCGGAGGTGAAGGGCACCGGCGACCCGCTGGAGGACTACTGCAA
GACCAACCCTGAGACCGACGAGTGCAAGGTGTACGACTGAGCTTCAGCTCGTCTCAGCTCAGATCGGGGTGTTGTAGGTCACCGAGGCTGTTCTGAGATT
GCGACCAAGCACGTACATACATTGTCCTCTATATGTCAGGATTCCGGCGGAACAAACTAAAATCTAGTACTGCTCTTGGATTGGATCTCGGGTGTTGTGT
TGTGTTGTTTCGATAGAGAAGATTCTTGTTGGCGGGATGAACAATTCCCCTGCGAGGTGTACTGAACTCGATATATATGCCAGCGTTTTACTCTTATGAC
TTTGCACAAACTTTGCAGTTTGACCTGTGTGTGTACTTCGTTTATTTCTTAGAAAGTGTTTTTTTTTCGTCTCTCAAATTGTCGTCAAGTTCATTTTTCG
TCATTCAACTTTCAAAACCGGACACTAGGGACGGATTTAAGGCGGAGGGCTCCCAAGATCGCTACCGCGGATGGTTTTTGGTCAGGACCAAATGCTAAGC
TAGCTAGGCGCACGTCACCAACGCCGCCTTCGTCCTCCGGCTCATCTTCCCATCCAACCATTGTGACTGTGAGCTCGTCGCCGCCATCCTTCCTCCCTTC
CACCTCGTGTCCGTGGATCCCACGCTGCCACCGCCGCCGAACATCAAGATCGAGGCAAGTAGAGTGCAGCCATGCTCCAATGGCCGGCCACCGTAATCCC
ACGCATCCTCTACTTCAGGCCTTACTCCCTCTTCAGCTCCGTCAGCCGCACCCGCGTCCCCGATACAACCCCAGCTTCATCTCGGTTCTACTGCCGCAAT
GACGCGTAGTTGTCGCCGCCACCGCTCCGAGGCGACATGTACGAGCTCGACACGTGATGCCGCTCGGCGGCGTGGTGATCCACCAGGAGAAGGAGTTGAA
GTCGTCGCTCGAGAAGGGACCGTCGCCGACCCTGGAAGAGTACTTCAGGCGGAGCTAGTTGAAGTAGCAATACCTACTCCACAGAGTTGGGCATAAAACC
ATTCATGGTGGCGGGTTTGGGCAAAACCTTGTCACGTGGATAGATAATGGTATTAGACCTGATTCATGGCAAATCATATTCCATCACGCTGCGACTTACA
TAAATGTGAAAAGACATTCACACATGGACACGCGTATATTCAAGCTCTGTAATACGTCTCGATGTTTGTGTTTTTCATTAGGAAAATCTCGATTGAACTA
AATTGCAAATGCCAAAGGCTCCGAAAGATGCATGGTCGGCGTCGGATGGCGGTGAGGCAGAGCTGCGGGATGGAATGATATTGGCGAGGGACGCGACACG
GCTAAGTGCTATGAACGGTCCGATGACGAGTCGCCAAGGGCGTGCACCTTTACGTCCGGGCCATCACCTGC

>Rice-LOC_Os03g03720
AAAGAATACACAAAAGTACTTCGAGTAGTGCAAAATATGAGATAAAGCAAGCTAACAGAATTATTTGGTACAGTACCTCTATCGTTGCGATCATTCGGGC
TCTCTCCAACCATCTCTTTGACATATGTATCCCTGTTTTTTTTGGAAGAGAATGGTGTAATTTTAAACCAAGAAGACCACATAAGGAACTGGAAGTGCAC
TCATTTTCTTCGTGTTTAAAGAAATTCGCAAACATAAGGACGGACATGTACTTGCAAGAGATAATTTATCACGAGAAATTTGCAAATTCTGTTGGTCTAT
ACAAGCTTGCTGACAAGAATATTTTAAAAAAAATTGCAGAGTGTAGATGTGCAACAGTGCATGCATAGAGAGACTTTTGCAAATATAATCAGGCAGATAG
TGCTAAAATTGAGGTCCGACTGTCATGCACACCAAAGATATGCTGTTTGGAGAAGAAACATTTGAAGAGGGATTTAGGAAATCCCAAAATCAAATTAGCC
CAACATAAATCTGAGTCTGTTAAAAAGGAAATGTTGTGGAACATCAGATGCAGGGTAGAGCTTTTAGATAAATCTTCTCCCTAGTACTAGCAACTAAAAT
ATACTTCTTTAACAACCTAGGTGGTTTCTCTACCCCATTCTGTTAACCATAAATTTAAACATGTTTTGGTTCAGATAAGAACTGAGCAACTGTATACTGG
ATTCACATAACAAATCATAATAGCCATCGAGCAAATCCTAAGGTATCGAATGCACACCTGTGGTGCTCATTGGTGAACACGAAGAACCTCCTTGCCTTGT
TAGAACACAGGGCCTTGATCCTGTTGAACACTGCGAGGTTTTTATTCTTCACCTCATCCAACACAACCGATAGTAGGACAACATCGTCAATCGCTGGATT
CTCCAGCAAATCGATCTGCAGCAAGCTCTCAGAACATCAGCCTCCGGAATCCCTAGCTCTACTCCCTACAGGCAACAGGAGGGGAAAGGCCAACCTGGTG
GAGCACGACGTTGGTGTCGACGACGAGGATGGCGGCCGCGTCGGCGGAGAGCGGGTGCTCGACCGCGCCACAGGTGGAGCAGGAGGCGGCGCCGCAGGAG
ATGTCGTCGCGGAGGTAGTGCTCCCTGACCACCTGCGGGAATGGGGGAACTCCGGGTTAGCTAGGGTTTGGGGGCACCTTCGCCGCGCGCAGGGTGATGC
TGCTGCCGAGTAGTTACCTTCTGGACGCGGCCTGCCCTCGTCTTCTTCACGAAGGTCTTGCTCTGCAACATGTCGGCGAGGTCGGGCGTCGCAGGCTAGC
GGCGGCGGCGGCGGCGGCGGCGGAGAGGGACACGGCGTCGCGGCGGCCCTGAGCGTGAGTGAGACGGCGCAGACCGGCGGCGGCGGTGGAGAGAGAGAAG
AGAGGTTTTGATAGGTTCAGTGCCGTGGGCCGTGTTAAGTGGTGGGCTAGCCAGTGTTTGGGCTTTGAGCCCATTCGATGTGGCTTTGGTAGTTCGGTTT
GACCGCTGACTCAAACCTTCTCCCTTCTTAAATTTTTTGAAAATTTTGGAATTATAAATGGCACTGCTCAATTTTGGCAGGGACAAATTTATCTCATGTT
CAGTTTTGGTGGCTTCCATTTTTCTGTTGAAATGCCCATATAAGGTACACCCCATTTTGCCTGTCCAGTGATCTTCTTTTATCAAAGAAAAGATATATGC
ATACAAGCTACACCGATGGCCATAAAACCATGAACCACACAGAGCACACAAAAAGAATAACAGTATGTCAGTATCCTAATCCAAACAGAAATGGCGAAAA
AAAAAATGAGCCCCACGCAGCCAGGCTCTCACGTCTCACCAGTTTAAACTACAGGCTGACACGGTGACAGCAAGCGCGCAGGCACACGGCGACGAGAAAC
AAAGCAGCGGAGACAACGACGGGAGCGCGCGCGGGCGCGCACTGCAGAGAGATATTTGTGTTTCACCTACGAGGCCACCAGAGTCACACACACGGATATC
GCCTTCCGCGCAACGGGTGGCTGCGCGCGCGTGCAATCGCCTTATCCCCGGTCTCCACGCCACAAAGCCCCAGCGGTGATCGCCGCGCCCTCCGCGCCAA
GTACATATACGCGCGCATCCGGCCGCCTCGATCCATCCAGCCGAGCGAGCTAAGGAAGGAAGAAGCATACAGGCGGCAGCGACGAGCCATGGCCACACAC
GCAGCGCTCGCGGCGTCCCGCATTCCGGCCACCGCCCGGCTGCACAGCAAGGCGGCGTCCAAGCAGGTGCGCGCGTGCGTGATCTTGTGGTATTATCCGG
CTTTGCGTGTGAAGCTACGGGTGATCTGATGAAATGTGCGGTTGCAGAGGGTGGACTTCGCCGACTTCTCCGGACTGAGGCCGGGATCGTGCTCCATCAG
CCACGCCGCGAGGGAGGCGTCCTTCTCCGATGTCCTTGGCTCGCAGCTCGTCGCCAGGGTACGTGCCTGTGCTTAGCTTAGCTAACAAATTGATCTGTAG
CTTTCTGTTTTTCCTTTTACCTGTGCACAATTCAGTATTTCAGATAACAAACTGTAGAATTTACCACGCACGTTAGTATGACTACAGTTTAACCTGATGA
GTAACGTAAGATGGTCCCTTTTGGCTATGGAAAACAGTAGTAATCGTTGTACATAAATAAATACAGAGTTTTCGTTACTTGTTTTTTTTTTAGCAAAAGT
ATTTATACTGCTATTATATGTTACAAACTTCTGGAAATTCAATAGTTGGGTTCTTTTTAAAAAACAAAAAATGTAGTATAAACGCAAACGCTCACAGCGT
GTGTAGATAAGACAAAATAATCACCTTATTAATAGCCGTTTTTGTGAAATAACAGCGACATGTTGCGTGCTTCTTCACTAGATGGATGAAACTTTATCTT
TGCTGGTAGATCACACATGATTTACATCTCTAGTCTCTTATGTTGGACACAACCAATGAGTTTTTATACTTACTCCATCAATCTCTAGTACATGAATCTG
AATCGAAAATATCTTATATTTTGGAATAGATGAAATAGAAAATAAGACATGAGCTATATTGGGACAAACCACAACTTCAAACGGTCAAAAATTGCATAGG
ACATTATCCTAGTTACTAATATTCCGTGCGTGTATTACAGTACTAGGTAGATAAATGTTCCAGTATCATGCACTCAAGACTATAATGACAAGTTGGTCAA
GTTATCGTTTTTGGATGCCTCGCCAACCACAATATCATGTATTGTACAGACGTGTATTCTGACTGTAAGCGCAAGTCCTGAATGAATTGTTCAACCTGTG
GCAGGCTACCGGAGAGAACGCCGTGAGGGCGCCGGCTGAGGCGAAGCTCAAGGTTGCCATCAACGGCTTCGGCCGCATTGGCCGCAACTTCCTCCGGTGC
TGGCACGAACGCGAGAACTCCCCGCTCGAGGTCGTCGTCGTCAACGACAGCGGAGGCGTCAGGAACGTAAGTACAAGTACTCATCCTTCAGAAAAGCTTG
TCCTGAACGTAATCAAGCACAGACTAATCAATGACTGATTCCGATATAATTTTGTTCTCTGCGTGTGTTAATTATTTCAGGCATCACACCTTCTCAAGTA
CGACTCGATGCTCGGCACCTTCAAGGCCGACGTCAAGATCGTCGACGACCAGACCATCAGCGTCGACGGCAAGCTGATCAAGGTCGTCTCCAACAGGGAC
CCCCTCAAGCTGCCATGGGCTGAGCTCGGCATCGACATTGTCATCGAGGTACACAAATCGACAATTGACTGTGAACTCAATCTGCAGGGAACAGAACTGA
CAATGCTGCATTGCTGTGTGTGTCATGAAGGGTACCGGAGTGTTCGTCGACGGCCCCGGCGCCGGGAAGCACATCCAGGCCGGCGCGAAGAAGGTCATCA
TCACTGCTCCGGCGAAGGGTGCTGACATCCCTACCTACGTCCTCGGTGTCAACGAGGGAGACTACTCCCACGAAGTGGCCAACATTATCAGGTAAGCAAA
AGCAAACACCACCACTTCAATATATATGCATATCAAACTCTGCAACATGCATAAGAACTCTGTTTCTTGTGTTGCAGCAATGCTTCCTGCACAACCAACT
GCCTCGCTCCGTTCGTCAAGATCTTGGACGAAGAGTTCGGTAAGAACTTTAATCGCTCGCCTTAACCTGAAGCACAATACGTATGGCAACATGTGTTTCC
TGACTGTGTTGTGACGCATGTGCAGGAATCGTAAAGGGAACCATGACCACAACTCACTCCTACACCGGCGACCAGGTCGGTCGGTTTTCTGATCAAAACG
AGTAAATTGATTGATCGATGATCGCTGCAGCATTTCGTACGTGCAGAGGCTGATACATTCTGCGTGTGCTGTGTTTGATGATTGACTAACACAGAGGTTG
CTGGACGCGTCGCACCGTGACCTGAGGAGGGCCCGGGCGGCGGCGCTGAACATCGTGCCGACGAGCACCGGCGCCGCGAAGGCCGTGGCGCTGGTGCTCC
CGCAGCTGAAGGGGAAGCTCAACGGCATCGCGCTGCGCGTGCCGACCCCGAACGTGTCCGTGGTGGACCTGGTGATCAACACCGTGAAGACCGGCATCAC
CGCCGACGACGTGAACGCCGCGTTCCGCAAGGCCGCGGCGGGGCCACTCAGCGGCATCCTCGACGTCTGCGACGTGCCGCTGGTGTCCGTCGACTTCCGC
TGCTCCGACGTCTCCTCCACCATCGACGCCTCGCTCACCATGGTCATGGGCGACGACATGGTCAAGGTGGTCGCCTGGTACGACAACGAGTGGGGCTACA
GGTGAGAGCAATCAGCAATGCAAACAAACAACACATGTTACTGCGTGCGTTGCAATTGCATTGCTCGGCGTCTGATCGATCGTGTATTCGTGTGCGGTTT
TGTGCAGCCAACGCGTGGTCGATCTGGCGCATCTGGTGGCGAGCAAGTGGCCCGGCGCGGCGGTGCAGGGCAGCGGCGACCCACTGGAGGACTTCTGCAA
GGACAACCCGGAGACCGACGAGTGCAAAGTGTACGAAAACTAAGACCACTGTCCAAGTACGGGCTCGCGTAGGTGCAGAAATATATACTCCTATAATGTA
ACGAAGCACACACATTGACTGTCCCCGGGCAGAACTGCTATACTATATATACTGTGCTCGGATTGGCTGCCCGTACGTTGTTCCCCTTCGACAGAGGAAC
GCATGACTGTCGAAGAAGAAACACAGCTGCAGACACGGGCCATTTTCTGTGAGGTGTAATACTGAACTTTGGTACAGACTTCAGGATTTTTTTCTTTTCG
AGTCTTGTTTTACTTTCTTCTGTCTGTGTGTTTGTGCCACATGCGTCTGTTTTGTCCGAATTCTGAAGTCTGAAGTCATGAGGTTTCGAATTTCGGCAGC
CCATATCATCTCAAACTGTCATAGACCGGCCCGGCGAAAAAAATAGCACGTGTAGCAAATCAAGCAATACAAGGATGCTGTACGTCACGTCTATCCACGG
AAGGTCTATTTGCGCGCGTCTCGGATCTTACTAATTCCGTTTCAAAATATAAAAACCTATTATTAGATACTACATATCACAATACTATAAATCTAGACAT
ATCTCTATCTAGACTTATAGTATTACGATGTATCTTATCCGATCATAAGCTATTATATTTTAGGACGAATGAAGTGGTTGTTTTGTTGTCCGCATCACGC
ATACAGCTTCCACAGGCGGCACGGAGAGGCACCGCTTTTACCATCAGACTTGGTCTCTGCTGGGGAAGCTTATGTCAGCCAAAATCAGATATTCTCTTAT
CAGTTTAATTTTTTATTCTACAAAGTTATAGTTGTGTAATTTAAGGGCCTGTTCACTTTGATGACATTTTCAACATTACTAAATTTTGGTAAAGTTGTCA
AAAAAAAAGGCTACATTTAATTTGCTGTCAAAATTTGATAACTATGTAAAAAATCCTGCCAAAAATTTGACAACTATACCAAAATTTTGGCAATGCCAAA
ATTTGGTAATGTTTTTTTTTGTTATTAAAGTGAACAGGCCATAAATTAGAAGCCATAAGGTAGAAAAAAAACCCAACTTTTTTTTTCAGATTCTCGAAAG
TTTACAACCAATTAGTTATTTCTCAGAATTTTAAGCTCCTCAAATAGACCCTCGGTGCCGTAAGTGCGAACCTGCTCTGGCTCAATCGCATAGAGGGACG
CGCTGCGCACAGCCCGATGCTTTTCTATAGTTCCATAGTCCACCGGTTACCACATGGACGGATGGGATGATGGGAGAGTTTTCTGTAATGCTCACATTTA
TTGTATCTTACTAAACCCACTTTTATAAATACATGACAGCATTGACTTTTGAACATATATTATCTTAATTTTTAAAAAATAAATTAATTATTATTTATTT
TGTTG

>Barley-HORVU4Hr1G082700
GTCTATTAGTTTGGGTCTGGTCCATCACGTGATTCTCCTAATGACGTGATCCAGTTATCAAGCAACAACACCTTGTTT
ATAATCAGAAGACACTGACTATCTTTGATCAACTGGCTAGCCAACTAGAGGCTTGCTAGGGACAGTGTTTTGTCTATGTATCCACACATGTATATAAGTC
TTCATTCAATACAATTATAGCATGGATAATAAACGATTATCTTGATACATGAATTATAATAATAACTATATTTATTATTGCCTCTAGGGCATAATTCCAA
CAATACATGGTAAGCAACACAAACAATTCAAAAGAAAAAAAATACCGGTTGACAATTAAGATACGTTGTGGAGCAACTAGTAACACCGTAAGGACACCAC
ACATGACCGTTTGTACCGTGCACCCTGTGATAGGGTTTCTCCTGCCTCCTGCCGGCGCCGGCCTACCTCGTCTCCTGTGGTCTCAGGACCATGGATGCGC
GGTGGATCACGACCCTTGCCGACGGAAGGGCTCTGTTTTCTGATTTTTTTTAGTTTTGTTAAGGTTTGTGTCGTACTCATAGATGTTAGTGTTTGTAGTC
GTCTCTAATTGGTCTATAGATTTGGATGTATTTTTTACTTTTGATGTTTTTTTACTTTGATGAATAGATTAAAAGTTTTTTTCCTATATTTTTTTTATTT
TAGTAAGAAAAACACGTACGTTATCCAGTCCTATAAAATAAAAGGTTTTGACTTGAAAATCAGAAAGTTTTTTTAAGACAGTACAAACGCAAACGTTCAT
ATACACACACATACACTATGAATCTCGACAAACAACATAAGATAGCTGTCAATACTCCTTTTTTTGCTTACTTTGGAGACCCCGATCGGCCAGAGAAGAT
GTAAAGGCATATAGTCCACCTAAACTACAATTTCAACAAAGAGCGATATAGGTATCATTGTATTTTATCTAAGCACGCTAGTCGAAGGAAGAAGTATAGT
CGAAGAATAGGTTCCATCAGGATGTGATAGACGATTTGAGCCGGCCTTTTGGTACCATTTCGAAGGTGATTACTTACGCATTTCAGAAAAGCAATGAAGA
GAAGGGCATATATATGTTTGGCCCTGCCTACGACGAAAGCTTCCTATCTTTATGAGGACCTTCGAAACACTGAGGGAGCATAGGTGTGCTACTAACCCGT
CCCATTCCCCTTGTCCCGTGGTTGTTGATCACTGGATCAAATAATATCTGCTGTCTGCATACCGACGGCTCCAAAAGAAGCTGGATAACCCGATCAAAAG
GTCCAAGGGAAACACCAGCCCTACGCACGTCGTGGACACCCCACCTTCTCGCCGACTCGCATCACAGTCCACAGGCAAACCGGTGAGGATATCGCCCGGC
CCGAACGGGTGGCTGCGGCGCATGCAATCGCCTTATCCCCCGCCCGTCCCAACGCCACAAACCCAAGCAGTGATCACGCCGCCTCCTTCCCCGATCGATC
GCCGGCCACATAAATAAGCCGGCGCACCACCTGCTCCTTTCCGCCTAGCAGCAGCAGCAGCATCGTCAACAATGGCCGCCCATGCAGCTCTCGCCGCCAC
CCGCATCCCCGCCAGTGCCCGTCTGCACAGCAAGGCCGCCTCCAGGCAGAGGGTCGACTTCGCCGACTTCTCCGGTCTGAGGCCTGGGTCGTGCTCCGTG
AGCGCCGCCGCCAGGGAGGCCTCCTTCTCCGATGTCCTCGGCGCGCAGCTCGTCGCCAGGGTACGTACCTTGTCCACAGCTACAGCAGATCGATCGGTGT
GTAGTGTATGTAGGGTGTCCGTCCTAACAGGTCGTTGATCGTGGCAGGCTTCCGGCGAGAACGCCGTGAGGGCGCCGGCGGAGGCGAAGCTGAAGGTGGC
CATCAACGGGTTCGGCCGCATCGGGCGCAACTTCCTCCGGTGCTGGCACGGACGCGAGAACTCCCCGCTCGAGGTCATCGTCATCAACGACAGCGGAGGC
GTCAGGAACGTAAGTATATTCGTAACAACGTACTGTAGACTGTAGAGGAGCAGGGCAGCAGTTCCGAAATGATGAACATGGTCGGCCGGGTCGTGTGGTT
TGGTTGCAGGCGTCTCACCTGCTCAAGTACGACTCGATGCTGGGCACCTTCAAGGCGGACGTGAAGATCGTGGACAACGAGACCATCAGCGTCGACGGCA
AGAACATCCAGGTCGTCTCCAACAGGGACCCCCTCAAGCTGCCATGGGCCGAGCTCGGCATCGACATCGTCATCGAGGTAGTAAAACTAAACCCCATTGC
TACTATGAACATCGCACGTACGGCAAACGAAAACTGAACGCGTCCTGCTCGTGTCCTGTGTTGAAGGGTACCGGAGTTTTCGTTGACGGCCCCGGCGCCG
GGAAGCATCTCCAGGCCGGAGCCAAGAAGGTCATCATCACTGCTCCGGCCAAGGGTGCCGACATCCCCACCTACGTCGTCGGTGTCAACGAGGGCGACTA
CGACCATGATGTTGCCAACATCATCAGGTACTTTTTGTACTCCAGTCAGCGACTCATGCATGGAGATGGAGTGATCATGGAGCAAATTGATCAAACTCTG
TTGTTCCTTGCAGCAACGCTTCTTGCACCACCAACTGCCTCGCGCCATTCGCCAAGGTCCTGGACGAGGAGTTCGGTAAGAACCTGACTGTTTGTCACCC
TTTTTTTCACCTTGATCAGAACAAGTTCTGACTGCTCCGTGGTTGCGCGCGTGCAGGAATCGTGAAGGGAACCATGACCACGACGCACTCGTACACGGGC
GACCAGAGGCTGCTGGACGCGTCCCACCGCGACCTGCGGAGGGCGAGGGCGGCGGCGCTGAACATCGTGCCGACGAGCACGGGAGCCGCCAAGGCCGTCT
CCCTGGTGCTGCCACAGCTCAAGGGCAAGCTCAACGGCATCGCGCTCCGCGTGCCCACGCCCAACGTCTCCGTGGTGGACCTCGTCATCAACACCGTCAA
GACCGGCATCACCGCCGACGACGTGAACGCGGCGTTCCGCAAGGCCGCCGACGGGCCGCTCAAGGGCATCCTCGACGTCTGCGACGAGCCGCTCGTGTCC
GTCGACTTCCGCTGCTCAGACGTGTCCACCAGCATCGACGCCTCCCTCACCATGGTCATGGGCGACGACATGGTCAAGGTCGTCGCCTGGTACGACAACG
AGTGGGGCTACAGGTGAGCCACGGCCGGCCGGCGGCGAGATCGTTAACGGCGAAATTACATGCATGCATGCATCTGTAAACATGATGTTAACCTGTGAGT
GGTTTTTGGTGTGTGCGTGTGCAGCCAGCGCGTGGTTGATCTGGCGCACCTGGTGGCGGCCAAGTGGCCGGGCGCCGGGACCGGCGGCAGCGGCGACCCC
CTGGAGGACTACTGCAAGACCGACCCCAACGCCGTGGAGTGCAAGGTGTTCGACGAGTGAACGGAGCTCGGAGCTGGTTGCTGGCTTGACCGGTCGAGGC
TGATCAGAAAACGCAACGAAGCAACTACAGTACATTATTATCCTCTATCTATAGCCTATAATATGGACCTGCTGGATTGTGTTTCATTCGTTTCGAGATT
GCTCGCCGAGCTTGCGGCTTGGTGCTCTATATATCAGACAGGATTCGGGCAGAATAAATTGACCCTTCTTCTGTGAGCTGTACTGAACTCGATATATTCA
GATATGTCAGACTTTCTCTTGGGACTTTCAAAGTGTTCTTGTGCCAAGTTTTGTATAGCATGCGCTTTGAGATGCTTGGATCGAATGTCTAAAGATCGTG
TAAGATGGATGCTTACTCCTGATGGCAAGTTTTCCATCAAATCTCTCTCTCTCAAAACTGGTGATGAATGATCTATATATACATCCTGGGATTTTTGCAC
ACACACACACACAAAAAAGAAGTTTCTTAAGAAGGGATGAATTAGTGGAGTTGGTATTACCCATAAAAAGGAATCAAAATCAAAATCAAAATAATGAAGG
TTTCCAAGTAAGAATGGATTAGTGGCATTGGCACTACACTTTAATAAGAAAGAAAATGAAATGAATAACTTAAAAAGGGATAATTGAATTTATGTCCTTA
GTTGGGTCACACTCGACATTTTTACACCTAGTTTTCAAAAACACTCGTTTCTGTCCAAACCACTTTGCTAGTATTATGTTTTTGCCCTTCCATCTCAATT
TCATCCGGTTAGTGTCGTTTGACCGTGTGTTGACTATCTGTGGACTTTTCTTTAGACCATTTTGCCCGTGCTTCTTCACACTATGCCAAGGCACTCCCAA
GTAGGACCAATCATTGAGGAAACCATCCCTCTCTCATCTCACTAGCATGTGTGAGCCCGTGATGAACAAAACCAAATATCTAATGGACACTGACATTTTT
TAAACACCACATCTATTTCCCATAACATTTTCATACAATTATTAACACAATATTAATCAATCAAAATAGCATTCATTAACACAAAACATGGTAGTCCCAC
ATACGAGTACAACTAATTACACATTAGTCCACAATCACTAGTTAAATCCCTAGCTAATTACATCATGCCAATGCTTAGAAGCCGCACTCTCTAGGAGGAA
GATGAGCTCGCCGGATCATAAAAAAAAGAGGATGAGCTCGCCGGAGCAAATGGAAACGGAGCCGTCGAATGAGAGAAGGATGATGAGCTCGTTTGTGGCA
TTGGAGTCCGATCCAGCGACCTCGGTGCGACCGCGGCCACCACGACCTTGTCCACACGACAGGCGCCAAGGTTGGGCACCGACCACCGCTGTTGTAGCCC
CCGCTAGCCTCCTTCCAGTGGCCATCGATAGGATCTATGGCGCAACGGCCACCTAGGTTGGCCACCGACGGGATCCATGGCGC

>Doligosanthes
GCTCTGAAGCATGGTGGCAAGCGACGGCGTGCCACAGGGCGGCGGCGAGGAGAGTGGAGGAGACGTGTACCAGCCGGCGGCGGCGGCAAGGGGTATCGGGGTTTAATTGGGTTTGATGCGTGCGTGCTGGGTCGGTGGCCTGAGGTTCTCTTGCGTTTGGGTCCGAGCCCGTCCGCAAGGCTGCTGGACTCGTGTGACTCGTACAGCTGCTCAGCAGCTGAAGCGGCTGAACATCGAGCTAGGCCCTATGGAGTGTGGACCATTGGCTTAATGTACCATTTTGCGGTTTTTTCTCATGCGCCAAATGTAGGCAACAACGTACCATTTTGCAGTTTTTTCTCATGCACCAAATGTAAACAGTGAGTATTTGCACTTGTTTACTCAATGGACATCTTGTAAGAGACGAAATGTTTATATGGTTGTATTCATCTTTTTTGCAAGGACTATGCACATTCATTTCAAGTTAAACATCTTAATAGACGAAATGGATTGTATTTATTTTAACGGGTAAAATGCATGAGCAGTCCCTAAATCGTTTGGCTCCCATAGACTAATTTTTAGTCTTAACTTTGGTATAGACTCATTAACTTTAGTCATGAATTAGTCCTCATCATCACACGTCGGACTAATTCTTAGTCTTCCTGTTTTAGTCCATTCAAACGAGGCCGTAAGAGTGTCAAGTGTCTAAATTATCAATTTACAGATCTAGATTTTGTTCAAGATCCAAACCTGCATTTTGCATTGATATGTCTACTTGGTATTTACATAGCGTCGGTATCACTTTTTTCCAACTCATTGTTCATATTATTGACTTGTCGTTGGCCTCACATGACAATCGATATAAAAAGTTCCATTATAAACCACACATAATCTCCTAACTCCTCCATTCTCTCACTCGGCGATCGGTACGAGAGTTCCAAGTCAGCCACGAAAGGTGGAGCAAGAGAGCCAAGTTGGCACGCTATGCAGATAACCACGTGCTAATTGCGTTTTTTTACGTTGAGTGACACAAGCATAGAGACTTACGTATGCAAATTAATGGTTCAAGAACCTAGATAACACCTTAAACAAGTTTGAGAATCACCGGTACATTTTATTTTATTTGGAATGAACATCATGAAGGCATAATATAGATCATAAACCATGTAACAGAATGGGAAAGGACTGCAAAAATATTTGAAGTTCATGTGTTATATATATATAGCTCGCTTCTGGCCAACATTCCTTGGCCTCTGTCGCTCCCATCATCCAACGTCAAGTGTTCTTCACGCTAAGTTACTAAATTCTTCACACTGCTGAGCCACCGTACCATAAAAAACCGGCCTCGATTCTACTTTTCTTTTTATGAGCTTTGATTCTACCTTAGCCATTGAGCATTGCTGCAGAGGGAATGGTACGAAGATGATGAGTAGGCTTGAAAGGTTAAAAGAAGAAAAATGTTTTTCTTGTGTGGAAGAAAACGGAATTCGCTCTGGGCTAAAACGACCCCAAAGAAAACAAGTGCCTAGGTGCCATCGAAAAAAGATGAAGACAACACCATCCCTGAATGGCCTCCAATATGAGAAACCAACAACGGAGCGTGACGAACAATCACACAAAACAATCCATCTTAGCATGTCCACCATGTACAATTCTTGATCACTCGATCAAACATATCTGCCTACTAATGGTCCCCAAAACACGGATCACACAGGACACACAAAAAAAGGCCGTCGTCCCGATCAAAATGACAAAAAAAGATCAGCCCCAAGCTCGCTGTGACCCACACACGCTCTGCTTGCACTTAACAGCAGAAACAGTGACGCACACAGCGTCAGGATATTTGCAGTTCTCCTACCGCCACCCAGCACACACCACACATCGGATATCGCCCGGCCGGAACGGGTGGCTGCGGCGCATGCAATCGCCTTATCCTACGCCCCGCGCCCCCCGGCCGCCCCGAGGCCACAGGCACCAAGCAGTGATCACGGCGCCTCCGATCCTCGGCTACGACCCCGGCGGCATAAATACAGAGCACCACCGCTGGCTTAGTTTCGTCTGGCTAGCATCGGCATCCGGCAACAATGGCCACCCACGCAGCTCTCGCCGCCTCCCGCATCCCCACCAGCGCCCGGCTGCACAACAGGGCGGCGTCCAGGCAGGTACGTGCGTGACTGCTAGCTTTGCTGTGCCGTGGCTAGTGCGGCCGGAGATGATCGATGAACATTATTTTCTCTTTCTGATGAGAACTCTGCTGAGTGATGAGCATCGTCGGTCTGACGGGTGAGTGACTAATGTGCGTGCGCAGAGGATGGACTTCGCCGACTTCTCCGGGCTGAGGTCGGGATCATGCTCCGTCAGCGCAGCCGCCAGGGAGGCGTCCTTCTCCGATGTGCTCGGTGTGCAGCTCGTCGCCAAGGTACGCAGCTAAAGACATTTGTATACCGAGAGCGCGTTTATGTATCTCAATATGTGCTTTGCAGCGTAAGGAAATCTAGGGCATGTTTACCGTAAAAACGTAGCGAACACACACAGATCATAGTCGAATTATCTGACCGTTAATTTACATTCACCATCACCGGAACATCAGACAGTCTCGTTATGTATAGCTGATTTGACGGACACGAGCACTCTCTTGATGCAGAAAAATTAAGAGCAGATCCAACCAAGGTCGTAAACTAGATTCATGTACATCTTACAATCCAAATTACATTTTTTTAGTTATTAGATAGTGCGAGCACCTAATAGTACGGTATAAATGGTACGTTTGACATTTAGGTTACTGCTGTTGAATGACAGTTTGATCTGTTTTCTAAAAGATTCACGTAGTAAATATCGTGTCAGTTGATTAAAAAAGTCTATAGAACCATAGCAGAATCCAGACCGTGACCTTTACTAAACATACTCGTCGATTTTATCTATAGCATGGTGCAGTCAAAATATTCCCTCCCACTTTTGATTTGCGCAAATCTGGCTTCATTCAAACATGGATGCGACTGTACATTCAGCTGCATTGATTAACCTGTGAGCATATGTGACAGGCCACAGGTGAGAACGCCGTGAGGGCGCCCGCGGAGGCGAAGCTCAAGGTGGCGATCAACGGGTTCGGCCGAATCGGCCGGAACTTCCTCCGGTGCTGGCATGGCCGTGAGAACTCCCCGCTCGATGTCGTCGTCGTCAACGACAGCGGAGGCGTCAGGAACGTACGTGGCGAACGCCAACTGAAGCTGAACTCGTTCTTCAGACGCTTGCCTTGCCATGTGCATTCTGATAGAAACTTGGTGAGCGTTTGATCGAATTTCAGGCGTCTCACCTCCTCAAGTACGACTCGATGCTCGGCACCTTCAAGGCCGACGTCAAGATCGTCGACGACACCACCATCAGCGTCGACGGCAAGCCCATCAAGGTCGTCTCCAGCAGGGACCCACTCAAGCTCCCATGGGCTGAGCTCGGCATTGACATTGTCATCGAGGTACAGAACACGCAAGATCCCCAGTCCAAAATGTCCATGCATGCTTCAGTTGCCTATACGGGGAAATTAAACTGACGGTGCTGAACGGTGTGTCCTGAAGGGTACCGGAGTGTTCGTCGACGGCCCGGGCGCCGGGAAGCACATCCAGGCCGGCGCGAGGAAGGTCATCATCACTGCTCCGGCGAAGGGCGCCGACATCCCGACCTATGTCGTCGGTGTCAACGAGGGCGACTACGACCACGGCGTGGCCGACATTATCAGGTAATGAAGCTTCAGTACGTGCTCTTCAGCACTGCTGTGCACCCTGCCGGTGCCGGTACATATATGCTATGGCATTCGGAAGATGCTGTATCACGCATGCTAACATTTATCTGCATCAAAACTCTGTTGCTCGCAGCAATGCTTCCTGCACGACCAACTGCCTCGCGCCATTCGTCAAGATCTTGGACGCGGAGTTCGGTGAGAACTTTGTTGTTTCCTGACCATGCCACACAGTCTGACACTGGAGACAGGCACCAAGTAACCGTTTGCGATGGATGATGCAGGGATTGTGAAGGGAACCATGACGACAACACACTCCTACACCGGCGACCAGAGGCTGCTGGACGCGTCCCACCGCGACCTGCGGAGGGCCCGCGCCGCGGCCCTGAACATTGTGCCGACGAGCACGGGAGCCGCGAAGGCCGTGGCGCTGGTGCTGCCCCAGCTGAAGGGGAAGCTGAACGGCATCGCGCTCCGCGTGCCGACCCCGAACGTGTCGGTGGTGGACCTGGTGGTGAACACGGAGAAGAAGGGCATGACGGCGGACGACGTGAACAACGCGTTCCGCGCGGCCGCCGACGGCCCGCTGAAGGGCATCCTGGAGGTCTGCGACGTGCCGCTGGTGTCCGTTGACTTCAGGTGCTCCGACGTGTCCTCCTCCATCGACTCGTCGCTCACCATGGTCATGGGCGACGACATGGTCAAGGTCGTCGCCTGGTACGACAACGAGTGGGGATACAGGTGAGAAGTAGTAACAATTCTGCAACCGAAACTACGCATTGCAGTATCGCACACACTGAGAGTGTTTGCTAATTCTGGGCTTGCTGAATGCGTGCGTGCAGCCAACGCGTGGTTGATTTGGCGCACCTGGTGGCGGCCAAGTGGCCGGGCGCGGGGGCGGGTGGCAGCGGCGACCCTCTGGAGGACTTCTGCAAGGACAACCCCGAGACCGACGAGTGCAAGGTGTACGAAGCATAAGGCCGGCCTCGTTCTTGTAGGCCAGGGGGCTGTTCGGTTCAGAAACTGTAACGAAACACGTATTACGCTCGATCAGGGCGGCGACGGGCAGGCAGAATAACTTTGTTGTGCTTGGGTTCACTGCCCGGCGTTCTTCTTCCATAGAGGATATACTATACTACAGGGTTGCCGAGAGAGACGACGACGTAGCAGAAATGGACCGTTTTTCTGTGAGGTGTAATCACTGAGCTCGTACAGCCGTGCAGACTTCATTTCCTGTAGGGACTGTTGTTTTGGTGGGGTGCGTTTGTTTCATCATCATCATTGCTTGATCTATGGAGATATCGTGTCACCGTTAGTCCATTACGTCAAGTTATTAGTGTCCTGCTGCCATTCTGATGTGGGGTTAATCACTTTGCTTGCGACCAGCATTCCCTGAAAGAGGAAAGCGGAGCTACAAATTTACCCGGACTGCGGCAACTTAGCATGAACGCAGTCACAACTTTACAAGTCAACTCGTCAGAAAGACTACCCGTGCGTTTGGTTTGGAGACAAAGTGGGATGGGATAGGGTCATCCCACTTTTAAGGGATGAAACCATCCCACATGATGTTTGGTTGGAAGGATAGGACCATCTCTGTTTTGTGTTTGATTTGAGGGATAAGAGGGGACGAGAGGAGCTGATGTTTTAACACCGTTAGGTACAGTGCAATGTGGGTCCTGTATGTCATTGGGTTGTCCTTCTTCCTCCTCCGATCGGACCGTCCGCCCAGGCCCTTCTTCCTCAGTTCGAACCGTCCGCTGCCGCCCTACTTCCTCCTCGGTCTAGGCCGCCGCCAGCTCGCCCAGGCCGTCGCACCTCGCACCCCGTCCCGCGCTGCCGCCCTCCAGCGCCTCCGCGAGCACCCGCCGGCCGCCGCCGCTCCGCCCGCCGGTTGCGCAGCTCGAGCTCGCGTCGCACCCCGCCCCCGTTCGCCCAAGGAGCAGCTCGGCGAGGTTCGCGTCCGTCGGGTGCCGCGCGC

>Maize-GRMZM5G845611
AAGAACAAGCTAAAAATACAAACACAGTACCTGGAGGTTGGAAAAGAACAAAAGGGATCCCCAAATCAGGAGAAAATCAGCTGATAACCAGGCGCAAGGC
CACCACCTGAAGCAGCTTGCAACGGACCAGAAGGAATCAGCTCAGTGCCTTCAACAGAGCCAAACGCCCGATCAGCGGGGACGCTGCCCTCTAAAGCGAC
TCCCTGGTCCAAAGTTTGGGCTATCACCATGCAGCCAGAGTGTGGAGGTGATCCCGCGTGAACGTCCATGGAAGTGCAGGAAGGAGACCCTGCTTGGGCA
CCCTCGGGGGCTGGGTCATAGTTGGCACTGCCCACTTGAGCCGGATCATCCCCGGCAGCACCCTCGGGGGCTGGGCAGTGGCTTACACTCTTCACCCGAG
CTAAGTCATCCCCGGCGACATCCTCGGGGGCTGGGCATGTGTCAGCATCATTCTTGAGGTCCAAACTCTCCGCAGTAACCACCTCTAAGGTTGACGGGCC
TTCAGCCGCTTCCATGGGACCAGGACAATCCAAGTCAGCATCCCGACCCTCGAGATCGCGCTCTAAGGTCGACGAGGAACGAGATGACCTCAACCCAGCA
TCAGGCACGGCAGCGCAAGCCTCCGTTGCATCATCATCCACTGGCTCTGATAGCAAGTCCTCTGGGACCATATCCTCAAGAGTTTGATCAAAGTTGGTCA
GGGACAGTTCTTGCAGACCAATGAGGGCAGACAAAGCTGGAGAAGGAACTCCACTACTTTCACCGCTAGCGATGAACTGCCGACTGTTTTTCCGAGTTAA
AGGAACTTCATTTTCTTCCTCTTCATCTTCCACAGTGACAACACAAGCAGCACCCCCATTGGGATCAGCAACGGATGGAGCACCCACATTGGGACCATTT
CTTAAATGGGTACACCCATTGTGGTCAGCGTCAGTAAGGCCAACCGAAATCAAAGCTTAATTCCTTGNNNNNNNNNNNNNNNNNNNNNNNNNNNNNNNNN
NNNNNNNNNNNNNNNNNNNNNNNNNNNNNNNNNNNNNNNNNNNNNNNNNNNNNNNNNNNNNNNNNNNACATGGTTGTAACAAGACTTTGATGTATATATA
TGTATGATAGAATTTAATTCCATGTTGCTTTTAATATCAATACTACATGTTTATCAATATCAATACTACATGTTTATCAATACTACATGTATATATATGT
TTTGTGTGTGTAAATATATATAAATTTCAGTACTGATTGAAAATTTAAAAAAAGGCGGGAAAACTTTCCACTGGCGGTTTTCTTTATAAAACCGCCAGTG
AAAATAGCATTTCCGCTGACGGTTTCTTAAGAAAACCGCCAGTGAAAATAGCATTTCCACTGGCGGTTGCTTAAGAAAACCGCCAGTGGAAATGCTATTT
TCACTGGCGGTTCTAGAATAACCGCCAGTGGAAATGACGATTTCCACTGGCCCCTAGCACTGGCGGCACTGAAAAGCGCCAGTGAAAACGTCTCTAGAAC
CGCCACTATAGAGGCTGTGTGTACTAGTGAGCTCGGACGACCCTGATTGATATTGCACGGACAAGCTTGGCAACATTGAGGAGAAAAACCAGGTTTCTAC
TAGAAGTAAAAAAACAGAGAAATATATTATGGCGTAACTCTATATATGAAAGGAAACATAAACTGGAGCAACAAGAGTTGCAACGTCACTAGAAAGAAGG
GTTGTGAAAGGAGGCAAAGAACACAGGGAGGGCTGTCAGTTGTGAGCAAATTAAAGAACACATGAGAATGCACAAACACAGACCACCCGATCAAACATAT
CTGCGTACCGATGGCCCCAGAATCACGGACCACACGGGTCACAGGAAAAACAAGAGGCGTGCATCGTCCCGATCAATCAAATCGAAATGGCAAGAAAAGA
AAAGAGATTAGCGGACAAGAAACTTAACAACCAGCAACAGCGACGCACACAGCGTGGCCCGTGGGAGAGATATTAGCCGCTCTCCTGCCGCCGCGCCCGC
AAGCCGCCACACATCGGATATCGCCCGCCCGAACGGGTGGCTGCGGCGCATGCAATCGCCTTATCCCCCCGGCCCGCCGCCCCGCGGCCACAAGCGCAAG
CAGTGAACACGGCGCCTCCTCGCTCGCGCGGCCACGCCCCCGTCGTCGTCTTCTCCCGGCAGGTACTACAGCGCATAAATACGCAGCACCGCCGCCCGGC
TCGGTTCCCGTCTGGCCACCCATCCGATCCCACCCGGCAGCGGCGCTGCGCAATGGCCACCCACGCAGCTCTCGCCGCCTCCCGCATCCCCGCCGGCGCC
CGGCTGCACAGCAGGGCGCCGGCGTCGTCCAGGCACGGCGTGCAGAGGCTGGACTTCGCCGACTTCTCCGGGCTCAGGCCGGGGTCGTGCTCCGTGAGCG
CTGCCGCGCGGGAGGCGTCCTTCTCCGACGTCCTTGGCGCGCAGCTCGTCGCCAAGGTACGTATGCGTTTCATGCACGCGTGCGTTGCTGCTGCAGCTTA
AGGAATAATATATAGCAGTATCGTCTGCTCACGGCAAAAGACGTTAATTGGCACTCAACAAAATACACCAGATGGCAAGGGAAAGTTAAGTACTGGTGCT
AGATTCATGAATCACCGTGGATATGATAGCCTTCAAAGACTATAGACATACTAACTGTTCTTCAATTAACCAGTTGCTAGTGTTAAAACAACGAAACAAC
AGTTGGACGACAACAAATGCGTACTCGTATATTTTTCACACTGCAGTTGTTATGCAGTTAAGCTCGAATAGTATGCATGCTTAATTCCCTGCTTGCTGGT
GACCCCTGTGACAGGCCACCGGGGAGAACGCCGTGAGGGCGCCCGCAGAGGCGAAGCTGAAGGTGGCGATCAACGGCTTCGGCCGCATCGGCCGGAACTT
CCTCCGGTGCTGGCACGGCCGCGAGGACTCGCCGATCGACGTCGTCGTCGTGAACGACAGCGGAGGCGTCAGGAACGTACGTGAAGATCGGGCGCCAACT
GAATCCGCACTCTTTCTTAATTATTCAGACGCTTTGCCACGAATTCTGACAGACTCGTATGCATGATTCCATTCCAGGCGTCCCACCTCCTCAAGTACGA
CTCGATGCTCGGCACCTTCAAGGCCGACGTCAAGATCGTGGACGACACGACCATCAGCGTCGACGGCAAGCCCATCACGGTCGTCTCCAGCAGGGACCCG
CTCAAGCTCCCATGGGGTGAGCTCGGCATTGACATCGTCATCGAGGTACAAGAGAAATTGAACACGTACAGTACAGCAGGATCCCGCCTCCCGCCCCGGT
GCAGAATACGACTGACATCGCTGAAATGTGTCGTATCGTACTCGTACGTGTAGGGCACCGGAGTCTTCGTCGACGGCCCCGGCGCCGGCAAGCACATCCA
GGCCGGCGCGAAGAAGGTGATCATCACGGCTCCCGCCAAGGGCGCCGACATCCCGACCTATGTCGTCGGCGTCAACGAGGGCGACTACGACCACAGCGTC
GCCGACATCATCAGCAACGCGTCCTGCACGACCAACTGCCTCGCGCCATTCGTCAAGATCTTGGACGAGGAGTTCGGTGAGACGGAGGAGCCTGCTGGTC
ACCACAGTCTGCTACTGCACATGCGCATGCGCAGCTGACTGTTTTTTTTTTATACAATATTGCAGGAATCGTGAAGGGGACCATGACGACGACGCACTCG
TACACCGGCGACCAGAGGCTGCTGGACGCGTCCCACCGCGACCTCCGGCGGGCCCGCGCGGCGGCGCTGAACATCGTGCCGACGAGCACGGGCGCCGCCA
AGGCCGTGGCGCTGGTGCTGCCGCAGCTCAAGGGGAAGCTGAACGGCATCGCGCTGCGGGTGCCGACCCCGAACGTGTCCGTGGTGGACCTGGTGATCAA
CACCGTGAAGACTGGCATCACGGCCGACGACGTGAACGCGGCGTTCCGCAAGGCCGCCGCCGGCCCGCTGCAGGGCATCCTGGAGGTCTGCGACGTGCCG
CTCGTGTCCGTCGACTTCAGGTGCTCCGACGTGTCCTGCACCATCGACGCGTCGCTCAGCATGGTCATGGGCGACGACATGGTCAAGGTCGTCGCCTGGT
ACGACAACGAGTGGGGGTACAGGTAAGAAGCCATCGATCATTGCCCGCCGCCATAGGAGCTAGTGCGTCTAGCTTGGATGGAACATATATTATTATTGTT
GCTGACCCCGGGCTTGTTGCGTGCAGCCAACGCGTGGTTGATCTGGCGCACCTGGTGGCGGCCAAGTGGCCCGGCGCGGCGGCGGCCGGCAGCGGCGACC
CTCTGGAGGACTTCTGCAAGGACAACCCCGAGACCGACGAGTGCAAGGTGTACGAAGCATGAGGCCAGGGTTCTTTCCACGACGAAACGTACAGCACGGG
CGCGAGGGTTCTTTCCATAGAGAATAATATACAGATTATTCGACGAAAGAGACGTATGTTATATATATATATGAGTTGTATGCAGTCACCGAACTGGCGG
TACAGGCTTCCGCTTTCCATTTCCTGTTGGGAGTCGTGTAGTGTAATCCTGGGGTGTGTATTTGTTTCATCAACCATGCCTGCCGATTTGAATCTCGTTT
CACCAGCATGGCAGCATTATCTGATTTGGGTATACAAGTATAAACCGCAACGAGCGATCTTGTAAAAAGAGAAACGGAGTTGCAGGGGGTTAAGGGTTTC
TCTCCAAGATAGATACCTTGGATAGAAAATTTCATCTCAGAAGAAGACAGTGTGGCTGTAAACGTTAAATGACAAAATATGTCATGGTTTTTAAACGAAG
GAAGGCTTTAGGCAAGAAGGTATGCTTTCGCTCCTCCTTTTTTAATATGATAGGAGATATGTTGGCTATAGAAATTAAAAGGGCAAATATGGAAGGACAA
GCCGCTGGGTAGTGCGTGCCCCACTTAATAGATGGAGGCTTATCTATCCTTCGATATACGGATGACACAATTCTATTATTAGAACACAATATGAAAAAGG
CTCGTAATATGAAATTATTACTTTTAGTATTTGAACAAATCTTAGGACTAGAAAGGAAACCATCTATCAATTAGGAGAAGGTGAACTTTAACCAACTTAG
TTTTAAATAGTCTCACCTTGTATATGTTATCTTTCTTCATTTCAAATGGTGTCCCCTACTTCCGATCTCCCTTCTACTAGCAAAGTGATGAGAAAAAAAA
TCACCTTGCCAAATGAAATATCCTTTGTCAACCCAAGGACCAAGAAGGTATAGAGCACCATGGACCTCAAACTAAAGAATAGTCCTGCTAAGCAAACGAT
TATTTAAAATTCTTGCTATAAAATGAATGTGGCAACAGTTGCTTAGAAACAAATACATTAGATCCAAACCATTAGTTCAGGTTGAATGAAAACAAGTGGA
GTCGCATTTTTTGTTAGGATTTATGAAGGTGAAGCAAGGCTTTCTTTGCTTTGGAACCTTTAAAATTAGTAATGGATCGCAAATGAGGTTCTAGGAAGAT
TGGTGGTTAGACATTATTGCTTTAAAAACCAAGAGCCCTCTTTATATAGTATTGCTAGAAGGAAATTGAAGATAGCTGAAGTAATGTTAAAATTAGATAG
CATATCTATCTTGGAGGCGATCTCTAACTGGATTTAAGCTTGTTGCTTAGAATGGGTTATGCC
>Sorghum-Sobic.001G519800
TTAAGAAGTACTCCCTCCATCCCAAAATAACTGTCATTTTAGGTTTTCGTGTCGCAAGTTTGACTAAATTTATAGAAACTACGTACAATATTTGTATTTT
CAAATAAATTTATTAAAAAATTATATTCAAAGATCTTTCCAATGATACTAATTATGTACCATAAATATTAATATTTTTAATATATATCTAGTCAAAGTTG
TTTCTTGGGAAGCGAGAACGATAATTATTTTGGGACAGAGGGAGTAGGTTTGTTCCACACACTTTGCATTATCACTTTGACCATAAGAAAAAAGAATCCT
TTGCTAGACTAGTAGCATAGTTTCGTCAAAAAGACTAGTAGCATAAACTTATGTAAGTTCAGAAGATACATAGTCTGAGATTCTTGCTGGCCATAATTAT
GGGTGAGGTTATTGTGGATTGTCCAGGTTCTCGAGAACACTAATATGATTAAGTCTGATTTTTGTGTACACATTTACCTTAGCCACCCAACATCATAGCA
AAAGAAATGGTATAGAGATTATCAATGGTGTGTGTAGTGCTTCTTCTCTCCTCCTAATTCCGATTCAACAATTTATTCTGACTTCAAAGTGTTACAACTA
TAAAAAATGAGGTTTCTTTTTTTAATGATTAGGCATGAGACAATGTCTATTTCATTGATAAAAAAGAGATTTTATAAGCCAGAAAACCAGGAAACCAACA
CAAGGGGTTATCATCAAGCTATTAGGGCCACTAAGTTTTTTGCACCTGTTGTCACTCACTTTCGGGTCTCATCCTTGCTTTTGGCTTTTCAAATCAATCA
TTATTGCCCTTTAGGTTGTATCACTCTCACGTTTCTTTCTTTCTACAACTCTCATGTAACGAACAAAGTTAGACTATTGATGGATTTTCGTGGAGCAAAC
CTTGTGGAGATGAGGTTTGTCCACCATTCATGCACCCCTTGTGCAAGGCTACATTTTTCGGTGTTTGGAGTTTTAGTTAGGCAAGCCAGGTCGCAACAAG
GCTCCACATCCTCTTCGTGTATTGACATTCAACAAGTAGGTGGTGTAATGTTTTCATCGCCCGGTGACATAGATTACATGACATGCTATATGACCATCCA
CCTTGGGTAAGCCTATTGATTGTTGAAAGATGTTATTGTAGGATTGTCCATGTAAATAGTTTGCACTTCAACGCCCAAGCCTTCGAAATGTCGCCTGAGT
GATTTGCTTTGGGAGAGGTTGTTGTGTAAATGCTATATATATATGCAATTAGCTTCCAAACAATGTCATCATATTGGTCTCGATGAAGATTATTTTACAA
ATTTTTTTAGGTGTTTTTTTATTATGCCATTTTGGATTTTGAGGTCTCGTCGTCGTTTTGTAAGGCATCGGTTGTAGTATATTTGTTTGAACCTTAAAAT
AAATTACATAAAATTGCGCTACAAAGTCCTTTGATCATGTAGCATGTTAGAATGCTAGAAACAGATATGTGATGAAGCACTTTATTTGGTTAATTTCTTT
GATGAATCAGACCTAAGTGCTATGCGGAGTCGTTCCTCGACAAGTTGCTTCCTAGAGAGACCATGACAGGCCTTGGGTGAAAAACTATGTAAGTGTTCTT
TTTGGGAGGGGGAGGGAGCAATGAGGTTTTCTAATAAAAGTAAAACAAAAAAAGAGAAAGAGAATAACTTCCTTCGTTGTATGGGAGAAAACAGAAATTG
GAGCAAGAGTTCAAACGGCACTAGAGAAAGGAGGGTGTGTGAGGCTGTGAGCAATCATCCAAAGAATGGTAAAGTACAATTTTCACCCTCAAAGAACATG
AGGGTTGCGAGCAATGGGCACAAACAAGTCCCTGCTCCTCATGTACAAATACTGATCACTCGATCAAACATATATATCTGCGTACTGGTGGCCCCAGAAT
TACAGATCACACAGGTCACAGAAAAAAAAAAGAGAGAGGCGTACATCGTTCCGATCAATCAACATGGCAAAAAAGACAAGAAACTATCAACCAAGAACAG
CGACGCACAGTGCGGAAATTTGCCCGCTCTCCTACCGCGCCGCGCAGGCCGCGACACATCGGATATCGCCGCGCCCGAACGGGTGGCTGCGGCGCATGCA
ATCGCCTTATCCCCACGCCGCCCGGAGGCCACAAGCGCAAGCAGTGATCACGGGCTCACGGCGCCTCCTCCGCGGCCACGACGCTCCGGCAGCGCAGGCA
GGTAGCACATAAATACGGAGCCGGAGCACCACCGTCCGGCTCGGTTCCGTCTGGCTACCATCATCCCTCGGCACCCGGCAGCAGCGCGCCATGGCCACCC
ACGCAGCTCTCGCCGCCTCGCGCATCCCCACCAGCGCCCGGCTGCACAGCAGGGCGGCGTCCAGGCAGGTACGTCGTGCGTGCGCACGTTCTAGCTTGCT
AGGCCGTGGAACGTACGTGGTAATAAGCGGCCGGAGATGAACAGTTTTTTGTGTCCCTGATGATATGAGTAATGTTGGTGTGCAGAGGGTGGACTTCGCC
GACTTCTCCGGGCTCAGGCCAGGATCTTGCTCCGTGAGCACTGCCGCGAGGGAGGTCTCCTTCTCCGACGTCCTTGGTGCGCAGCTCGTCGCCAAGGTAC
GTTATGCATACGCAGCTAAGACATCCTGAAGTTTCTGTGTACCAGAGCGCGTTTATGTAGAATTAAAAAAAAAAGGAGCGCGTTTATGTAGCAGCACTAC
GTGCTTTTGCAGCTGCAGCGTACATATCTGCTTACGGTAAAAAAAAAGGAACTGCTGAATATCTGACCGTTTATGTAGACTTTTTTTTTTAAAAAAAAGG
AGTAGTGTACACAGATCAAGGAACTGCTGAATATGTGACCGTTAATGCCAACTCACCAAAAATACATCAGATAGACAGATAGTTTTGTTATGTATGGCTG
GTTTATCTGATTATCTGACTCATCTGTTCTGTCGATGGAAAGGGAGAGTACGTAGATCCGGACGAAGTATTAGTCCTAGATTCACCAATCATCGTGGATA
TATGCTAATAATCTTCTACTCTTGTTCATATGTACAGCTTACAATCGAAATTACTAGCGTGAGCTCACTATGTTTGAGTTCTTGATATGCTGGATGCATG
ATAGTTTGATATTTTCTTTTGTTCAAGATTCGCGTAACAACGTCGTGCCAATGGATTCAAACAAGAAAGGAGTCTATTGTGATATCATGCTAATTATACT
TGTCCATGCTAATTATACTCCAACCGTGACCTTCAAAGCCTTATAATGACCACAAAAAAGACGACACACTTGTCATGCTAATTGTACATCAACTAACCAA
CAGTTAGTATTCAAAAAAATCAACACCAATGGGACAACCAACGCATACTCCTATATTTTCGCAGCAGTATTCTACAGTCAATTGATTTGTGCACAAGTTT
TGGCTTCATTCAGCTTATACAAGCATGCGACTGTGCAGTGTTACACGCTGGCTATAGAAATCGTCCTGAAAACTATTCCTGCTTGCTGGTTACCCTGTGA
CAGGCCACTGGAGAGAACGCGGTGAGGGCGCCCGCTGAGGCGAAGCTGAAGGTCGCCATCAACGGCTTCGGCCGCATTGGCCGGAACTTCCTCCGGTGCT
GGCACGGCCGTGAGGACTCCCCGCTCGACGTCGTCGTCGTGAACGACAGCGGAGGCGTCAGGAACGTACGTGAAGATCGACGATGCCAACTGAAGCCGCC
GCACTCGTATTCAGAATTTCAGACGCTCGCCACGAATTCTGACAGAAATTTGCATCATATTGGTGCGTTTTTTTCTCTTGATTCTAGGCGTCTCACCTTC
TCAAGTATGACTCGATGCTGGGCACCTTCAAGGCTGACGTCAAGATCGTCGACGACACGACCATCAGCGTCGATGGCAAGCCCATCACCATCGTCTCCAG
CAGGGACCCTCTCAAGCTCCCATGGGCTGAGCTCGGCATTGACATCGTCATCGAGGTACAGTAACACAGGATCCCCACTCATCCCCAGTTCAGAATGTGC
GCCGGCCACGCAGAAAGACTGACAGTGTTAAAAAAAAAACTGTGTCGTGAAGGGCACCGGAGTCTTCGTCGACGGCCCCGGCGCCGGCAAGCACATCCAG
GCCGGCGCAAAGAAGGTCATCATCACTGCTCCGGCCAAGGGCGCCGACATCCCGACCTATGTCGTCGGTGTTAACGAGGGCGACTACGACCACAGCGTCG
CCGACATCATCAGCAACGCTTCCTGCACGACCAACTGCCTCGCGCCATTCGTCAAGGTCTTGGACGAGGAGTTCGGTGAGTGCTCTTGGTTCCCAGCTGG
TCACCACAGTCTGATGGTGTACCTCCGGAGAGAGTCACCAGCTGATTGCTTGTGATATACGATGCAGGAATCGTGAAGGGGACCATGACGACAACGCACT
CGTACACGGGTGACCAGAGGCTGCTGGACGCGTCCCACCGTGACCTCCGGAGGGCCCGTGCGGCGGCGCTGAACATCGTGCCGACGAGCACGGGCGCCGC
CAAGGCCGTGGCGCTGGTGCTGCCCCAGCTGAAGGGGAAGCTGAACGGCATCGCGCTCCGTGTGCCAACCCCGAACGTGTCCGTGGTGGACCTGGTGATC
AACACCGTGAAGACGGGCATCACTGCCGACGACGTGAACGCGGCGTTCCGCAAGGCCGCCGACGGCCCGCTGAATGGCGTCCTGTCGGTCTGCGACGTGC
CGCTCGTGTCCGTGGACTTCAGGTGCTCCGACGTGTCCTCCACCATCGACGCGTCGCTCACCATGGTCATGGGCGATGACATGGTCAAGGTCGTCGCCTG
GTACGACAACGAGTGGGGGTACAGGTAAGAAGAAGCGATCGATTGTCTAAACAACTGAACATATAACTATATATGCATGCATGCATGGATGGCAAATTAT
ATTGTTTTCTGACGCCGGGCTTGTTGGGTGCGTACGTGCAGCCAACGCGTGGTTGATCTGGCGCACCTGGTGGCGGCCAAGTGGCCAGGCGCGGCGGCGG
CGGGCAGCGGCGACCCTCTGGAGGACTTCTGCAAGGACAACCCCGAGACCGACGAGTGCAAGGTGTACGAAGCATGATGAGGCCCCCTTGTTGTAGGCCA
GGGGCCGCCGTGTGCTCAGAAAATTCACTAGCTTTGCCTCGTGTTCTTTCGATAGAGAATACTATATACAGATTCGCCGAAAGAGACGTAGACGAAAATG
TGCCGTTTTCTATGAGTTGTGTATGTAATCACTGAACTCGTACAGGCTTCCGCTTTTCGATCATTTCCTGTTGGGACTCCTGTAATTCTGCGGTGTGTGT
TTATTTCATCAATCATGCCGACATGATCGATCCATCATATACTTTTATACTAATATAAGTACATGTAAAGATTTCGTGTCACCAGCATAATCTGGTCTGG
TATAATCGCTTTGCTTGCAATTGTAACCAGCACTCCCTGAAAAAAGAGATGGAGTTTCCAAGGCCCTGATTGCCGTAACAGGAACATCGATAAAACCTCG
CAAAAACCGGCAGAAAAGGCCCCGGTGTCCTGGTAACCGCGGCACGGCCACAATCAGCGCACCGCGGCCGAAAGAGATTGCGGCCGGCGTCACGATCACG
AGTTGCGCGCCCCCGCCCCTGCTCTCGGCTCGGTCCCCCGTGCCTTTCGCGGCTCGCGTCCGCACTCCGCAGTTCCGCACCGCACGCCCCGCGCTCGCGC
GGCCGGCCCACGCACCAGAAAGGCGACTAGCCGAGCGAGCCGTCTCCCCGGTGCCGCGTCCCGGTCTGGCTCCCCCACCGTTACACGTCTGCATCCACGA
CGACGACCCGTTTGTCCCCTTCGCTCCGACCTCTCTCGGCCCCGTTCGACAGCAAAGCGGCGTCCTTCCCCAACCACCGTGCGGCGGCGACAGTTCCCCG
GTAAGTCGGCCCGGCGGCGATGTTTTTGTAAATACAGCACATCTTTAGTTTTTTTTTCTTTTTTTTTTTGCGAAAATTAGATTTTTCTTCTGAAGCTACA
ACTTCTTATTTACACTTTTTTCCGGAGAGAACTGATTCTCCGCAAATTTCATGAAGTGATTCTCTAAACTAAACTAAAGAGTCCGAGAACTAAAAAAAAA
TAGTTTCTCCTAATTCTGTGAAATAAGTCTCTATCGTGATTTCAGAGTTTATGTTAAAGAATAAAAAAGAATCCTTCAGTCATAGGATCACTTGTACTAG
AGAATCAGCTTTCATAGTGAGTCGGAATTAGCTAACATATTTAATCCATGTTTTTGTGATGCATGACCTTATTCGTTGTGAATCTAACTGTTGATGCAAC
ACCCATGACTTTTCCTTCCTTTGCGATCAAGAGAAACAATTAATCAATCATCATAAGTTGCTCGTTCTCATAATAGGTCTAGTGACATGTCCGTGTAGC

>Setaria-Sevir.9G559000
AAAGCGACGGCGTGCCGCGAGGCGGCGGCGAGGAGACTGGAGGAGACGTGTACCAGCCGGCGGCGAGGTGGAGGCGGAGGCGGCGGCGGCGAGGGGTGTC
GGGGTTTAATTGGGTTTGGTACTTTGGTGGGTGCGTGTTGGGTCGGTTGCCTCAGATTTGGTTCCGACCCGTCCGAGTCCCCCGTCCGGAAGGCCCCAAG
GCTGGACTCGTGAAACATCATCGAGCTAGGCGGCCCAATAGGCAATCTACCATTTTGCAGGTTTTTTCCATAGAACACAAAAACAAATGGCCAGTTCACC
GTTTGATCCTAAAAAACATAGTCTTCCGAGTTTGGTTCGGTCAAAAAAAATCAGCTATGCAATTGAACCGGTGCGAACTAGCAGGTTTTAGGGTGAACTA
GTAGACCATGAACCGATTTTATGTTGAACCCATGATTAGTTTGCATATTTTGCATATAATATAATGAGAAATGATAACTATTAAATTGATAAATAAAAAA
CCTGGTTCGATCGGTAAACCAATGAACAAGTTACATGACCAGTTCCTCTGGTCCGGCTTTTGGTTAGCGTTTTTTTTTCTCATGCGCCAAATGTGAATTA
AGAGTCTTTGCACTTGTCTACTCGATGGACATCTTGTAATAGATGGAATTTTGTATGTTTGTGTTCTTTTTTGTTTTGTAAGGATTTTATGGTTGTATTA
AGTAGATTGTACTCATTTCAATGAGCAAAATGTAGGAATGGTTCTATATTTACCCAACAATGTCACTGAGGTTCCTTAATTATTAATATGCGTGTTTGCC
CTAAACTTAGTAACTTACTAAGTGATTCACTTAAGGTTCAAATATGAATATGAATGATGTGTTGATCTGCCTACGTAGCATCCATGTGGCATCCCTGTTA
TCCAACCTTTTTTTTTACAACTCATTGTTCATATTGCCCTTAGCCCATATGACAGCCAAAGAAAAAATTAAAAATTCTATTATAAATTTGTAAGCCGCAT
TTACTCCATTTCAATAAGCATCATAAAAGATGTGATATAGTTGGCATAAGATTAAAGAGAGTATGCAAATACGATTTGTACATGGCGTGCAATGCAATGA
GTTATCATAAATCAACAAAAACAAAATGAAAATGATTGGAAAACTATTTGAAGTTCTATGTGTTTTGTGTGATACTAGCTCACTTCAGATGTTTCCCTCT
CTCCACCACTGTTGGCCAACATTCTACCTTAGCCTATATCGCTCTCTCATCATCCAATGTTAAGCGTTATTCACACTAACTTGGTCACGGTGATAGGCCA
CCATAAAAAACCGGCCTCTGTTCTACAATTTTTGTGAACCTTTTGATTGTACCTTAGCGATTGAGCATTGCTGCACTTACAGAGGGAATGGTACAAATAA
AGATGAGTAATATGACTAGTGTTTCTCGTAATACCTCAATGTAGCCAGTCACTCCAAACTTCTATGGGGAGTTGGGGGAACATTTGAGATATAGAAGATG
TAAGCGTGAAAGGGAAAAGAAGAAAAAAAATTCCCTCGTTGAAGAAAACGGGAATTCACGCAAAAAGAAGAAAACGGGAATTCGCGCAATTGACCCCAAA
GAAAACAAATGCCTAGTAGGTGCCACCGAAAAAAGATGAATGACCACCACCAATGTGAGAAACCAACAACGTAGGGTGACGAACGATCACACAAACGAGT
CCATCTTATAGCCTGTCCGCCATGCACAAATACCGATCACTCGATCAAACATATCTGCCCGTTAATAGTGGCCCCAAAAGCACGGATCACACAGGACACA
CAAAAAGGCCCGTCGCCCCCGATCAAAATGACAAAAAAGATCAGCCCCAAGCTTCATGTTCCCTCTCGCTGTGACCCACAGGCTCCGCTAGCACGCGGAC
AACAACTCGAACGGCAGGAACAGTGACGCACAGCACCAGCCGCCAGGATATTTGCAGCTCTCCTGCCGGCACCAGCACACACCACACATCGGATATCGCC
CCGCCGAACGGGTGGCTGCGGCGCATGCAATCGCCTTATCCTACGCCCGGCGCCCCCGAGGCCGCCCCGAGGCCACAAGCACAAAGAAGTGATCACGGCG
CCACGACCCCCCGGCCGGCCGGCAGCACATAAATTGGGAGCACCACCGCCGGCTCAGTTTCGTCTGGCTGCCTTAGCATCGGCGCCATCCGGCAGCAGCT
AGCTTAGAGCGCGACGACATGGCCACCCACGCAGCTCTTGCCGCGTCGCGCATCCCCACCAGCGCCCGGCTCAACAGCAGGGCCGCGTCCAGGCAGGTAC
GTGGTGATCGATGGACATTTTCCTTCTCTTTGTGATGATGAGAACGCTGGGTGACTAATGTGCGTGCGCAGAGGGTGGACTTCGCCGACTTCTCCGGGCT
CAGGCCGGGATCATGCTCCGTCAGCACCGCCGCCAGGGAGGCGTCCTTCTACGACGTGCTCGGCGCGCAGCTCGTCGCCAAGGTACGTACCCGCAGCTAA
GACAAATCATCACGTTTATGCATGTGCTTTGTAGCGTAAGGAAATCTAGCGCCTGCTTACTGAAAAAACATAGTGTACACAGATCATAGGTCAATAATTT
ATGTGCTTCGATCAGTTCTCTTGATGAAAAACGAACAAAGAGTAGATCCAAGCAAGGTAGTACGGACAGCTAGATTCATCATGCATATGCTAATCATGTA
GGGTTAGCATGTACAGCTTACTTCTTTTTAGTTATAGATCGTGCGAGCACCTACCGCAGTATACATGATACCGTTATACTTTTAAGTTACTGTGGTATGA
TTGACAGTTTGATCCGTTCATTCGCTAAAGATTCACGTAGGAAATGTCGTGTCAGTGGATTAACATATATAAAACCGTGGCCTTTAACAATAATCACATA
CAGACACACTTGTCATGCTAGTTGTACTAGTTAACCAACAGTTGGACAACAAACGATACTCTGGATTTTCACAATTTTAATTTACTACACCATCGTGCAG
TCAAAATATTCCTCCCATTTCTGATTTGTGCAAAACTTGGCAATCATTCACCTGGCATGGACCCGACTGTACGTTCAGCTTTGTTGGTTAACCTGTGTGA
CAGGCCACCGGAGAGAACGCCGTGAGGGCGCCTGCTGAGGCGAAGCTCAAGGTGGCGATCAACGGGTTCGGCCGCATCGGCCGGAACTTCCTCCGGTGTT
GGCACGGCCGTGAGGACTCCCCGCTCGATGTCGTCGTCGTCAACGACAGCGGAGGCGTCAGGAACGTACGTGACGCCAACTGAAGCCGCACCTGTGTTCT
TCAGGCTCTCGCTCTTCCCACGTATTCTGACAGAAACTTGATGCGCGTTTGAATTGAATGAATTTCAGGCATCTCACCTCCTCAAGTACGACTCGATGCT
CGGCACCTTCAAGGCCGACGTCAAGATTGTCGACGACACCACCATCAGCGTTGACGGCAAGCCCATCAAGGTCGTCTCCAGCAGGGACCCACTCAAGCTC
CCATGGGCTGAGATGGGCATTGACATTGTCATCGAGGTACACAAGATCCCCAGCGTAAAACTGTCCATGCATGCTTCGGTTGCCTAGAAGGCGAAACTGA
CGGTGCGGAACTGCGTCGTGAAGGGTACCGGAGTGTTCGTCGACGGCCCCGGCGCCGGGAAGCACATCCAGGCCGGCGCGAAGAAGGTCATCATCACTGC
TCCGGCGAAGGGCGCCGACATCCCGACCTATGTCGTCGGTGTCAACGAGGGCGACTACGACCACGGCGTGGCCGACATTATCAGGTAATCAAGCTTCAGT
GTGCGCTTCAGCACTGCTCTGCATCCTGATTCCTGCCGGTGCCGGCATATACGCTATGTCATTCAGGGGACCCTGTATCATCCTAACATTCATCTGCATC
ACAACTCTGTTGCTTGCAGCAATGCTTCCTGCACGACCAACTGCCTCGCCCCATTCGTCAAGGTCTTGGACGAAGAGTTCGGTGAGAACTTTTTTGCTTA
TTTCCTGTTCCTGACCACACAGTCTGATAAGTGCGCCCCACGAGTCAGACACTGGACACACTCATCTGACGAATGTTTTCGCGATGATGTGCAGGGATTG
TGAAGGGAACCATGACGACGACACACTCATACACCGGCGACCAGCGGCTGCTGGACGCGTCCCACCGCGACCTGAGGAGGGCCCGTGCGGCGGCCCTGAA
CATCGTGCCGACGAGCACCGGCGCTGCCAAGGCCGTTGCCCTGGTGCTTCCCCAGCTGAAGGGCAAGCTGAACGGCATCGCGCTCCGCGTGCCGACCCCG
AACGTGTCCGTGGTGGACCTGGTGATCAACACGGAGAAGAAGGGCATGACGGCCGACGACGTTAACGCGGCGTTCCGCAAGGCCGCCGCCGGCCCGCTCA
AGGGCGTGCTGCAGGTCTGCGACGAGCCGCTCGTGTCCGTCGACTTCAGGTGCTCCGACGTGTCCTCCTCCATCGACTCCTCGCTCACCATGGTCATGGG
CGACGACATGGTCAAGGTCGTCGCCTGGTACGACAACGAGTGGGGCTACAGGTACGTGCTTATCTGCATCTGCAACTGAAACTGCGCGTTGCGCACACTG
ACAGTATATTTGCTAACGCTCGCTGGGGTTGCGTGCGTGCAGCCAACGCGTGGTTGATTTGGCGCACCTGGTGGCGGCCAAGTGGCCGGGCGCGGCGGCG
GCGGGCGGCAGCGGCGACCCTCTGGAGGACTTCTGCAAGGACAACCCCGAGACCGACGAGTGCAAGGTGTACGAGGCATAAGGCCGGCCCCGTTCTTGTA
GGCCAGGGGCCGTGTTCGGTTCAGAAAACTGAAACGAAACCACGTACTACGACGTACATTACATTATTACGCTCGATCAGGGTGAGAAGGGGCAGAACAA
CTTTGTCGTGCTTGGGTTCACTGCCCGGTGTTCTTCTTCCATAGAGAATATACAGGGTTTGCCGAGAGAGACGATGTAGCAGAAATGGACCGATTTTCTG
TAAGGTGTAATCCCTGAACTCGATCGTACAGGCTTCAGATTACGTTTTCAGTTGGGACTATTTTTCTTGTTTTCGTGGGGTGCGTTTGTGTTCATCATGA
TGACTTGATCTATAAAGATATCGTGTCACCATCAGCCCATGACCTCAATTTAGTGCCCCGCCGCTATTCTCATGTGGGGTTTAATCGCTTTGCTTGCAAC
CAGCATTCCCTGAAAAAGGTAAAACGGAATCTCAACGGTACCCGGACTGCGGCAATTTGAGCATGACGCAATCACAAAGTTTTCTCGTCAGAAAGCCGTA
AACAGACGCATGATGCGACGCAAGGTTGCGTCGGCGCGGCGGTGCACCGATCGCGATCGCAGGTTCGTGCATGCAGACAGCGAAGCACGCTTTACATGTA
TGGTCGTGGACCCTCGTTGCACTGCGCGGGTGAAAAGATTCGTCCAGTTCGTTTCAGCTTATTCAGCCGGCTTATCAGCCACCAAATAATGTTTCCTCTT
ACAACAAATCAGCCGTTTCAGCTTTTCAACCGACTTATAAGCTGAAACGAACAGTTCCATTGCTAAGCTAGTTTACTCCAACTGCCCACGTGCAGGTTTT
TTTAGGCATCAGATGCACCGTACAGTTTTTCCCTGATCCCAACTCGATCAAAATAGATAAAGCCTCGCCAAAACGGGAAAAAAAAAACCCCGGGCCATGG
CAACCCCGGCACGGCGCACGCGCCTGCCGCCGCCCACCGGCCAGGCGGCCACCGCCCACGCAACGCGGCACGGCGGCAGAAAGAGAGCGGTGCACGGCAC
CGTTGGGCGCGCGGATCCGCCGCCCGCGGGGTGTGTCACGGGGGCCGCGGGCAACGGCGAAAGGCTGATGTGACGGTGATGCCGTGGGCTGGCTCGGCTC
GGTCCCACCCATGAAGCCAAGCTACCCCGCTCGCGGCTCGCGTCCGCTCTGCCGGACGGGCACGCGCTTGACCCAAGCCAAGGCTTAGCCAGTTAGCCTA
GCCGTAGCCGTTAGCCGAGCACAGAGCACACAGCCCAGCACCACGTCTCGGTCTCCCCGGCTCCCCCTGCCTCGTCCCTGCTCCCCCACCACACCTCCGC
ATCGACGACGACGCCTTCGCTCCTTCCTTCC

>Panicum
GACTGAAACCCAAAACCCAATACAAGGAAGGAACTCAATTGAAATCCAGGTACTACCCTGTGCGTGCGAAGCAGCCAGCGGACACGGACAGGACGACCAC
GCCACCGGCCGGCGAGCCGTTGACCGATTCCACGGGCAGCACGGCGCGTGGTGCATTCATGAGTAAGATAGATCGAGCAACAAACAGGGCGTTGCAACTG
AATGCCGGCGTGAAGAGGTCCTCCACTTGGCTGGGCTTCGCCGTTGCCGCTGCGACGACCAAGTATACACTACTACACTTGTGCAACCTGCAGGACGTAC
GGATCATATTCATACTAGTCAAGTCACTCCCTGAATAAATGTGACAACGCCCCGGCCAGCTATACGGCGAGAGAACAATCTCCGGTCGCCAGATCGCCGT
GCATGCTGAGTGGCTGCGAATGAAGCAGCAGCGGCTAGGACCACGCCGGCGACCTCTGACCGATTCCGTGCGCGCAGGAGCTTCAATGCGCGAGATATTT
GGGACGTCAATGGCAGGTTACTTATTACTGCTTCACTTTTTCTGCTGAGCAATAATATGGGCATCGCTTTCATTTTTGCTTCACGGGGAGAGACGAAGTT
TTCGTGTCACTCTCCGTATCCCTCGTGAGCTGATCCCGTCTTCGGATTCCCTATACATGCCGTGTGCTTGTTGTGACAGAACCGCCAAGTTAAACGGTTT
AATTAAGCGTAATGACCATCATTTGAACGCATCAGGCGTATTACCTTAATTAATTATAACCTGACAGCCTGTTTTCAACCCACAGGCCGATCGAAACACA
CCAGAAGTCTCGCGCGACTGCGAGCACAGACGGTACCAGCATGATACAATTTTACAAAATAGTAAACAATATTAAGGTATTTACAAAATGACTTTTACAA
ATTAAAGTTCACATAATAGATAATATCAGCGGGAGAGAGAGTCTAACCAGAGGAAAATTTTCATTAGAAACCAACTGAAATAAATTGAAATAAAACAATA
ACTATGGAGACGTGAGGACGTCACATCGAGCCCACCGATGTGAATCCGGGTTAGCTCCTATACCTGAAACAGGGTAAACAACAAACCCTGAGTATACTAA
TACTCAGCAAGACTTACCCGACTAAGGGTATACTTAGCCCATTATCTAGACATACAAGGCTTTCTGGCTGTGGATTATTTGCAGAAAAACGTCTAAGGGT
GGATCCTTACTTTCAATATTTTAGCTCACATTCTATATAAATTAATATCCTCTAGGCATTTGCAGAACACTTTCTAAAACAAACATAATAGAAGATCAAT
TAGTAATCTCAACATTTCCTTCAACATATACATTAATATTCCATCTCATTACTACGATGCGGTGCTGCGATCAAGATGCTCATATCCGAGAGCGACTGAC
GGCGAATCGATCCGATTTAACCTTGCAAGGTGGACCTAACCAACACGGCACGTATTAGCCCCGTCGGACCATACGAACCAACAATTCCCCTCCCCGCCTC
GAACTACAGGAACCAGCCCAACGACATATGGTCAGCCGAGTTCAACGTGAGACCACCAAAAGTAAACATATGCATCCCCATTTCTCCGCGACTACTCAAC
TACCCCAGGAGTTGGGTGCGGATTCCTGTACTTTCGAAGCAAGGCAGTACTAGGCTTACCGGTTTTGACTACCTCCTATTCCCGGCATGCAGTTAGTACA
ATTCAAACATGATCAGCAGGGCCAACAACGGTACGGTCCTCAATCGACACAGACGAGGCTAAGACATCAGGAACCCTGTCCTGTTGCCATACCTATATCT
CATCATTATTCCCCCCGTTCGGTCTCAATTTCCATTCATTCCATATTTGCATTTCATTATCTCATATACTGGTAATATAAAGATAACTATAAATCTCGCG
AGTACCGGAATTACTCGACTTTTCCTACTAGCTCGCGAGTGACACGAAATCACTCGACTTCTACCCGTAGACTTATTTAACGCACTAGCAGTGCTATCGA
GATGGCCACCCACGCTGCTCTCGCGGCGTCGCGCATCCCCGCAGGCGCCCGGCTGCACAGCAGGGCGGCGTCCAGGCAGGTACGTGCGTGCCGGAGATGC
TGCTGGATCGATGGATATGAACACTTCCGGTCTCTTATCTGGTGACGATGGGCGAGGATGACTAATGTGCGTGTGTGCGTGCTCAGAGGGTGGACTTCGC
CGACTTCTCTGGGCCGAGGCCGGGATCATGCTCCGTCAGCACCGCCGCCAGGGAGGCGTCCTTCTCCGACGTGCTCGGTGCGCAGCTCGTCGCCAAGGTA
CGCACGGCACAGCCATGGCGGCAGTACATATATATAGGTTTTGTGTATCGAGAGCATGCATGTTTTCGTATGTGCTTTGCAGACCATAGTTGAGCTATCC
GACGTCAACTCGCACTCACCACAACATCAGACAGTCTCGATTATGCATAGTAGTTGATTTAACAGAGATCACTTGTCTTGATGAAAAACAATCAAACAGT
AGATCCAAGCAAGGTAGTACAGCTAGATTCATCATGTTCAGCTACAATTCAAATTACATCTTTTTTTTGTAGTTATTGGACTATAAACTGTATCGTCATA
CACTTAGGTTACTGCTGTCTGAATGACAGTTTCATCTGTTCGTTTGCTAAAGAATAACTGCCGTATCAGTGGATTATTTTAGAGAAAAAGAACCTAGTAA
AGTTATAGCACCTCGTCGGTTTTCATTATTAGCATCGTGCAGTCAGAATATTCGTCCCAGTTTTGATTTGCCCAAAATTTGGCTGGCATGGATGTGAGTG
TTAGCTGTTCATTCGGCTTGTTGGTTAACCTGCGGACAGGCCACCGGGGAGAACGCGGTGAGGGCGCCCGCTGAGGCCAAGCTCAAGGTGGCGATCAACG
GGTTCGGGCGCATCGGCCGGAACTTCCTCCGGTGCTGGCACGGCCGCAAGGACTCCCCGCTCGATGTCGTCGTCATCAACGACAGCGGAGGCGTCAAGAA
CGTACGTGACGCCAGGCAGCCTCTTCTTCTTCTTCAGACTCCTCTGCCTTGCCACGCATATTCTTCTCTTCTGACAGAAAACACCTGTTCAGGCGTCTCA
CCTCCTCAAGTACGACTCGATGCTCGGCACCTTCAAGGCCGACGTCAAGATCGTCGACGACACCACCATCAGCGTCGACGGCAAGCTCATCACGGTCGTC
TCCAACAGGGACCCGCTCAAGCTCCCATGGGCCGAGCTCGGCATCGACATTGTCATCGAGGTAAAGTACCACCATCAGTGTGAAATGTCGAAGCATGCAT
GCTTCGGTTGCCAGCCTGACACTGCTGCGTCGTGCGTGCGTCAAGGGTACCGGAGTCTTCGTCGACGGCCCGGGCGCCGGGAAGCACATCCAGGCCGGCG
CCAAGAAGGTCATCATCACCGCTCCGGCCAAGGGCGCCGACATCCCGACCTACGTCGTCGGCGTCAACGAGGGCGACTACGACCACGGCGTGGCCGACAT
CATCAGGTAATGAAGCTGGAAGCTTCAGTAGTGCTCTTGCTCTGCATATTCCTGATTCATTCAGATGTCTCTGTCTGTATCACGCTAGCTAACATTTATA
TCTGCATCTAAACTCTGCTGCCTGCCTGCAGCAATGCTTCCTGCACGACCAACTGCCTCGCGCCGTTCGTCAAGGTCTTGGACGCGGAGTTCGGTGAGAA
CTTGATTTGTTTCCTGACACAGTCACTCTGATTAGCACTGGTAGCTAGTACCCACGCCATGCATGAGACACACACAGCTGAGACAGACAGTCTTGCTATG
ATATGCCCAGGGATCGTGAAGGGAACGATGACGACGACCCACTCGTACACGGGCGACCAGAGGCTGCTGGACGCGTCCCACCGCGACCTGAGGCGTGCCC
GCGCGGCGGCGCTGAACATCGTGCCGACGAGCACCGGCGCGGCCAAGGCGGTGGCGCTGGTGCTGCCGCAGCTCAAGGGGAAGCTGAACGGCATCGCGCT
CCGCGTGCCGACCCCGAACGTGTCCGTGGTGGACCTGGTGATCAACACCGAGAAGAAGGGCATCACCGCCGACGACGTCAACGGCGCGTTCCGCGAGGCC
GCCGCCGGCCCGCTCAATGGCGTCCTCGACGTCTGCGACGCGCCGCTCGTGTCCGTCGACTTCAGGTGCTCCGACGTGTCCTCCACCATCGACTCCTCGC
TCACCATGGTCATGGGCGACGACATGGTCAAGGTCGTCGCCTGGTACGACAACGAGTGGGGATACAGGTGAGACGACCACCACTCCACCATGTTATATAC
TGTATTTATTTTTCGATTCGATCTGCAACTCAACTTGGCATTTGCTGATGGATCGAATGCAGCCAGCGCGTGGTCGATTTGGCGCACCTGGTGGCGGCCA
AGTGGCCGGGCGCGGCGACGGCGGGCAGCGGCGACCCCCTGGAGGACTTCTGCAAGGACAACCCCGCCACCGACGAGTGCAAGGTGTACGAGGCATAAGG
CCTCCGTGTTCTGTTGTTCAGAAGCGTACATTACGATCGATCAGGAAGAGGGCAGAGTAACTTTGTTGTTCAGAAATGCATCTTTGTTTCTGTGTGTGAG
GTGTAATCATCACTGAACTCGTACAGGCTTCAGATTTCATTTCCTGTTGGGACTGCTGCTGTGCTTTTGTTTGCCGAGAGAGACAGACGATGTTTGCTTG
CAACCATCGCCGTTCCCTGAAAAAGGAAAACGAGATGCCGCCAACCGCCCACCGGCCGGCAGGCAC
GCAACGCGGCGGCGGAAAGAGAGCGCCCGCCCGCCTGCCGCGGCACCGTTGGGCGCGCGGAGGGATCACGAGGGCCGCGCGCAACGGCGGGCGGCCCACA
CCAGAAAGCCGACGGGCACGCGCTTGATCCAAGCCGAGCCAGAGCCTAGCCGAGCAGCCCTGGGCAGCACCTGCACTGCACCACGTCTCGGGCTCCCCCC
CTCCAGGCACAGGCAGGCCACCACCACACCACACCTCCGCGTCGACGACGACCCCTTCGCTCGCTCCTTCCTTCCTTCCTCGCCCGCTCCTCGGCAGCAA
AGCGGAATCCTCTCCCTCCGCCACCGTCCCATCATCTCATCACTCGCGCACGGCGGCGACGGTTCCCCGGTAAGCCTCTCCTGCGTTCCCGGCGGTTTCC
CTCGGTCCAACCCCATCGGAACAAATCGTCTTCAGAAATTTCCCCTTTTATTTAACCGCAATCCGCAACCACTGAGCAACAACAGTGTTTATTTCCGCTG
TTTATTGAATTTCAACCATAGATTACAGCCTCCCTCACTATTAATTCTGCTAATTATAACCATGGAAATTGCTTTTGGTACATCGAACGCAAATTTGAAA
TTTCTTTCACCAAATCATGGTTCTGATTGGATCGGAGAACAAAAAAAGGAAAGAAAAAACACATAGATTGTTGCATGTTCAGATGGACAACCGTAACCAA
TGCAATCATCTTGATTTTTCCATTCATTACAGATTTACTGAAGCGACATGAATGGAGGCCTGGAGCCGCAGACCCCGCCGGACAGCCCCTCCATGGATGC
CGGTGTCGGCAAGCCGCCGCGCCACCACCTCACCTCGATTCGCCACTGCGCCAGCAGCGCGCGCATCGCCGCCGCCGCCGCCGCCGCGTCGCCCCCCGAC
TACGTGAGCACCCGTAGCCCAGCAACCCGTTTGCCGCGAGTGATTTCTCGCTTCGCACGCAAAATTACAA
