# Supplementary material for: Insights Into the Regulation of the Expression Pattern of Calvin-Benson-Bassham Cycle Enzymes in C3 and C4 Grasses
Source: Front Plant Sci. 2020 Oct 16;11:570436. doi: 10.3389/fpls.2020.570436 (PMC7595957; doi:10.3389/fpls.2020.570436)
Supplement: Supplementary file 1 [file Data_Sheet_1.ZIP › GDCH-8-grasses.txt]

>Brachypodium
ATTTTCTGCAGTAATCATAAGTTCAATATCTGCAAACCGAGTCTTAAAAGGTTTGGGTGTTTGGCTACCTCCTTATTTCTTATCAATTTTTAGGCACATG
GGTTTATGAAATCCGGGTGCAACCGTTCGGAGATGGTCGCACGGAAACTCTTCAGCCGGTTTGGGTGGCGTGCTGCCTTTAGGCTGGAAGGATCTTGATG
TGTTCCTTTCAGTTTTATTTCTTATTTTACGAGATGTAACTTTGAGACTTGTACTGAGAATGTTTTAACAATTAATGGCTGTGTGCATCAATCGATGCTG
AGGCCGGGGATATTTGCTCCTTTTTTAAAAAAAGAGCATTCATAGGCATATGGAGTATAAGATAAAATGTGACAGGAAGATCATCGGTAACAACATTTTT
TTTATCTACCTCATATATATTTCTACGTAAAGGATTCTCCGTGCTATCTTGAAATATAAGCACATCAGACCATATGGCGCCCAAACTATCTAGACCGAAA
TACAAGTTTATTAAACTCCCAGAGGAGGAGAGGAGCCTATAAAAAAATCTTCGCAGAAAAATTAAGAACGCGTGAGGCACCTGATTACGATAGTGAAGAG
ATTGCGGGTGGCAATCGGGTGGGTCTGGACGGACAAACCTCATCCAGATTCATATACATATCCACCTCCACGCCCATTGTTCTTCCGTGAGACTACTCAT
GGGACACATCCATATATCCCAGGGCATATCAAGCTTAGTACGTGTCTGGCCCCACTTGATTTTCCACTCTTTATATCAAGCATATAGTATACACAGGCTG
CCCCGACTCGGTTCATGAATACATCCTTGCTCCCTTTCAATTTTTATCTTGGATCGATATATCCATGGATATCCGGTTCCAAAGATGGGGAGGAAAATAA
AGGAGTTACCATCCAATAGCATGATAAGACTCACCTTTTTTTTTTCCAATGTACATTCTGCTTCGGACTTACCAGGTGTCTCCCACCTGAATTCGACCTT
CAACGTTACGATCGAACTTGGCTTTTATGCCATAGCTGTTTCAAATTTCTGCATATTTCAAACTGACTGGACAACATTAGGATAGTGGAAATCATTGCAC
TGGATGATCTCTTCCCATGGCTTCCAATTATTGAGGTTAAAGATCTATATGGCGTCGGATGGCGCATGCGACGCTCAAAGTCTTTTATTTATATTCTCTT
TTTTCTTTTCTCCAAAGTAGAGAATACCCATGAGTTGTCACACCCACATATCTTCATCTACTCAGCTCTCCAACTGTCCCAACTGCTCACACACACAATT
CCGTTTATTAAATGTCAGTAATTCCCCACTGGCTGCCTCAAGATTTTTTTTTGTTTCGAGCATTAATTCATTCCATCATGAGTTATATGTGTGCAGCGAG
GATTTACATCGCTGACTTACGAGAATATGCGATGTGATAATCAACGTAGATTAACATTGATCCATCTCTCCCAATGCGCGCATGATGCTCACTTTCATGA
ATTGCACCATCTAGGCATCTATAAATAAATGGCCGTTGACACTCACGGCTGGTCATAATGGGAATAACAAAGGTGGTAACTAAAGTGCGAACTAAGTAAT
TTGGGTGATGTGTCATGTTATTAATGAGGAAAGAGATGGTTGGGGTAACTAGATATGTTACCATCACATCACACTTCCCAACATACAATGAGTTTATAAA
ACTAATAAATGAGACATATGTGTTACCACAAATATGTTACTATCCATTATTAAAGTAGTAACATAGACTAGTAACATATGCATGTTACTAGTTTATGTTA
CTCTCCACTGTGACCAGCTTAAAAAAATATAATCACTATCCGCACAAAACTAGGTAGGTTAGTAATACATTGGATTTATTGACCCTAGAAGGATTAATGG
CTCTGGTCTAATTAAGCAAGGATGAGGCTAGGAGCCCCCAGCAGCCATACAAACCCTATCCCTGCAACAACCCTCTTATTTCCCTCCCCATCTCCCTGAG
CCAAACGATTCCCATTTCCCTATCCTCCCACTACTACTTCCACCACCAAGCTACTATCATCTCCTGCAAGGTGGACACAGAACACAGATACACCCTCTCG
TCGCGTAGGTTACAAGCATTGGCACAGCTAGAATAATGGCTCTGAGGCTGTGGGCGAGCTCAGCTGCCAATGCCCTCAAAATTTCCAGCAGTGGAGCCAG
GGCCGCTGCACCTGCCTACTCTATCTCCAGATACTTCTCCACTGGTACAGCTTATAGCTCTAAAGTTAGTAGAACTCATCAGCAAGATGCTTATCCTTTT
TGGTGGAGAGCACATGTAGTGTGCAATGTTCTTGGCCCCTGTTACTTCATTTGCATTGTATTTATGTTAATAGTATATACTTGTGCAGAGTAAGACCAAC
TTTTTGCACAACACACCGTGGCTTTCAGCAAGTATTCTCTATTGCATTTGAGCCGTCGTTCCAAATATCGATTTTAGCAGGTGCATATGATCAGTTTGGG
TTGTCAGTCGGTATATTCTATCGACCGATATTACGGTCATACTGGCCTATATTTCAGCCATGTAGGTATGTTGAGGTCAAACCGGTCAGTATGAACCTGA
CACAAGCTTGTTTGAAGCTTGATCTGAAGCTAGCTACTGGCCCTTGTTGATACTGTAGGTACTAGGTAGTAGCAGCCTTATCTTGTGTAGTACACTACCA
GAAATGGCATACTAGTGATTTATTTATTTATTTTTGAAAATTATTCACTTAGGTAGGAACTATATACTTGTTCCGGCAAGAAAGAAAGGGAAAAAAGAAA
AGAAAAAATGCTACCACTTCCAGCAATGCACATGATCGATGTACCGGTAGAACCCTGCAAAAGTGTAAAATCAATCCGTGGTGATACTTGAATGGTTTTG
ATGCCTGTTGCAGTGCTCGATGGCTTGAAGTACAGTTCCTCACACGAGTGGGTCAAGAACGAGGGCACCGTGGCCACAATTGGCATCAGTGACCATGCCC
AGGTGAGCCATGCCTTTCATATGCCAATAATACCTTGTCAAGCACAGGAGAGCTCTTTTGACTTGCCGTTGCTGCAATACATGACCAGACTACAAAGAAA
AACCAAAAATAGACACTTATGGAGACTTTGTTTTCAGACTCAAATAGAATAACAAATGTCACACCAAGCTGCATATTGAATTTTGTTTGGTTTAGATATC
TACATATTATCTAAGTCTGGAAATAAAAACTGCTGGTCAAACTTTGCTGGGCGCAGGGACATCTCGGGGAGGTGGTGTTCGTGGAGCTGCCGGAGGCCGG
CACGAAGGTGACCCAGGGCGGAGCGTTCGGCAACGTGGAGAGCGTGAAGGCCACCAGCGACGTGAACTCGCCCATCTCCGGCGAGGTCGTCGAGGTCAAC
GAAAAGCTCTCCGGGACTCCCGGCCTGGTACGTTACGCAATACACCAGCAATGCCTGGCCTCCGCCGACAATGCAAAATTCTTCCATGTTCGTGTAGTGA
TTCTGATTAGCTGTTGGGTGTTTGTTGCAATGAATTTGAATCGCTGGTAGATCAACACGAGCCCGTACGAGGATGGGTGGATGATCAAGGTGAAGCCGAG
CAGCCCGTCGGAGCTGGACGCCCTGCTGGACCCGGCCAAGTACACCAAGCACTGCGAGGAGGAAGACGCTCACTAGTGCCTCTTTTGTTCTCTTGAAATC
ATTTTTAACTTTGTGGCAAACAACTCTACCGCTCTATATATCTTCAGTGAATAAACCAACATCACCATCCGTTCGGTTGATCTACTCCAGTACATTTTTT
TTGTCGGTGTACGCGGCGTGTCATACACAAAAGGAAAAATGTACTGCACGAAGAATCTAGCGCGATTGAGACGTGAAATTTTGCAACGTGTGATACGGAC
GTGTTTCGCTTTTACGTGCGCGAGAGCGCAAGTGACCGTGGTAAAAACATCAACCAGAATCAAACACCGGCTTACCGTTTGCGCACTCGAAAAGCAAGAC
TTAATTAAGGCCAATTACTCGCCCCGAGGCATCATTAACGGCTGCTAACCCGTCGCGCGGGTGCGTGTCACGTCTCGTCGGGGGCGGAAAGAGACTGCGA
ATCCGATTAATTTCCCGCTCCCGCTCCCGGAGGGTTGCGTGTGCAATCACGACGGCGACGCGCCACCGCCCACCGGCCGGTGTGCCCTTCGCCCCGTGCG
TGAGTGACCCGTTCCGGCGTGACATGTACTCGCACGGGAGCCGTTTTTCGTATGGGGAGCATGTCAGCGTCTCCCCCGTCTCTCGCTTGTTGTTTTTTTT
GTATGGTTCTGCTCGGCTTTGCGTGAGCAGAGCAGAGGGCCTGTCCCGATGCGTTGGCGTTGTGAAACTGGTGGTTAGTTTGGGAGCAAGGGCATGTGTC
CCTTTCCGTAGGCCTCGTCCAAAGTCAAGCCCCCCCCTCTGGCTCTCTCCTCTCCCTGCTTGATTAATACGGAGGAGCAGCGTACATTATTGGGGCTGCA
ATTCTTCTCTTCTAGTACTAGTAGTATTTTTCGTAGAAACAGGCACGGTAGTACTAAAATAGGTGGCGAGAATTTTCCAGTTTACCAAGTGGGAACTGTT
GATAAGAAGAATCTGAGTTTTCTCTGATGACAGGTTGTGGGTCTTTTTGGGATGTGCAGATAGAGCAGTGTCTGAAAACGGGAACGGGATGGAGAAGAAT
ACATTTGTTTGACCAAGATAGGTTGTATATTTTATATGGCAATGTACCCGGTCAGGGACAGCGAGTACCACGGACCCGATTGTTCAAATTTGGAATGGAG
CAGAAGCTGCTGTATTAGTCTT

>Rice
GCATGCAGCAGCTGTTGTTAACTAGTCTGTTTTTTCTCTGTTGTTGCAATGGCAGTTAGCATTGTGTCAACCTCATGCTAACATTTAGCATGTGCTTGTG
TACTTTGGATGACACAAACTTATATAGTTAAGCTTCCATCTAAAAAATGTCTGTGAATGACGTCTGGTAGTAGGTGGATGTGACATAATTACATATAGTT
TTTAGTTAGTAGTTGAATAATTGGATTAACAAATGCCCCTCCTCAAGTGCATGCAAAAGGTATCCTACTTTCTGATTCATTGTTGCATTGCATTGCACCC
CGTGAAGAAGTAGCTACTACAATCTGGACTACTTGATGTTTGGTTCTTGCAGCTTTTTCTTGAACAACCTGTACTTAGTTCAGTTGATATATATCAGCAT
GCAAAGTTTATTATTGTTCAGTGCTACTTGCAAGTACATATCTCTAATATATACTAACAATTACTTATATGAATCATTCGAATGCTAGCAAGATATGATT
CTCTCAAGGTATGCATTGCTGCAGGAGCAGATGAAGAAGAGATTTTTCACTCACTCTTTACATTGCAAAGGACAGGCATCTTTTTCTGGCTCCAATAATC
AGATGTAGCAGCAGCTATTAGCAATGAAACCTACAGTTGATCCATCGATCACCTGATCATGTAACTGACGGATGCATCTGCAATGCCAACTTAATCAGTT
AATTGGTGGTCTCAGGTCGACATGCATGTGATGTGCTCCTGTTTAGGGTATCAAAAATTAAGGCCATAATCGTAAGCAAGGTGTAAAGTTGATCACATTC
TCTTCATGCTAAGGAAAGGCGATCCTTGCTATCCACATAAAAAATCTCACCTTCCTTGGAAAGACATCCTGTTCAAAAATTCTTTATTTGTCACTGCTTA
CTAATTGTGCTAAGAAAGAAGTCAATGCGAATTTGTGAGAGAATTTCGTTGAAATGCACGAGGGATTAAACAATTCACACCACTTGCTGGCTTGCTGCAA
ACGCAAGAATTGTAACATTTCGAACTGGATATAATGCATTTGCATTAACGGGAATCGTCGCACTGGATATGAGCAGAGAGCTCGTGGCTTTGAATTATTG
AGAGAGATGAAGAGAGGATTTCTTGGCGAGCTAAGCTAAGGAGAGCGCGCATGATCCAACCAAACATTCCAGCCAAGCAGCTCAAGTCTTTTCTTTTCTT
TTCTGATTCCAAACAAGAGAAGAGAATGCCTTTTACTTTAGCATCCACTTGAGTTGTCGCGCTCCATGCTCTATCTCATACTACTACTCTTCCATCCAAC
TCTACCTAGCTAGCTTAGCTAGCTCTTATCTTGCTACTGTCTCAACTGCTGCACAAATAATTCTTCAGTAACCAACCATTTTTTTTTATCGCTGCCATTT
TGCCGCCATCCTTTCTTCAGGATCGCAGCATTTTGCTGTCATTATTTCTTCGGGATTGAAGTTCCATCTACATGAAAGATGAGTTGCAAATAGTGTGATG
ATCAATTATCAGTTGCACAGCTCATCTGGTTGGATTTTTTTGTTGATTGTTCAGAGTTTCAGCATTTGAGACATGGTCCATGATCTGCCGACATCACGTG
AAACGAGTGATTTTTTTTTACCACCTGCAACTGAGGTAACATTTGGGAGATGTAAAGGGCCAGATAGATTTTGACCGACCAATCTCGTCTTAACATATAG
TACTACATTTTTTTTACTGCGATTAGATCTGAAATTATTTTACTGCACCTGGTAACCACGCACAGTAAAAGCTTCATTTTGACTCAGAACAGTCTGCCAT
CCCAAATCTACAGCCGTTGACAGTTAACTGAACTTTCACTAGTTCAATCACTCAACTTATAAAACTGCCGTCAGATATTTTTTTCCAGTCTCACACTTAA
TTAACTGAGTAACTAATCTGTCCTAACCCATGGATGTACACTGGATCAAGCAGAGGGGAATTAATGGTCTAAACAAAGGATGAGGCTATGAGCACCCACC
AACCATACAAATCCTATCCCTGCACAACCCCCTCTCATTTTCCCCCTCTCCTCCTGAGCCAAACAATTCCCTATCCCCTCATCTCACTGCAGCTTTCCAC
TATACTACCACCACCACTGAGCTGCCACTACTCATCCAGCTAACTAGGAGAAGGAAAAAAGAAGAACACAGATACTTTGGTAACAAGCAAGAAATTGGCA
CAGAAATGGCTCTGAGGCTGTGGGCTAGCTCAGCTGCCAATGCCCTCAAGATCTCATGCAGTGGAGCCACCAGGGCTGCACCTGCCTACTCAATCTCCAG
ATACTTCTCCACTGGTATAGCTAGCTTGAGTAGTAGAATTCATATCAAATAAATTTTCTGTTGCCTTTTGCAACAAAGCATGTGGTTGTTACAATGTTCT
GGTTCCTGTACAGTCTTGCATTGTGCCATGCTATCCTTGCACCCAGTTATAAATTGCTGTGGCTTCCTTTTTTCTTTTCTTTCTTTTTTACATTCTATAT
TGTTACATTGACTGGTCCATGCTGTAGTTATACACCGGAGACATACTAAATGATTGAAAAGGGAAGGGAATAAAATTTAGAAATTCCAGTTGTTGAAAAG
AGTTGAGTATACTTGTTGTAACTATGGTCCCTGTTGATTTAAGCCATGGTGATGATTTCATGCTGGTATTGCAGTTCTTGATGGGTTGAAGTACAGCTCC
TCTCATGAGTGGGTCAAGAATGATGGCTCTGTGGCCACAATTGGAATTACAGACCATGCTCAGGTGAGCCAACCAAAGGAGAAAATATTCCATGCCTTTC
ATGTGCAACAAGATTAGTTAAAGCTTAATGCATTTCTAAACAGGGCCTAAGTGTCAATTTGCTGTTGTATTCTAAACTACGTGGCATGCTACAAAATCAA
ATATTCTGCCCTCTGCTGCAACAACTAACAACCCTTTTCCTGATATGTCACAGAACATTTTCCTTTACTACTTTTAAGAAATATGATGAAGTACCTTTGC
TGTAACTTTTTTTTTCAAACTAAATAGAACATGTCTTTTGTTACTTTAATAAGAAACAAGATAAAGGAACTAACTTCCACTGCAGAATGCTAGCCAGTTA
CTTTTTAGTGCTACACAGTAATGATGGCAATTATTTGAAAACAAAAGTAACAGTAAGATGGGGGGTAAAAAATAATTTGATTGGACCTGACTAGATATAT
ATTTTTTTAGATAATGAATTTTTATTAATCCGGTCTCTGTATTCATGAGGGATATACATAGCCATGACTAGATATGTATGTATACTCGCAGGGCCATCTG
GGAGAGGTGGTGTTCGTGGAGCTGCCGGAGGCGGGGGCGAAGGTGAGCCAGGGAGGTGCATTCGGCAACGTGGAGAGTGTGAAGGCCACCAGCGACATCA
ACTCCCCCATCTCCGGTGAGGTCGTCGAGGTTAACGACAAGCTCTCTGAGACACCCGGCCTGGTATGTACTCCCACCGTCTCAAAGAGAGTATAACCTCC
GTTAAAAAAAATCAACTTTTGAAAATAAATCTAAACATACATTTGTGCATATTCATTCTCAGAAGTTACTTTTTTTAACATAGGGCATATTAACAATAAC
GCTGTAAAATTACATGTGTCTCTTTTTTTTTTCAAGACTGGTAGCATGTCCCTGTTTAAAGGTGTTAGTTTAATTAACCGGAATGTCTCTTTGTTAATTT
AATTCATTAGTACTCTCCACAAACTAGAATTACAAATTCTTTTTTGCGAGACAATTTTCAAACCCTAATGCTACTGCCAATGGTGGTGACAGATTAACTC
AAGCCCGTACGAGGACGGGTGGATGATCAAGGTGAAGCCGAGCAGCCCGTCGGAGCTGGACGCCCTGCTGGACCCGGCCAAGTACACCAAGCACTGCGAG
GAGGAAGACGCTCACTAGGCTCTTCCTCTCTGTTTTTTTTCTTCCCATTTTGTCACTCCGACCTAATTTCTCCCTGTTGCAACAACTGCTCTGTATCCGT
ATACGATTAATAACTGAATCTTCAGGCTTTGCCATGTGTTCAGTTGGTTCTCTGAACTTCTGGTGGGTCTATCTATTTATCTATGCTTAATTAGTCACTT
CAAGCCAGTGGTCTGTGGAAAAAAAAAACAATGAAAAAAAAATTGGCCATCTATCTGCTCAGGAGCAAATTATAACGGCTTATCTATGTATTAGAAAAGG
AAACAGCAAGTTCTTGACATGTACAAATCGGTACGTGTTAATTTCTAGTTTTAGAAATATTAAATAAAAAACTAAATTAAGGATGCATGACAAGTTAACT
TGGTACTTGTTGATTTTAAAATACTTAAAAAAAATTAATTTTAAGTACTGTAACTTAGTAATACTTAGTACTTACTATTAATTCTTAATTTAAAAATATT
TAATTATGAAACATAGAAAGTAACCGAAGATTGAACATATTGTTAGTAGAGTGACATTCACAGTTGACTTCCAATAACACATCAAAATTTAGGATGCATA
TAGGAGTACTAAACTAAACGTACAGCCAATGCAAACGCACCGAGAAAATTCAGATTTCATCACACCATGACACCACACCGGCGTTTCTAACAAGTTTGTA
AATAAAAAAAAAAACTAAAATAATAATAACAATAAAATTAGTACGTGTAAGATTCAAATCGGAATTAACCGGGGGAGGGGTGCGTGTGCGTCGCGGGCGA
AAGAGATGGGAGGCCGGTTTTCCGAGGGAGGTTGTTGGGCGTGCCGTCGCCGACGGGGACGCGCCACCGGTGCCGGTGCGCGCGCGGGCGCCGTCGCGTC
GCGTCCCCCGTGACCGCCTCCGGGCGGCACCGGCAGCGGCGGCGTCACGGGAGCGGCGCGCGGGCGCGTCAACGTCGTCCGCGACGTGGGTGTGTTTTGC
TTTGCTCGGCTCGGCGTGAGGAGAGCAGAGGCATCGGCGCGTGGTTGGTTTGGGGGCAAGGCAGAGCGCGGGCGCGTCCACATCGGGTTCAGGTCAAATC
CCCTAATCATTTCGCTAATTTGACCGGAATTATTATCAGCAAACACCTCTATACACCGTGGTGTAACTGGTTCTCGTTTTTATTTCAAACTAATTACTCC
CTCCGTCCATAGTATAAGTTGTTTTAATTTTCTTTCTAATCAAACTTCTTTA


>Switchgrass
TGTCCCTTGAAATGCATTATATCTAGATCATAAACAGTAAGGTGTACGCGCTACGCTACCGTGCACGGTTCCTCACCGTTCCTGGAGCGCAAAACCCAAG
AATTCAGACGGTTCCAGGTCATTTGTGTGCTCTCAGAAAGTTTTATTTTTTTTAAATCTTATTGAGCGGCGGATTACGCCCGCGGGTGGACCATGTTAAT
CACGAGGCAGCAACACTTTTGATCCTTCCGCACGAGGGCTGAGAGGAGAAGGGGAGAGCCGCGGAGGACGGGGAGGGGCACCTGGCAGAGGCGGGCGGCG
AGGGTGACGGCCTTCTTGGCCGCGGCGAGCTCGGCGGCGTAGGGGTTCCCGGACGCCATGGCGCGGACAGCCAGAAGACGCGGCGACCCGCGGCGGGGGC
GGGGGCGCGCCGCGTAGGCGGCGGCGGAGGAGGAGGAGGAGGAGGGGCGGCGGCAGGTGGGGAAATGAGGAAGAGGATAAGGGAGGCGAGGAGCACGGGA
CGGGGCGAGAGGCAGAGCTCGGGTGGAGGCAGCGGCGGAGGAGCCGAGGAGCGCCGCGTGCGGGAGGACGAGGGGGACCAAGCGCGCAGCCATAGCCATG
TCCATGTGGGTCCTCCTCTCCTCTCTCTCTGCTTTCTACTGGCGGCGAGGCGTGGGTTGGTGGGGAGACGACCAGACCAACGAATCTAGCCGATGAGATT
CCGCATGCGCGTCTGTGATCGATGGGCTGGCTCATATAGTGGGCCATCAGCCCTGGTACATTTCATCAGCGGTTTTTTTATTTTTTTATTTTTTATTTTT
GTTTTTTACAAAAATATATTTTCGATTTAGAAATTTATAAAAATATACTTCGGCCGCCCGGCAGCGGGGCGACCGGGACCTGGCCGCCCGGCAGCCAGGC
GGCAGGGGCTTATTCGAAAAAAAAGACGACAAAAAATTGCAGACAGGTCCCTAGGGGCCGGTCGCCCGGCAGCGGGGCGGCTGGCCCCCCTGGCCGCCTG
GCAGCTGAGCGGCCGGTCTGGCCGCCCGGCTGCTAGGCGACCAGCTCTCCCACCCTTATATAAGGGTTGGTTGGTCCCTCCACCCCTCATTTGCATCACT
AAAATTCTAGAAACTAAGAAAAAAGAGGGAGGGAGGGAGAGAGGCGAAGCCCTGCCGGATTTTCGAGCCGGCGACTGCAGGTAACCAAAATTCTTCTACG
CTTTACAAATAGCATGATTGTGTGTCCAGATATGTCGAGCAATTATTTTTGTTATAATTATTTTTGTTGAAACAATAGATTATCAATCAATTTAATATCA
TAATTGTGTGTCCAGATATGTCGAGCAAGCTTTGTTTTCAAGTTCATTATGGTGACGGATATATTTCTCATAATGCGTATGGAGTAGATCTATCAGCTTT
TGAACGAAGAGAGTGCGGAATAGATAAACTCTTAGAGAGGAGTTTTGGTTCTTGATAGACTAGTATTTTACAGTTTTTGTAATAAAGTCTGTGAAGACCT
GCTGTCCAAAATACACCATATATATGGTGTTGCACAGCTTAATGCTCATGGATCCCCTCGAAGCTCCCCCACAAATTTTTGACATGAATCAAGAAGAGGA
AAAAAAAAGAAAAGAGAGAAGAGGAAGAAGAAATGAGGAAGGAGAAAAAGAAAAGGAGGGAGCGAGGATGATGTGAACAAGTCCCCTCTAACTTTTTAGG
CTGTGTCCACCGCTAGCTAGATACAACAAGGCTCGTACCAAGAAAAATCCGGCCGGCCGGTCCCCTCCAGGATGATGATCTGATTGTTTCATCGTTCGTT
CGGATTCGGTTTCCACGGAGATGCAGACAGGTTGTGGCGTGTCATCCTCCGTCTGGCGTTTCGGAAAAAGCGAGAATCCAATACAGTGTTTTGGGACACA
CGCATATGGCACTGAATGGAGGGAGTCGATCAGTCGAGTATTATTGTTTTAATTTGGCACCGGGATCCACTACCGTAAAAAAGTGCATCCGTTTTGGGAC
GAACGTCCAAGAGCAACGGCGGCTCGATCTCCACTTATATCCACAACCATACAAACCCTATCCCTGCATGCACACCCCTTTCTTCTTCCTGAGCCAAACA
ATCAAAACCCCCCTATCCGATCCTCTCACTGCATGCCCTTGGTTCGTCCTCTACCATCACTACTGCTGGCTGGCCATCCTAGACACTAAGAGAGAAGGGA
AAGAAGAAGTTGATCCAACTAGCACTCACATTCGCACTGCCGGCCAGTGCAACACGATGGCTCTCAGGCTGTGGGCTAGCTCAGCAGCCAATGCGCTCAA
GCTCTCCGGAGCCAGGACTGCCGGCCCGTCCTACTCCATCTCCAGATTCTTCTCCACAGGTATGGCTGGTACCCTCTCTCCCTCTCCCTCTAGGTCATCA
TCATCATCATCTATATAGATCGAACTCAAGGTACTCTGTCAGTTTCCGGGTGGGAAAATACTTGGTCATCTCCAATTTATACATCCTTGCATTGTGCCAA
GCTTTAACTTGTCTTTTCTTAATTTGTTCGTATATGTACATGTGGTACTTGTTCATTCAGAGTGGCTGCTGTCACAACTAGCTGCTGTTGTGCAGTTCAT
GGTCATGGTCATGCTTGGTATCTGTTGTTGTGCAGTTCATGACGGGTTGCTGTACACTACGTCTCATGAGTGGCTCAAGGACCATGGGGACGGCGTCGTC
TCGGTTGGCATCACGGACCATGCTCAGGTCAGGTGACCTCATCGAATTGGTACCTCACCTCATCAGCGTATATATTTTATTTTCCAACCCACCTTTCATG
TATCCTCAGTGTTACGTTCCTCAATTGTATCTGAAGAAAGTGCACATTATTATTATCTAAAAAAATCCGAACAGAGTTCAGTATAACATATATATAAACA
ATCTAAAGAAAGTGCACACTATTATCTAAAAAAATCTGAAAAAAGTTCAGTGTAACATATATATAAACAATCTGAATAAATTTCACATTATTATCTAAAA
AAATAAATCTGAAGAAAGTTTAGTATAGCATATATATAAACAATCTGAAGAAATTTCAGTATAACATATAAACAATGCATCATGCGTAGAATCAGACAGA
ATTATCGCATCATAGACGGATGCATATGCTCAATTTGATAGAGACAGACAGACAGACAGACACAATTATTTAGAAATATGCTGGTTGGTTAACACCAAAA
TGGTCTGGCTAAACTGTACGCATGAGATCGGATCGGAGGATGTTTTTAACGGAAACCACTCCATCATTTATTTACTCGGTGCAGAGTCACCTTGGCGAGG
TGGTCTTCGTGGAGCTGCCGGAACCCGGCGCGACGGTCGCTGCAGGAGGATCCTTCGGCAACGTGGAGAGTGTGAAGGCCACCAGCGACGTCAACTCCCC
CATCTCCGGCGAGGTCGTCGAGGTCAACTCCAAGCTGTCCGAGACGCCCGGCCTGGTAAGTACGGTTGCCAATGCAACTTGCCATCAATAATGTTTGCTT
GTGCTATGGTAATAGTGCTTTGTGAATTGTGATGGATGTTAGTTGCAATGCCACCATCATGTATAATACGCAGATCAACTCGAGCCCGTACGAGGAGGGG
TGGATGATCAAGGTGAAGCCGAGCAGCCCGGCGGAGGGCCTGCTGGACGCCGCCAACTACACCAAGCACTGCGAGGAGGAAGACGCTCACTAGAGAGCCA
GCAGATAGATCATGCACGTACACGCTGCGTTTGCTGCTTATGATCCACATACATAGTGTGTTCTATTGGTTGTTTCAGTCATTTTTTTTTTTTGCTTTAT
TTATTTTCTTGCAAAAGCTCCACCAACCTTTATGCAATAACCAAAGGCACTCACCTTTACCGTGTGTCATGCCTTAATTCTTCTGATCCATTTCTCTTTC
ACCTGCTGGCACTCTTAAGCTATTTGCCACCACACAAACACGATATATATCTGCCTGACACTTGTGCTGACAGTGACAGGCGACTTTGTTGGCAGCTAGC
ACACAACCCGGATTAACAACGTTATTCGTATGGCTGTCGCGACTACAGTTGCGGCCCATCAAGCCCAAATTTCTTCGGAGTGAGATTTTTGTTTTTAGAT
AATGGAACTTCTTTAGTCTAGTCTTTTCCCATGCATGAGTTGAGCACTCCCTTCATCCATTATTAAAAAAAATTGACCTGCGGAGGAAAGAAGTCCCACG
ATATTGTATTAAGATAAAGATCTTCTCATACAGGTTGGGATATAGTGGTCGTACTAAGATAAAGATATTCTCACACAGGTTGGGATATAGTGGTCGGTCG
CCTTGTGATCGAGTTAGGCCGGACCTCACTATGTTTTGCATATAGAAATAGATGAGGGGATTTTTTTTACGCAAAAAGCGGGAATCGAACTCCCGACTTG
GAGATTCCCAAACATCCCTACCAACCGGGCTAAATCCCCTTTGCTCCTTCATCTATTATTACAGGTCTCATCAAAGTGCTAACAAAAGGACCCATCAAAT
AGCAAGAAAACAAACGAAAGAACAAAACTTGTGATGCAAAGGCTAAGGTACCCGTGGTTTGCGACTTGCTTCCTTCCATAGCTCCATGTCTTATTAGGAA
AATGACACCGACAATTAGGAGTAACTGCAGGAGCACGTGAGCTGCACGCAACACGCTCGCTGGCACACGATCCAGTTGACTTGACCGCGCAGGCCATTTT
TAGCCAACGCAATTAATGAACCAGTCGTTCAGGTTTTGTCGCTTTCGAGCCGGTGTCCTTAGTCAATGGTACAAGTGCTTAATCTCTGGTCAAAGCATCT
CGATCCAAAGTGACACACACATGTAATGTAATAAGTTCCGAGATTTAGCTAGTGACTGAGCTGCGAGTCTGCGACTGCAGCCGACTCACAGTCAGAGTGA
GTTCG


>Setaria
CAAATGACTATATGGGTATATATTTGCAATTTTTTATTGGAGCATTTATTTTTGTAAAATAAAAAAAATTCCTCTCAAGAGTGCAGCACCATCCAGAGGA
CTTTGAGTAGATGAATAAAATAGCCCTCCCAAATGCATAGAAACACTCATAGTATGTAATGCGTAACAAATGAGGTTAGAGAATACTTGACGAAATAAAA
CTTCTACACCCAGTATAAGTGTGGAATGGCTTCCAATTATTGGAAACATTGCGCGCACACATTTTCATCTGGATGAACACACATCTCGCCTCTCTCTCTT
CCTTTTTTTGCGGCCAAAGATTGCACTTTATTAACTAGACAGTAGAGGCACTACAGTCGTTTGTGATGAGGTCTAGGACACCTGTAACCACTTGAATTAG
CGGAATGTCTCTCGTACCCACCTTACCGCCATTCAATTAGCTGAATGTTCCCTTTCCATGCTGCACATTTTAAAATAATCCTAACTTTTTCGTACGAACT
CGGATGGAGATAAACTTTATATGAAAATTGTAGCTCTCGACGAGGTCTACAACTTTTTAATTCAAACCTTTTTTATCTGGAATAGTCTTTGTGCCGAAAT
AATCGATGCAATGTTCAGATCTAACATTTGAGCTACAAAGTTTGTCTTTGTCCGAGTCCACATGAAAAAATTATGATTTTTTAAAAGTACATTACACAAA
GAAGGAATATACCGCCGATTCAACTGACGGTAGGAAACATTCCGTCATTGAACTACCTATAGCCATTTCAAATGGCTATATGAGTATATATTTGCAATTT
TTTTATTGGAGCATTTATTTTTGTAAAATAAAAAAATCCTCTCAAGAGTGCAGCACCATCCAGAGGACTTTGAGTAGATGAATAAAATAGCCCTCCCAGA
TGCATAGAAACACTCATAGTATGTAATGCGTAACAAATGAGGTAGAGAATACTTGACGAAACAAAACTTCTACACCCAGGATAAGTGTGGAATGGCTTCC
AATTATTGGAAACATTGCGCGCGCACATTTTCATCTGGATGAACACACATCTCGCCTCTCTCTCTTCCTTTTTTTGCGGCCAAAGATAGCACTTTATTAA
CCAGACAGTAGAGGCACTACAGTCGTTTGTGATGAGGTCTAAGACACCTGTCCTAACCACACCGCTGTGTGAATGCTACGTCTAGCTAAGGCTGCCAACT
CATTGGCTACGTTGTTTCATCTTTGCTATCTTCCAATCAACGAGGAGATGGGATTAGCTCCTTTCCTTTAGCAGTGCTAAATCCGATTTCTGATCTATCC
GTCACCTTCTCATGAAAGCCTGGACCACCCGTGCACACTGCACAGTCCGATTCCACAATAACTGGGTCTTGGCACCATTGGGCGTGGCAAGTCAGATTCC
TTCCACGCACGCTATGGGCTCCAAAACAAGGTGAAATGGGATTCTCGAGGCTGAAAAATTTATTCTCGTTAAATACGTTGCCACATGAACAAACGGATTC
TGTTTCAGACGATGCCAAAGTTGTTTTTTTAAATGACAAATGTCGGTATACTTTCGGCTTCAAATGGCAAAGTGGTGCCGTCATCTCCGTTCCCATCGGT
GATTGGTGAGAAAGAGATGAGAGAGAGAAAGAAAAAGCTTATTGGAAAAGAAAGAATCTACTTTATTATTTTTTTCGGAAAAGCTAGCACCCAACAGGGT
ATGGTGCCGTTGGTCTGCTGTAGCTGAGTAGCTGGCTCATCATATTCAGCAAATTAATTGACCATTTCTGTTCCTAGCTAATTACCTCCAATGATCACTA
TAACAAAATTAGTAATAACATTGTATAGTTTCTGATGTCACGGACCACTCACCCTAATCCTTGATCTTGGATCTGGTTGGGGAGAATTAAAGGCTCTGAT
CTAATCAAGAAAAGCTGAGGCTATGCACACCCCAGAACCATACAAACCCTATCCCTACACACCTTTGTTCCTGGGCCAAACAATCAAAACCCTCTATCCT
CTCATAGTGCCCATCGTCCACTACCATCTACCGTACCTACTACCTGCCCATCCCGTAGTAAGAGATAGGAGAGCGAAAACGGAGAAGAACACTTGCACTC
GCATTGGCAGTGCAGCATGGCTCTGAGGCTGTGGGCTAGCTCAGCCGCCAAGGCGCTCAAGCTCTCCGGAGCCAGGGCTGTCGCCCCGGCCTTCTCCATC
TCCAGATTCTTCTCCACAGGTATGGTATGGTATGTAGCTGCCCTCTCTACGTCAGCAAGTAGATGTCAATATTCTCTGTCTCTTATGGGAAACAAACATT
TGGTTCTGCAATAATGTATTGTTGTTTCTTTGCATTCTTGCATTGTGACATGCTTGTCTTTTTTTTTTGTTCGTATGCTTGTGTATGGACCGGTTCAATT
CGTCCGTCCTGAGTGCATGCTTTCCCTGTCGCGTCACAACAAAAAACTAGCTCTTACAAAAGACAGAGTAGCAACTTGTTCTGATGGAAGTTGGTCTCTG
AGAATGCTGAATGCTGCAACCAAAACCCACGGTCATGTTTGATATATGATGTGTTGTGCAGTTCATGATGGGTTGAAGTACACTCACTCTCATGAATGGG
TCAAGCACCATGAGGACGGCGTCGTCACGGTTGGCATCACGGACCATGCTCAGGTGAGGGGAACCAGCTGCAACCTAGCGTTCTTCTTCCATCTGAATAA
AGCGCAGTGTGGCTTTTCAAAAAAAAAAAATTCTAACTTTGGTCCCTGTAGCATAGCATATGAATAATGTATCATACTCCTTTTGTTCCAAATTATAGGT
CGTTTTGATTTTTTTAGATTCGCAAATTTTGTTATGCACTTAGATATACCTCATGTCTAGATCTATGCATCTAGAAAAACAAAACCACTTGTAATTTGGG
ACGGAGGGAGTAGAATCTAATAGAATGATCATGTCATAGACAGACACATGCTTGGTGTCAGTGTTTGAGAGTGATGGTTTTGGCAATTTGCGTGTGTAGA
TTGTTGCAGCACTGCAGCACACCCTGCAACTTAAATGCAAAAGATTTTAAACGGAAACCACTTGGTTTGCTCGGTGCAGAGCCACCTTGGAGAGGTGGTG
TTCGTGGAGCTGCCGGAAGCCGGCGCCCAGGTCTCGGCAGGAGGATCCTTCGGCAACGTGGAGAGTGTGAAGGCCACCAGCGACGTCAACTCCCCAATCT
CCGGCGAGGTCGTCGAGGTCAACTCCAAGCTCTCGGAGACGCCCGGCCTGGTACGCCGTTGCCACACGCACTGGCCATGATCATTGATCACACCTCCTCA
TCAATTTCCTGTTGACAAACTCTCTCTGCATACTTACTGAGTTACTGATGATAATGCTTTGTGATCGATATTGCGATCATGTGCTCCTTTATATATATGC
AGATCAACTCGAGCCCGTACGAGGACGGGTGGATGATTAAGGTGAAGCCGAGCAGCCCTGGGGAGGCGGACGGCCTGCTGGACGCCGCCAAGTACACCAA
GCACTGCGAGGAGGAAGACGCTCACTAGAGCCAGCATGCGTTCTTTGCCTATGACACTGTGTTCTTGGTTGTTTCAGTCATTTTTGCTTTGTTGCAAAAA
CTCCACCGTCGTCCAAACGCAATAACCAGAGTTGCCATGCCTTCCTTTGTTGACAAGCGACGGGACGATGGACGTCCATTTACTAATTGCGTTGACAGTA
TAAGAAACCTGACGACAACAAGAACTTCACGAGAACATTATTGCTAATGGACATCCAAAGCATGCATTCCTAGCTGCTTGACTCCCAGAAATCGTTGAAA
CATCATAGGAATTGGGGCTAGTCGGCTAGTCGGTGGCTATGATGTATTTGTTTATTTTACTACCTGCGCCTTTCAGCTGCATAAGGAAAAGATTTGTACT
TCCACACTCTGCGATTACTTATCGCAACTCTTTGTTGGAACTGTTGTTCCTCCAATGCGAATATAGTGAACTTTATGGTGAAAAAAGTAATCTTCCTACC
ACTTCTCTACACCAATGCTTGCACATTGTTTTTCATTTCCCGGGTGTTCTTGGCTGCCGGAACCCTAAACAGGTCCTGATTAGATTCCTCGGCTGCTCTT
GGGAGTTCTGACCTTTTGCAATTTCCTTGTTCATCGCCTGGTTTTACTGAGATTCTACTCCACCGTGGTCGGATTTGGTGTTGACGATAGCTAGCTATAG
CGTGTGTGAAAGTGCTGCCAACTTGTGCTAAAGAAATGCACCGGTAGTTTGAGGCACATGTCGACGGGGACCAATTTTCCCCTTTTCTTGCCGAGTTGAA
TCATCCTAGGCGAAGGTGTCCTTTTCTTTTTCAACAGATGTGTGGAGCATGCATATTAGTATCCGTTTGGCCGCATTCTATCAGGACAAGGGAATTTGGA
TGCTAATGTTCGTTCAACGTGTTAGTTTTTAATGGGAAAAATAGTCTGATAGAGAAAGATCCATCAGCTGCTCTCTACCTTTGGACTATCATTCTAACAT
TAGTTACAATACGTTGGCGCAACAGCATCGCGCAACACGCGCCTTCTGACCTCCATTCCTGAGCGTCCGACTCCTGTCTCACTAAACACAAGTGCACCGG
CCCCAGGCCTAGTTGAGCTGCTTCACACAAGCCGGCCCAATATGGAGAGCAACAACAAAGTGATACTTGAGTCATCTCCCCCAAAAGACTAGCTAGCCCA
ATGGGTGAACACTCCCTCATACTTATAAGTTGTGCTACTCCGCTCTCCATAAGTAAGTTGGGACTATTCTCAACATAACTCGGCACCTTTCACAAATTGT
TTGTAGGTGTTGTTGGAACTGCATCTTTCAACAATTTCTTGTTATCATCCTCAAGTGATGATTTATAAGTATAAGAAATCTGACTACAACAGTAACTTCA
CGAGAACACTATTGCTAATGGACATCCAAAGCATGCATTCCTAGCTTTTTTTTTCCGAAGGGACTGGGTCCCATTTATAAAAG


>Sorghum
TGGCCATTGAACCCACTAAGTGGGGAGGTAATTTGAACGATGTTAAGAGTTCTGAATATAAGATGTTTGGTTTTAGAGTCTGAGGAGAAAAATTAGATCA
CCACGATAGTTGAGAGATAAAATGGACTATGGATATTTCTGAGACTTCCACCCCACATGCATGCGTAGTGCATGGGTCGACGGTGGCCTCCACAGGTTGT
TTTAAGGACACCAAGTTGTAACACATCCAGTCACTTTGTCTACACACCCTTCTTCAGCTTTGGACCGCAACATCGCTGCCATCGCACCAACGTTCCCATG
GATTGCATGGCCAATGTCATTAGCTCGGACCACCAACTGCCACCTCCCATGGTCTGTGGTGTCATGCCACTCCCACAAGCACCGTACACTATCGGGCCAC
CTACCCACCAAAGGTTTCTTGTTTAGTTGGAAAAATTGTAAGATGGATACTGTAGTATTTTTATTTATTTTTGACAAATATTTTTTCAATTATGGACTAA
TTAGGCTTAAAATATTTGTAACGTAAATTACAAGCAAACTGTGTAATTAATTATTTTTATCTATATTTAATATTCTATGCATGTGTTGCACGATTCGATG
TGACGGAGAATCTTCAAAAATTTTATAAAATTTTTGGAAAGTAAACAAGGCCTAGGCATATAAAGAGACTTCTAGCGCCGTTCATTTGAAGTTCAAGTAT
ATTTGTTCGAATATAAGTGAATTGTGCACTTTTTACTATTAGTAGTTCTATTTTTTTTTTTTTTGGTAAAACTAGTAAATGGCTACAACTCAATATAGTA
GCAAGATCGAAGGTTTTAAGTTCAAATCACGAAGGACGATTAAATAAATAATTATACAGTTGACTCTTGTTTACACGTCTAAGGCTTGAAAAAGCCTACA
CATGAGTGACAGTGTTGAAGTATTAGTGAATTGTCCACATTTTTACCATCTTAAACTTTTGGATTAACATAGTTGGTGTGTACAATACAATTTAATAATA
CATAATGGAAAGATTAAAATAGTGACTTCCCAGCTGAATCATGCAACTAGCATAAGAACCAAACCCAACTTTGCGTATACTTTCTTGGTAGGAAGTATAT
GACGTTGTGTTTCTCTCTTGCTATAACCTTTCTCTCTTGCTATAACCTCTCTCTCTCTCTCCTTCATATGTAGCCTAGTAGTCAATGGGGGATCTTTGGG
ATTTGCTTAGATTATATTGACAAACTCGTTTGTGAGGTATATATATCCATCTATATTTGCTGAATGGATTAGGACACTTGCATTGTTAATCACTACATAA
CCTTGCATTGTACCGTACGTACTATATGCATTCACTAACTAATCCAATCATTGTCATAGAGTTAGTACGCGTGACGCGTGTGCAGTGTATTTTATCACAT
TCGGTAAGAAGGTGGGCTCAAGAACAGGCCGTAGTAGTAAACAGTACGTCTTTCTCCACACAATGTATTGTCTAATTTATTTTGAGAGAAAAATAATACT
AAATGACTGATAGATTCGATAGATAAGTTCAAGCGAACAAGACCTACGTATAGAAGTAACATGAACCCCACAATATGAGAAAAAAAAAATGCCGATCCAA
CCTCGTGTTGAGTCTGCGACTGTGACCCTTCGGACTTGTCCATCTTCGTTCTTCGACATCGACTGCCTCCACTAGGCGCTGGCTCCTTCTCCTCTGCGTC
GATGTCTCCTCCCTCGCGCCCTTTCTCCCTCCACCACGGTCAGCGCCAACTCTGCCAGTAGTTGGCAGCAACTATTACCTGCTTCTTACTGCCCTCTTCT
CACCTCCCATTGCGGACGCTAATTGCATTAATTATCTATTTGGCTGACATTACATTCCCCTTGTGATAAAAAAAAAAGATTACAGGCCCCTCACTAACTG
TAACTACATACGTACCCTTGATTTCGGATCAAGTTGGTAAGTAAGAATTAGCGGTGCAGATCTAAAGAAAGACAGATATATTCAGGCAACGGACACCCCA
GAACCATACAAACCCTATCCCTGCACACCTTTCTTCCTGAGCCAAACAAATCAAAAGCTATCCCCCCCCTATCCAATCCTCTCACTGTTTTGCCCTTCGC
CAACTAGTCCACCACCCTCTTCGTTCTCTGGCCACCACCGTCCGGCATTGGCAGTGTGCAGGATGGCTCTGAGGCTGTGGGCGAGCTCAGCTGCCAATGC
GCTCAAGCTCTCAGGCACCGCCGGAGCCTGCGGGGCTTCTGCTGCTGCCCCGGCCTTTGCCTTGTCAATCTCCAGATTCTTCTCCACTGGTAAGCTAGCG
TCTCTTATGCTGCTGGTCCTCTGCTAGCTGGGAACCAAACACTGGATTACTGTCTTATATGTTGACAGTATAGTCTTTGTATTTTTGTTATTTTGGTGTG
TTGCACATGCAGTTCATGATGGGTTGAAGTACACTCAGTCTCATGAATGGGTCAAGACAGCCGACGGCGTGGCTACTGTTGGCATCACGGACCATGCTCA
GGTGAGTGAACTAGCTAGCGACATATATAGTTTCGATCTGCAAGTTGTCTCATTGTCTGTCAGCTGAGCTCTTCTAGCTAGCTGACGAGAGCAAGTAATA
TAATTCCAAGAAGCATTACAAGCTAGGGACAAATGTTTCATTATAGAATCATATTTACAAGAGTTTGGAACTGAACATATATACATATATATATATATAT
ATACACACAAGCTTAATTTGATTTGCAGACCACACACCAAATGTTCAGAAATTGAAATGGTTCAGATACTTGATTTATTACTCGCTGGTCGCTGCATGCA
TGCAGGACCACCTTGGAGAGGTGGTGTTCGTGGAGCTGCCGGAGCCCGGCACGACGGTCTCCGCGGGAGCATCCTTCGGCAACGTGGAGAGTGTGAAGGC
CACCAGCGACGTCAACTCCCCAATCTCCGGCGAGGTCGTTGAGGTCAATTCCAAACTGTCAGAGACGCCCGGCCTGGTACCGCTACTACTCCATACATGT
TTTGCCTCTAGCTGATAGCTCGCCACCAGCTGGAGCGATCGATCTTCACCTTACCTTTTTACTTGCAATTAATTAATCTCGATCTCCTTGACAATATATA
TAATAATAATGCAAAATCTCCATGATGATGGCCCCCAGATCAACACGAGCCCTTACGAGGATGGGTGGATGATCAAGGTGAAGCCGAGCAGCCCGGGGGA
GGCGGACGTCCTGCTGGACGCCGCCAAGTACACCAAGCACTGCGAGGAGGAAGACGCTCACTAGAGCCAGCAGCAAAGCGTACGCGTGCATGCTTATGAC
GCAGTGTTTCTGAGAGCATGTTTGGATGGGATTCTAAAATCCGAATTGTGGATAAAAATAATGTCTGATGTTTCTTGGATTCCATGCCTGTGTGTGTGGT
AGAATCGTCTAGAATTTTAGAGTATTTGAATGAAGTTTTAGGATTTTCAGATTTTTTTTCTTCCTATCCAGATTCTTAAAATCCCCATGCATGGATCCAA
ATGCTACCTTAGTTTTTCTTTGTTGCAAAAAGTCCATCTTTATCATGTCATGCATTCCGTTTTCGTTCTAGCTAGTACCCTCTCTCTTATATTTTTTATA
AAAAAAGAGGTGATGTTGAAAATATCGATCAATCTCGCGAGTACCACTACTGGAAAACAGGACTTCGCCAAGTGCCTGGCGCACTTGGCGAAGGCCACTT
TACACTTGGCGAAGGCTTCGCCGAGTGCCGCACTCGGCGAAGAGCACTCGGCGAAGATCTTGTCGGTGAAGAGCTCTTCGCCGAGTGCCAAATTTCGGCA
CTTGGCGAAGCCTTCGCCAAGTGCCAAATCCCCACTTGGCGAAGATGACGGCAGGTGGCTTCTCCGTCCTCTTCGCCAAGTGGGACTTTGGCACTCGGCG
AAGGCTTCGCCAAGTGCCGGCCACGTGGCACTTGGCGAAGAAATGTTTTATTTTTTTAAAAAAAGTATTCTTCGCCAAGTGCCACGTGGCAGGCACTTGG
CGAAGCCTCTGCCTTCACCAAGTGCCAGCCACGTGGCACTTGGCGAAGCCCCTCAGCCCGTGACTTTTACACTTGGCTTTCCCAGCTTCGCCAAGTGCGG
CACTTGGCGAAGAGGCCTTCGCCAAGTGCAGCACTTGGCGAAGCTGGGAAATTTTATTTTTTTTTTAAAATGTCCGGGCTATTTCCGCGCAATCCGCTAT
TAGGACAGCGTATCCATCGACAATTACTCATCACATATATTTAAAACTAGACCACATTCAGAACCAATACACAAATTGGCACATCAATAATATTCTCATT
CATCCATATCAAATGTGTACATATATAGTCATGTCACTAGCTTAAGATGCTTGCCATCAAGCCAACATACAAGCATGCATATAGCAGCTGAAAATAAATT
AAAAGCAAGGAGTAGCATCACACAGCTGCTATATATGCTAGCACACGTCGAATCACTAGCTACTAGTTGCATGCAAGTTCCAAAGCAAACAGGGAGACGA
CTGCCTGGATGTATGGATCCACAGATCACACAAAGACACAGCAGAAACCTGCAGAGACGATGCATGGATGTATGGATC


>Maize
CGGTAGACTCCAGCATGATGCTCTGCCCTGTGTAAAATCAGTGCAAGAACGGGCATTCTGGATGTGCAAAGTGCTGCATCCGCACGGACGGTAAGTGTTG
CACCTGCTCCGAGCGCATTGGCAACAATAGCTCTCTCTCCCTCTCCCTCTCCTCTCTAGAAAGTCGTGTAAAATTACATGCTGCACATGGAGGATGAGGA
AGAGTCGGGGTTGGAGGATGAGGAAGAGGCGACTGTGACACTATCCATGGAGAAGGACGCGTTGGAGTGCGACATCTGCTGCCTACCCTTCCAGTCCGAA
GTTTTCATGGCAAGTCAGATTACCATGCATGTATATATACAGTAAATATTGATCGGTATATATACAAATGTAGTTAGACTACTTTATCTCTTCCAATAAA
AGTAGTTAAACTACTTTATCTCTAACACATGGTGAAACCCTATATCCAAAATGTGGCTAAAATGGAGGAAAAATAAACAAAATTTGGCAAAAGAAACATA
AGCCAAACTTTCCTAGCAACTAATAAACAAAAAAAAATTAATACCCAAACCTATCTTTAACATATGGTGAAAGCCTAGTTTCAAACTTTAGATGCAACCT
CGCAAGAGTAAACAGTGAATATCAACTGTATCTTATCTTATCTATTACATCAGACACCACATACACCAATCGTTAAGCAAATTGACCAGGAAAGGAGAGG
GAATACAAAAAAACATCCATCAACCTGCAACCTCATTTGAGAAACAAGAGAAAAAGACCAATCTATCCTCTTCTCTCTCACATGGGAATCCGGAGATCCA
AAATGGGGTTCAAAGGGAGCAGGAAGGGACCAAACAGTTCAAAGTAACGTGGAACATGCTTTTTTATCCCCGTTATTTCAAGAAAGGAAGGTCAAAACCT
CCCCCAGTATATTTTTGTGAAATCTGGCCCTCCTAATTACCCTACAACCAAAGTAAATAGGGTGCATACACTTCAGGGTCGCGGGGAAGATGGGTCAGTG
GAAATAGCATTTCACTGGCGGTTCTGTTACACCAACCGCCAGTGGAAATACCCTATTTCCCCTGGCGGTTGTGTTAAGATAACCGCCAGTGAAAATGGGT
TTCCACTGGCGGTTCCTAAGTCGGGTCCACCTTGTTTTTTTTACTGGCGCGTGATAACTGAAACCGCCAGTGATAATTTATGGGTGCCGCAGGCTTTGAG
CTCTTTTCTACTAGTGAAAGTCTCATGCACTTAGGACGATCAACGTCTCACTACCTCGTGGCAACAGAAAGCGATGACTAAATTCCAACGCTAAAGGAGG
GGAGGATGTCAGGAAGACGGAGGGATTCAAATATGGAAGAGAGGCCATAGCGCATCACGAAGCCCAACGTGCGCCTTACTGGGCCAAATTGGACCCGCTA
AGCGTTTTGGTTTTTTCTTTTGGTTCTCCTTTTTCATACGTATTTGTAAGGAGACTGCTTTTAAGGTCTAGCATACGGGATGAAGAGGGGTGCTTGGAGA
GGAAGTTGTGGCCGGCTGCATCCGGAGGCAGCACCGCAGCAGTGTGAGCTGTATCTCCAAACTATGAACCTGAATTCTAGCCAAAGAAATATTTCGAGAG
AGGTGGAGAACACTAGAAGTAGTGTTCGTTGTGAATTATTAATATTATCATTTATATTACATTTCCCGAAAGCCAGGTCAACAGCTGCGGCCTCCTCTGC
CTCTCGGCCTGAGCGCGTCCTCTTACCCGCTAGGAGCTAGTAGCACGACCGCTGCTGCCAGTAGCTGCTGCCTGCTTCTACCACACTGTCTCTACAACGC
ATCTTACCCGTTGCAACACTAGGTACCTCCCATTGCGGACGCTAAAATAGCATACATCGTCTGTTTCCTGACATTACAGGCCCCTCACTCACTAGCCGTA
CGTACCCACCCTTGATTTCGGATCAAGTTGGTAAGAATCAACGGCTGAGATCTAAAGAAGGACAGGCACTATATTCAGGCTACACACACTGACACACGGC
ACACCCCCACCATAGAAACCATATCCCCCCGCACACACCTTTGTTTCTGAATTCTGAGCCAGACAATCAAAAGCTACCCCCTATCCGATCCAACCCTTTC
TGGCTGCTCCTCCGTCCGGCCGGCATCGGCAGTGCAGGATGGCTCTGAGGATGTGGGCGAGCTCAGCCGCCAATGCGCTCAAGCTCTCGGCGGGCGGCGC
CGGAGCCCGGGCTGCTGCCTTCTCTATCTCCAGGTTCTTCTCCACTGGTACGTTCGGTGGCAGCTAGCTAGATAGGTTTCGTCTCTTGTCCTTGTCTTTT
TTCTCTCCTCTGCTGCGAAACAAACAAAGGTTTTGGGCTACTGTCTTGTAGCTACTAGTATGGTCTTTGTATTTTTGCTGTGATGTATCGGTGTGTGTTG
CGCATGCAGTTCACGATGGGTTGAAGTACACTCAGTCTCACGAATGGGTCAAGACGACGGGCGACGTCGCCACCGTTGGCATCACGGACCATGCTCAGGC
GAGTGAACTAGCTGGCGACATTATATATATATATATATATATATATATATATATATATATATATATATATATATATATATATATATATATATACACACTT
GCGATACAGCTCTCTTGTTCTCTGTCAGCTCAGCTCTTCTAGTTCTACTTCTAGCTAGCTGACGCGAAGTGACGAGGGAGTAGTTCCAAGAAAACATTAA
AAGCTAGCTAGGGACAAACATTTCGTTATTATTATCATACAATAATGTTGTCACATGCAGGGCCACCTGGGAGAGGTGGTGTTCGTGGAGCTGCCGGAAC
CCGGCACGAAGGTGGCCGCGGGAGGACCCTTCGGCAACGTGGAGAGCGTGAAGGCCACCAGCGACGTCAACTCCCCGATCTCCGGCGAGGTCGTCGAGGT
CAATGCCAAACTGTCAGAGACGCCCGGCCTGGTACTGCTAGTACTGCTGCTACTGCATGCATGCATGCTCCTAGTCCTCGACAATAATGCAATAGTTAAA
CTCTCTATATATGATGTTATATATATACGTAACGCGTGCAGATCAACACGAGCCCGTACGAGGACGGGTGGATGATCAAAGTGAAGCCGAGCAGCCCGGG
GGAGGCGGACGCCCTGCTGGACGCCGCCAAGTACACCAAGCACTGCGAGGAGGAAGACGCTCACTAGACCCAGGCCCAGCCAGCAAGCGTGGATGCTTAC
AACGACAGCGCGCGTTTGGTGGTGTTGATCCTCCGCTCAGTCTCTCTTTGTTGCAAAAACTCCACCAAGCAGTCCGCCATAGCCAAGAAGGCCACACTCA
CCTTTATCATCCATGCCTTCCGTTTTTTTTTGGTGTGTGCTACTACCTTTTTTTTAAAAGAAAAGAAGTGGTTCTGAATATCGATCGATCGTATGAGTAC
ATATAACACATCTGGCATTTTTTTTGTCGCTAGACAAACATGTGAAGACTAGCAAAAAGTTTAGAAAGAAACAGGAAAAACAAGCTGCCAACATATGCAA
ACTAACATTGGAGTGTTCTTTCCCACCTGCACAGTTCCAAGCACCACCTCCCAACTTCAGTTGATCCGACATTACAAAACAAAATAACAAATGAAACATA
CTCCCACTCTAGGTCAACGACTTCATTCAAAAAACGACATTATTTGCACCGTTCCCTTTAAGGTAGGGCTGTCTTCTGTTAGAAATATAGACATTTTCCA
TATCATTTTAATTCCATAAATTAACATTATAATGATGACATATAAAAGATGATTAATCATAGAAATCATGATATCAAATATATCCATAACAATATGGATC
ATGAGAACATAAAACATATGAAACATATAAACCATATAAATATAATAAGCATATAAACTGACGGAACAATTGAAAATAAACAGATAGCAACATGAACAAC
ATGACTGTAAAATTAAAACAAACAAATATAACATATTACTAGCATGAACAGACATCAGACATGTCATGATATAATATGACAGAACAGATTAGATAAATTC
ATGATTACATACGAAACAGTAGACATGAACATATGAAACATATATAATCTGCAGAACGTAAAACATGCAGTAAGGAACAGAATTGATCGTACCTTCTCAT
GCGCTCCAAGGATCCTGATCCTTGTCCAACTTCTTTTCTCATCTGTACGAGATGAAGACGCCAGGAAGAAGAAGATGTTCACTAGTGATGAAGACAACGA
CGGTGTTGGAGCTTGTTCTTAAATGCTATGAATTAAGAACAAGACAACACAAAATGTTAAATGTTAATGTCCTTCGTCCTTCGAAGCATTATTTCCCTTA
GGATATAACGATCTTTGGACGAAGGTTATAAAGGACATACCTTCATAAATATGATATGTATAAACAAAGGATGAAGCTTATAAAACA

>Barley
TCTGGTAAATTTTGGTATTTTTCCCACACTCATAGAATTTATGGTTAATAAAAAGGTATTTAATGCTTTTCCTTTTCTTTTGCTATTTCAAACACATTTT
AAGAGGGAAACTTTGAAGACCAGGAGTGTTTGAACAACCCCACTGATCAAGGCAAGCCATCATATCCATGTGATGTAGTTTTGCATAGCATAGCTCACAT
ATTCATGCATTATACTTGCTTAACTTACTAAGAAATAATGGTTTAATAAACAATCATATAGAGATATATGCTTATGATTATGAATCACTATGGTTACTAT
GGCATGGTGGATGATCATGAGTCCCTGACCGGGCATAATCGTACAACCACCTCTTGCCGGCATGGGAAGGCCCTGACTTGGGTTGTCCGCGTGATCTCTC
ACCAATATGCCCCGAAGAGGGAGGGTTATGCACGCGTGCCACCTTGGCCCGGTGGGCGGTGATAACCCTGTGAGCCCAGTTAAGTTGAGTTGGGCCCGTC
CCCGGTTGGGATAGTTTTGTTTGGCCACGACGGTGGCAGGTGTCATGAGGACACATGTGTCATGAGGGCACAGGTGTCATGAGGACACAGGGCCACCCAG
GGCAGGACTCCGGAAGGGAGTGGTTGCCGGGGATATGATGAGAGAGTCACGGGTCAGGCAAGTTGCGTTGGAGCAATGCTGGTCCACCCGAATGGGATCG
CGAGGTCACTGCTCCAGAGTGTGGGTAAAGTGTGCAACCTTTGCAAAGTGTCAAAACTATTCGAATAGTCGTGTCCATGGTAATGGATAGCCCGACCAGA
CATCAGTAGATGGTCAACCGTGTGGATGTTAGTAATGATGGAAGAACCCTCCAATTGAGGGGAGATGCTGATAAGCATTCCGGTGGTTGTGAGACAACCC
CGGACGTGAGTAAGTGGATGTTATAAAGCCAAGTGGTTTTATTCCTAATTTTTTGCCATGCTATTGTTTACCGCATTGTTTGGTTATTATGAGTTTGCGA
GTACATTTCAAGTACTCACCTTGTGTATCATGCTAGATGCAGGAGAAGCCGAGGACGGAGGTCCTCATGATGCGTACTAGGAAGTGTCGACAGCAGTGTC
CCTGTGTATGGAGTTGCCGCTATGTTCCGCTACGCCGTAGAAGTACTTAGTAGTTTTGAGGCCCCACTATGTATCATAAATAATGTTGATACTATGGAGC
ACCAAGGGTGCCTTTGGCCTCGCTATCCTTGTAAGATATGTATTTGTAACCTTATGCTATCAATAAAGTCTGTTCAATTCTGTGCCAAGTTGTTGAGTGT
TTCCAGAAGACATGATCTCTGAGTTGGAAACACTGGTAATCCGATTCGTTGAATCGGGGTGCCACATGTCGCTGGCCCGTGAAGACCCATATGGGGCCCA
AAGGGCCCAGATCTGGGCCTCGTGGGCACCGCCAGCCTGCGCCGTCGCATCACCCCGTCGCCAACGACGAGGACGTCGCCAGAGTCCGCCCCCACCCATG
CAGGACCGCCGCCTCCTTAGTGCAGTGCCCAGAGCTGCTCTGTCCCGCATCGGAGGAGCCCCTGGAGGGGAAGGGCCAGGGGCCGCTGCCGCAAGCGTCG
CCTGGGCCAGGCCCGCGGCGGGAGCCGACGACGATGCCAGGGAGGGGGTGAAGGGAGGGGGCTGGTGGAGGGAGCCGCCCGGCGGGGCGTGGCGATCGCG
GTCGCGGACACGGTCGGTGCGGGGAGTTCTTTGCTTCTAAGTCGCTGAGGGCATCTTCTAGGCGGATCTTCAAATCTTCGGTATATGTTTGGACCGTAGT
GTTCGGATCTCTTTTACCATCCAACAGAAATTTGTATATCTCCGTTTAGCAGTTCAAACGTACAGATTTCGATATAGTAAAAGCAAAGATGGAGAGATTT
ACAGAAGTACGGACAAACACTTCATCAATCACATGCATGTCCCTCTTTTCTCTCTTCTCTCTCTTCTTTTTGTGTTCCCATCTGCACTTCACCAATCACA
TACATACCTAGGACGATTTTGAGACCTCAAATTTGTTTAACATTAACCAATCGAATTTGGACCAAGCTAAGCGGGCCCTTAATGGCTCTGCTCTAAAGCA
AGGATGAGGCTATGAGCACCCATCAGCCATAGAAATCCTATCCCTGCACACCCCTCTTATTTCGTCCCCCCTCTTCCTGAGCCAAACAATCCCCATTTCC
CTATCCTCCCACGGCCTCTTTCCACTACTACCACCGAGCCAACATCCCCTACAAGGGGAGGGCAGAGAACACACATTCACTTTGTTGCTTCAGGTTGCAA
CAGCTAAATTAGGCTACAATGGCTCTGAGGCTGTGGGCGAGCTCAGCTGCCAATGCCCTCAAGATTTCAAGCAGCGGCGCCAGGGCCGCTGCCCCCGCCT
ACTCGATCTCCAGATACTTCTCCACTGGTACAGCTTTGCTATTCATGCTAACTGAAGTAGTCTCAAGTAGGATTCAGCAAGATGCTTCTCCTGTTTTCGT
AGAGAGCATATGCAGTGTGCAATGTTCTTGTGTATTCTCTGCCGGCCAGCTCTTTGCACTCAACACATTGTGGTTTTTTTACCTGCATATTATGTCCTTC
TGGTCTGGTCCTTTCCTGTTACCCAAAAAAGGAAAGGCGGAAAAAAAATCTTCACTTATAACAGAAGGAGGGATAGTTTTTCTAGAAATGGGAATAGTTG
CTCTGCAAGCAAAATAGTTTCAGCTTTCAGCAGCACAGGATGTACGTGCAGAATAGAAGGAGGGATATATTTTCTAGTTCGAATGAATGGGTTTTCTCCG
TTGCTGTCTGAGCATTTAAGTTTTTAAGTTTCTTGAATGGAAATGGACGAGGGAGCTCGTTGTTTCGAAAAAAAATTGAAATGGTTTTGATATGTGTTTG
CAGTTATTGATGGCTTGAAGTACACTTCCTCCCACGAGTGGGTCAAGAACGACGGCTCCGTGGCCACGATTGGCATCAGTGACCACGCCCAGGTGAACAA
ACAGCACCCCCTGCATGCTTCTTCATATGCCAATCCCGTGTCAGTAATAATCGCCGGGTGCAGGGCCATCTCGGGGAGGTGGTGTTCGTGGAGCTGCCGG
AGGCCGGCACGAAGGTGAGCCAGGGCGGAGCCTTCGGCAACGTGGAGAGTGTGAAGGCCACCAGCGACGTCAACTCGCCCATCTCCGGCGAGGTCGTCGA
GGTCAACTCGAAGCTGTCCGAGGCCCCCGGCCTGGTATGCGCGCAAAACGCCTCGCCTCCGTCGGTTAGAAATCCTTTCACCTCCTCCATGTAGTGATCC
TAATGAACTTCTTTGCTGTTGCGATTGCGCCGTGGTTGGCAGATCAACTCGAGCCCGTACGAGGAGGGGTGGATGATCAAGGTGAAGCCGAGCAGCCCCG
CGGAGCTGGAGGGCCTGCTGGACTCGGCCAAGTACACCAAGCACTGCGAGGAGGAGGACGCCCACTAGGGTTTCTTGCTCGCTTATCATTCCTTTTGTTG
CAACCATGTCGACTACTCTTATCTACAATAATTAAACCAGCTTTACCATGCGTTCAGTTCATCGGTTCCAGTTTTTCTTGTGTTTGTGTACATGGTGCGC
GAGCCACGCACAGATCCACCGGCTTGTTATACCATTTCAGTAACCATGACAAAAGAGAAGCATGTGCAGGGAAATGCACTTTGGTTCTTGCAGGTTGTAT
ATGCACTTCATATGAAAAAAAAATCAAAATAGTTTAAAATTATTTTTGGATTAAAGTTGACTTTGTTTTGCACTAGTATCAAAAATTTCAGGAAAAAAAA
CTCAACATTGACTCCTGGGCAAAAAAGACAAATTTATTTGCTATTATAGATCACTATTCACACTATTTTGATCGAAATTTTATCTTTTTTTTAAAGACGT
CAATGTGTAATTCTTTTTTGTGGAATTTTTTCTATAAGTATAATGAAAGATCAAATTTATTTTCAAAAATATTTTCAGAATTTTTTAACTTTTTATTAAA
TTGTTATTTTTTTTGCATGTATGATATATATACACCCAGGAATCAAACGTTTCCCTCCAGCATGTGCAACAGATTGTGTGTGTTCTTTTCCAACACAGCG
AGCACAACGCATCCTCCCACTCTTACGAACACACATCGCACACTCCATATTTATTAACACATCTGAAACACTAAGCCGACACAACAAATTATGTGTGTTT
GTTGGCTTTGCTTTCTTATTTCACGTTAGAGTGCTCTCCTCCTCCCACCTATCCTTGGCACCATAAAATATCGTAGGTGGCAAAACTTAGTAATCTTTGG
AAATGTCATAAATAAACGGTGAAACAAAAATCATTTTACCTGTGGAAAATTGTTTAGCTATCGTTCGGGAAGATATTGGGCCAAACAATTAACCGAGGTC
TCATTAGGCAGATGCACGTCTCACAGAGACAGAGAAACTATTTTTCTCGAGGGTTGCAATTGCAATTGTGCCTCCCTCACCCCCTTCAACGTGACCGGTT
CCAGTGAGATGTATAGAGGAGTCGGCGGCGTTTATGGAGAGCATGCTATTGGCAATCTGCACTAGTCTTATTTTGCTTTGTATACTTCTGCCCGACTTGA
CTCGGTAAAGTTAAGTTGTGCACACTGTGG
