# Supplementary material for: Insights Into the Regulation of the Expression Pattern of Calvin-Benson-Bassham Cycle Enzymes in C3 and C4 Grasses
Source: Front Plant Sci. 2020 Oct 16;11:570436. doi: 10.3389/fpls.2020.570436 (PMC7595957; doi:10.3389/fpls.2020.570436)
Supplement: Supplementary file 1 [file Data_Sheet_1.ZIP › PRK-8-grasses.txt]

>Barley-HORVU6Hr1G067660.7
GTAGTGCAGAGGTTCCCACACGAATAAGCTGTGTAATTCCAAAGTCAGCCCCCTTTAACCACGCCCCAAATAACGTCTTAATGTTGTTAGGAGGACTGAT
ATTGAAAGCACTGTGAATCAAACACCATAAAAGTTTAGCCAACGGGCAATCTAGAAAAAGGTGCTTAATGGTTTCTCTATTCTGAAAGAAGCTGCATCTT
TGGTTGCCTTAGTATGTGCCTTGTGAGGCGATGTCGAATAAATCTTCCAGGCTTCATTGCAGATTCTAATTCTTATGAAGAAGGCAAAAGTTAGATGTCC
TTACATTTATTTTTCAAACCATGATGTCCTTCTAGCCTTCACTGAATCCCCCTCTGTATACAAAATGAAACATGAGAATATATAACAGAAGTTTGATTGC
ACTTGTGCCATAACAAGAAATTAAAGAAAATTCACTTCATGGACAGAAAATATTACATGAGGTTGGACTTCATAGAAAATTTTCTTCAAAACTCTACAAA
GTATGAACCAAACAAGATGCATGACAAAAGGTCCTAAGGAATGGAATCCTCCAAAGTTTAACGTAATTCCTGTAATCAAAGAAGAGGTCCTCGATCTTCT
CGTCTCCAGCGATTTACACTTGTTACGTTGCTTGATTCTGTACTAATGTGCAGCGGAAAATGATATAGATTACGGTAATCCACAAAGGTGCTCAGGCTAA
GATGCTTTGAATGAACAGTAAATTCAGAAAAATAGCAAAAAAACTGTTTTTCTTCATCCATTCTTTTTATAGGGTATTGTCGTCCATTCTAGGAGCATGC
AATTTTTTGTGCAAAAATGACATTTAAGGAGGTCATGCAAAAAAAATCAGGTCTAGTCAGTGCAGTTTTCCAAAGTTTCTTTGAGCGTCTTTTTTTTCAT
GACTTCCTCAGATGTCCTGACAACATGAAATTTTGCACGTGTCTTGCACGCTCAAGCATCTTGGGTGTAAAAAAATCTAATTATTCTAAACTTTTTGCTG
TTTATTACGATTTTACTGTTCATATGTAGGTGTAGATGAGCCTGTGCTCAGAGTAGCCACTCCCGATTCCTTCGCCTTACTCTGTCCATGGATGTGCCTC
TATTTTCCTCTAATCAATGATGAGTTATGGTTTCGGTTTTCATCCGTTTTTCATTAATTAACTGCGTAATTCTTTTCTGCTTAATTAATCGATGAAGTAA
ATCTTTTGCCTCCGTTTAAAAAAACACAATGAGTTATGGTTCTATGACTTATGTTCCTCGAAGGAGTCAAAAGGAATTCTACTTGGAGGGTGCATGTGAA
AACTGTTTCTTCAGTTTAATGCGTATATGCTATGGAATGTCTCGTACGGCCATTGGCCATCCAATGACTTGGGGATGCTGACATGGCACATACCTGTGGC
CACACGCTGACACATGGACTGCTTCTGGAAAAAGATAAACGTACATATGGTCTACAGCTTGGTGAAGTAGGCATCAGCCATATCCTCTCCAACTCTCGGC
GATCAATTTCCAGCCTCCATTACCTCATCTACATCCAGCCATCCCAGCTCTGCCACGTGGCACAACCATATCTAGATCCATGGAACCACCACCAAGCTTT
CCTCCAAGCGTCTCTGGCCATCATAATTCAAGCACCAACTAGTTAGTAAAGACAAAACAGGCACAAGTATACCGCAGGACATTAAATCGTAAACGACGTA
TACGGGAATTTTAAGTGTGCATCTCTCGTGTATTTGGCAGCTACCAAACAAGCAACAAGCAAATTAATTTTCAGCAAAGAGCACTAGCAAGTTTATATTC
TAACCAATATAGGTTTAAAAACATCACCAGGAAATGCCATGATCATAAAATGGACTCAGAAGCTTTTCGTAGTAAGAAAGGTTAGTGTCCAGGGAAAGAA
TACAGACAAAATACTATTGTTTGGAATTGTAGGAAGAACTCATTTTCAGATCACTATAAGCTGCCCCTGATATCACCAGAAAAGAAAAGGAAAAAAAGAA
GGAAAATAGGGGTACCACATCATCACCATCTCATTTCCCTCCTTATGTTTTCTTAGCTCTTATCTCCACAGTTCTTTCATCAAGCTCTCTCTTCTCCTCA
AGCCTCAGTTACAAGGCTTGAAGGGGAGAAGAGCAGCTCCAAGAGGTTGGGCAGCAAACATGGCATTCTGCAGCCCACACACCACCACATCCCTGCGCTC
CCCATGCACCACCATCCCAAACTCAGGCTTCAGGCAGAACCAAGTCATCCTCTTCACAACCAGAAGCAGCAGGAGGAGTACCACGAGGCATGGAGCAAGG
ACCTTCCAGGTCTCATGCGCAGTTGAGAAGCCAATAGTGATTGGCCTGGCAGCAGACTCGGGATGTGGGAAATCCACCTTCATGCGCCGGCTCACCAGCG
TGTTTGGAGGTGCTGCAGAGCCACCCAAGGGCGGCAACCCAGACTCGAACACGCTCATCAGCGACACGACGACGGTCATATGCCTTGATGACTACCATTC
CTTGGACAGAACCGGGAGGAAGGAGAAAGGTGTGACTGCCCTGGACCCCAAGGCAAACGACTTTGATCTCATGTATGAGCAAGTGAAGGCAATCAAAGAA
GGCAAGGCTATTGAGAAGCCAATCTACAACCACGTCACTGGCCTCCTCGACCCGGCGGAGCTCATCCAGCCCCCCAAGATCTTCGTCATCGAGGGTTTGC
ACCCAATGTGAGTTCACATTCTACCCCCATGCTTCTCCCATCTGTTGCAGTATTTGGTGTCTGTTTTTCTCTCTTTCTTCATCATATTCCAGTAGCTGTT
GGGTAAGTCGTTATCATAAAATATTTTGAATCACAGCAGCAACTTCTGTTTAAGTCTCTACAAAATATTCAATTCCTTGATGCTTAACAGCCAGCAGTAT
TTCCCGACTAAATAAGCATGATCATTTTGCAAGCTGTAACAAGCAGAATTTTTTAAACCAGGTATGACGAACGTGTGAGAGACCTCCTTGACTTCAGCAT
CTACTTAGACATCAGCAATGAGGTTAAGTTCGCATGGAAAATTCAGGTGAGCTGAACAGCAAGGTTTAGATGTTTCAATGGATTTTCTTGCTGTTATCTA
TCTTTAAAAAACAATCACCGGCACTTTTGCAGAGAGACATGGCAGAGCGTGGGCACAGTCTTGAAAGCATCAAGGCTAGCATCGAAGCCAGGAAACCTGA
TTTTGATGCCTTTATTGGTACTGCCTTTTTACCAACTAATCACAACAAGTGTTTTCCATTAACCAAAAATAAATAAAAGATGGCATGTAAACTCACCACT
TGCTATGACAGATCCGCAGAAGCAATACGCTGATGCTGTGATTGAAGTTCTGCCAACCCAGCTGATTCCTGATGACAACGAAGGAAAGGTGCTGCGTGTT
AAATTGATCATGAAAGAAGGCGTTAAGTTCTTCAACCCGGTTTACCTCTTCGATGAAGGATCAACCATCAACTGGATCCCTTGTGGAAGAAAGCTTACAT
GCTCTTACCCTGGCATCAAATTTTCCTATGGCCCAGACACTTACTTCGGCCAAGAGGTACTCATCTTGGTTTATTTGCCCTTTTGTGTCCAACGAGTAAT
GTTAACTGCTGTTACTTGGATAATAAATCTAAAGAAACCTAGCAAGTAGGACAAAGTAGGACAAAAAAGAGAGGGCTCCAAAACCATTCTTGGACTAGAG
ATCAACTATTCACCGAGTAGAACAATTCTAGCTGTCAACCAGGTCCTGCCTTAGACAATGCTGTACAATCTTAGTGTTTGTTTGTTTACTTCAGGTATCG
GTGCTGGAGATGGATGGGCAATTTGACAGACTAGATGAACTCATCTATGTTGAGAGCCACCTAAGCAACCTCTCAACCAAGTTCTACGGGGAGGTGACAC
AGCAAATGCTAAAGCATGCAGACTTCCCAGGCAGCAACAATGGAACAGGTCTCTTCCAAACTATCGTAGGACTGAAGATTAGAGATCTCTATGAACAGAT
CATTGCTGAGAGGGCCGGCGTTCCTGCTGAAGCAGCAAAAGTTTGATGAGCCCCAAATTCAAGTTCATGAATCATTTCATCACCAACTCAATGAGAATGA
GCATCCTCACGTTTCTTGTGACTAGTTTGAATATATTACAGCTAGAAGACGGTAGAAAGTTCACTGCAGAACTCATGAAAACCTGCATTTTGAACTTCTC
GAAAATCCTCTCCATGATGAGAGTCTCTTATGTCTCCTCTTAACACATTTCAATGTACATCTTCTCCCATGTTTCAATGCAGAAAATACATGTGCTTGCT
AGAATCAAAAGCGGTTGCTTTTATCTAGCGTGTCCTTTTTTTGGCTGTTACTGCTGATCACGACTAACATTCATAAAAGGCCATTTAAGAAATCTGAAAA
AATGGAGGTGGATTTGTAGAGAATTGTGAAAAATTATGAGGACATTTGGATATTCGGTACAGTGTTCTAGCAAATCACCCTGTGTGTGGAACTGTATATC
TGACACTGATAACAAGTAGTCCTTAATCATCCACTAACAAACGTATCATATGTGAATGTGATAACAGGACTGGTTATGAACTTAAGGCATAACAATCATG
TCATTATTATGGAAAAGGTACATTGTGCTACTTTCAAGAAATGATTCATAAACCTACTGTGCGGAATTGCAGATGTGAAACTGAGAATAATGTAGAAGTA
CAGGATCATTCGCTATCAATGTGTAACGACTAATGACAAGAAAATGGTTACAAACCTAAGTTATGTCAGTTATGATCTTATAAAAGGTACATGCTGCTAC
TCACTTTCTCATCCAAAATTCAACGAAATAGACTAACAAAAAACCATGAAGGGAGCTTCAGAACAAAAAATGGCCAGCCTCATGTAACTAGTAACTAGAT
TAAAGGGCAGTTTTCTATGCAAAATACATAAATTTTAACAGTACAGTGCAACAATCAGCAAGCTAAGGGGAATTCTCGGTGCGTAAGTGTGAGAAGTTGC
AGGCCACGCAATCTTAAGAGAGATGCACATAGATATCTCCAAACAACAGGAGAGCACAAGCACAAACATTCACATCAATAGCATGATTAATCCGTACAAT
GCGAGTATGTCCATATGAGATACTACGAAGTGACAATAGGCTCAGTAGTGACATTACAGTAAGCAACTGAATGTAGACGGCTGTTCCAGGTAGAAATTGT
GACTTATTTCGCTACAATCATCAAAAGAAAAGAGGTGGATGAACCGATATCGGCGATGGCAATGGTCGGCGTGCCAATGTCA

>Brachypodium-Bradi3g52400
TTTAGGAATAGATACATCCATTTTTGAGCAAATTTGAGAGAGGGAGTATTTGATATTTGTTTAATTACTCCAAACCTCTAGCTATCCAGCTATTAGTCCG
CATTGCTAGAACATGGGTACATATGAACCCATTTTATGTAACTTGGCTCTTATTCTATAAGTTTCAAAAAAAATTCAAAAAATCATGCTAGTAACTTAGT
GTTCTAATTTTTCATAATAATATATGATCATTTGAGAGCTGTGCGAAAGCACAAAATGGGGTACGGAACAAATTGCAGCGGTACAAGTTACGTAGCTTGT
GCATTTTGTTTTTACAAAAATTTACAACACTAAGCTTCTACCATGTCATGGTTGATTTCAAAACTTAAAAATACAACTTTTGTTAATTTTTTAGAAATTG
GGTTCATATGGACCCAGGATCGTTTTATCATTTTCCACTCTGCATAGATTTCAGTAAAAGTGATCTCCTCTTTAAAATTAGGATAATATCCAATTATAAT
AGTAGTGTTATCGCTGGAAGAAAGTAAATATTAACCATCAGCACTCTTTTTGTTTTGTATTTATTGTCGATTTGTCAAGTTCGTTAGAATGCAACAGACC
AGCATTCCAGCACTTATTTGATCTTGTGGTTTTGGTGTATGCAGAGAGTATACATGTATTTCAGAGGGCACAAGTAGAAGTGGGCAACGGAGGAAAAATA
CCAAATTATGTCTGCGGTTCTGTGCATACATACAAGTACATGTCATTCTTTGTATGGTATTGACTGTGACGGACATAATTACCTTCCAAGTTTGTTTGGT
GGAGAGGGTAGCAGTGTGGCACCATTATATAGTGTTTTTTCTGGAACGATCTGTTATTTGAAGCTTGGATTATTTACCTATACAAATTACAATTCATTCA
TATTTTTGGGTGCTTGTTTGGTTTGCTTGTGTGCTCTACAAGACCATGGTTGTTGGAACCTAAAGACAGCAAACCATATGGGGACCTCATTTGTGCCCTG
TGATATAGAAGCAATCTTACCGTCGTTGGAGATTCAGCTTCTGCTTGTTTTCATCTTCAAAGCTCAATGTATTTGTTAACGGCAACAAGGAGTCAAATGA
GATTCCCGTAATCATATTCTAGATTACACTGAATCATGCTAGTCAGATTGCTGTGTCTCAATTCTCTGATCAGTGATGAGTCATGGTTCTGTAACTTCCT
ACTCCCCGAGACGTATAATGCACAAAATTCACAAACGTGGTTTCTGCCGAGATGTTACAGCAGCATTGAGTCAAACGAATTCTACTGGAAGTCTAGAAGA
AGGCATTCAGTTTCTTCGTATATGCTATGGAATGTCTCGCATGTATTGACCATATATGCACAGGGGTCACAGGGGTTGGCGATGAGTGACTTGGGGATGC
TGACATGGCACATACCTGCAACCACATGTTGACACATGGGACTGCCTTCTAAGAAAAACACACACATGGTGAAGTAAGCATCAGCCATATCCTCTCCTAG
TCTGGGCGATCAATTTCCAGCCTCCATTCCTCATCCGCTTCCAGCCATCCTTGCACTGCCACGTGGTGGAACCATATCTAGATCCCTGGAACCACCACCA
AGCTTTCTTTCAAGCGTCCTTGGCCATCACAATTCAAGCATCGCTAGTTGGTAAAGACAAATCAGGCACAAGTATACTGCAGGACATTAAAATGCATAAG
AAATTTTAAATGTCCTTAGCTTGTTTATCTGGGCAGCTAGCAGACAAAAAACAAGCAGAATAATTCTCAGCAAAAAACACTAGTAACTTGATAAAGTAAT
TACTATAGGTTAAAAACATCGGCAGGAAGAGGGCACGATCATAAAAAGAAAACAAAAGCTTTTCCTAGCAAGATAGTTCAGTGTCTGGGGAAAGAATACT
GACAAGATACGATTGTTTGGAATTATAGGAAGAATTCATTTTCGTCTCACTATAAGCTGCCCTTGATATCATCAGAAAAGAAAAGGAAAATAGGGATACC
ACATCATCACCATCTCATTTCCCTCCTTATGTTTTCCTAGCTCTTATCTCCACAATTCTTCCATCCAAGTCTCTCTTCTCCTCAAGCCTCAGTTACAAGG
CTTGAAGTGAAGAAGAGCAGCTCCAACCGGAGCAAAAGTTGGGCAGCAAACATGGCAATCTGCAGCGCACACACCACCACATCCCTACGCTCCCCATGCA
CCACCATCTCAAACACAGGCCTCAGGCAGAACCAAGTCATCCTCTTCACAACCAGAAGCAGCAGGAGGGGTAGCACGAGACACGGAGCAAGGACCTTCCA
GGTTTCATGCACAGCCGAGAAGCCAATCATTATTGGCCTGGCAGCAGACTCAGGATGTGGGAAGAGCACCTTCATGCGCCGGCTCACCAGTGTGTTTGGA
GGCGCTGCAGAGCCACCCAAGGGAGGGAACCCAGACTCAAACACACTCATCAGCGACACGACAACAGTGATTTGCCTTGATGACTACCATTCCTTGGACA
GAACCGGCAGGAAGGAGAAAGGTGTGACCGCCCTCGATCCGAAGGCAAACGACTTTGATCTCATGTATGAGCAGGTGAAGGCAATCAAAGAAGGCAAGGC
CATTGAGAAGCCAATCTACAACCATGTCACCGGCCTCCTGGACCCAGCTGAGCTCATTCAGCCCCCCAAGATTTTCGTCATTGAGGGTTTGCACCCAATG
TGAGTTCACATTCCATCCTCATGCTCCACATGCTTCTTCCTTCTGTTGTACTGCCTCCGATCCATAATAAGTGTCGCTGATTTAGTACAATTTTAGTACA
ACTTTGTACTAAATCAGCGGCACCTATTATGGATCGGAGGGAGTAGTATTTGGTGTTAGTTTTTTTGTTTCTTTATCATATTCATTAGTTATTGGGTAAG
TGGCTATCATGAAATTCTTCTCAGACACTGCTGCAACTTCTATTAAATATCTACAAAACTTGCGATTCTATAATGCTTAACAAGTTAAAAATATTTCCCC
AACTAGTATTAACATGACTATTTAACAAGTTTTAACAAGCAGAAACATTTTCTAATTTCTGATCACCATATATTTGTTAATTCATATCTTTAAACCAGGT
ACGATCAACGCGTGAGGGACCTCCTAGATTTCAGCATCTACTTGGATATCAGCAATGAGGTTAAGTTTGCATGGAAAATTCAGGTCAGCTAAACAACAAG
GTTTAGATGTTTCTAACTCCATATGAGTTATGACACAGTGAATTTTGCTGCTGTTGTCTATCTTAAAAAAACACTGGCACTTTTGCAGAGGGACATGGCT
GAGCGTGGGCACAGCCTTGAAAGCATCAAGGCTAGCATCGAAGCCAGGAAACCAGATTTCGATGCCTATATTGGTACTGTGTTCTGCCAACTGATCACAA
CAAGTGTTTTCCAAATAAACCAAAATACACAAGAACATGCCACATCAAATTACTGATAATTGAAACTCAATAAAAATGGCATGTCAACTCACCACTTGGT
ATTACAGATCCACAGAAGCAATACGCTGATGCTGTGATTGAAGTTCTCCCGACACTGCTGATTCCTGATGACAATGAAGGAAAGGTGCTGCGTGTTAAAT
TGATCATGAAAGAAGGCGTGAAATACTTCAACCCTGTTTACCTCTTCGATGAAGGATCAAGCATCAGTTGGATCCCTTGTGGGAGAAAGCTTACATGCTC
TTATCCTGGCATCAAATTTTCTTATGGCCCAGACACTTACTTTGGTCAAGAGGTAATTCATCTTGGTTTATTTACTCTTTCCCACCGGCCACCCCCAAGT
AAAGTGTTCTGCTGTTACTTTGGAAAATAAACTGAAAGCAACCAAGCTAGTGGTCTAAAGTATGAGAGAGAACTCCAAACTATTCTTAGACTCGTGATCA
ATAACTCACTTGAGTAGACCAATTCTAACTATCAATCAGCTTCTGCCTCACTCTATGTTGTACAATCTTAGCGTGTACTTGTTGACTTCAGGTATCAGTG
CTGGAGATGGACGGGCAATTTGACAGACTTGATGAACTCATCTATGTTGAGAGCCACCTAAGCAACCTCTCCACCAAGTTCTACGGAGAGGTTACACAGC
AAATGCTAAAGCATTCAGACTTCCCAGGCAGCAACAATGGAACAGGACTCTTCCAAACTATTGTAGGACTGAAGATTAGAGATCTGTATGAACAGATCAT
TGCAGAGAGAGCCGGCGTACCTGCTGAAGCAGCAAAAGTTTGAAGACCGCCTCCCCCCCCCCCCCACCCCACCCCCAAACACACACACACATTGAGATTT
CATGAATCATTTCATCACCAGCTCAATGAGAATGAGCATCCTTGCGTTCATTGTAACTAGTTTGGAAATGTTACAGCTAGAAGACGGTAGAAAGTTCATT
GCAGAACTCATGTAAACCTGCATTTGAACTTCTCGAAAACCCTTTCCACGAGGGTGCTCTCACGTCTCTTCGTAACACATTTCAATGTACATCTTCCATG
TTCCATTGCAGAAATACAAGTGTTTGCTACTATCAAAAGTAGTTTCTTCGTTTCAGAGTGTTTTTTGTTGGTTGTTACTGCTGACCGTGACTAACATTCA
TAAAAGTTCATTTAAGAAGATTGGAAAATGACGTGCATTTTGTCATAGATAAAATAGTAAAAATCTGAGAACGTGAGGACTATTCGTTATGGTGTCCTAG
GACAAATCACCCTAAACTACATATCTGACACCGAGAATAATGCAGTAGCAGTGGATCACTCACTGACAAATGGGTAATGCATAATGACAAGATAGTGGTT
AACAACCATGCATCCTTATTTTAAAAAGTTATGTGCTGCTACTTTCCAAGATAATATTCATAAAGAACACAATAAACTTTCAGGTAAAAAACTGACAAAC
AAACAAAAAAGGAGCTTCAGAACAGAAATGCCCAGCTCCTTGTAAATGGCAATTTTCTGTGACAAACGTGTAAATTTTAGTAAAAGTGCAACAACAGAGA
ATCTATGGGAAATTTGCATAATGCCAATATGCCATGCTAAGTGCCTAAGTGTGAAAAACCTCCTGCCACATAATCTGAAAAGAGAAGCACACACATGTTT
CCAAACAACATGAGAGCACAAATAATCAAAATTTTACATCAATAGCATGCATGTCCGTTGGCAGGAAAATTCAGGTCTATTATCAATACTAGTGGTTTCC
ATACGAAGACGACAATATGACCATGTTCTTACAAGCGCTAGCTCATAGTGAAGACTGATGGACTGCTAAAAATCACTCATTATTTTGCAGCAATATGGTA
CAATACGATAACATAATTAGCTCACTGCTCAGTAATTGATACTAGAGCAAACAACTGAACATAGATTTGGCTATTTTATACAGAAACAGCAACTTGTCAC
ACAACAAGCATAATCAAAAGAAAAGACGGGGATAAACCGATAACTGTGATGGCCATGGAGCATGCGCCATCGGCCCGTCGGAAAGCAGTCCACCCCCTTC
ACCATTAAGAGGCGCCTCACACCCTGGTGGGACTGCCCTCCAGGTATGGCACCGGGGCGCCGCAAAATAAACTCGATTCCCCTCCACTCCACAGTTCCCC
GCATCCACACAAGCCGTGGCGCTCCTCCCGGCGCAGTCAACGAACAAGCTGTAAGCCCCAATGTTGTCCACCTCCTCCCATATCATCTGCGCCATGTCAA
GCCAGTACACACCCACCTTATTCACCCTTCCCGCCGACGGCATGGAGCCCAATTTCGGTCCAACCATGAAGAGCACCAGCAGCAACCGATTCCGGGCAGC
AACCAGATGGGGTCCCAACTGCAATCGG

>Rice-LOC_Os02g47020
ATAAAGTAGGATTTTTTTTTATTTACTTGTGATTGTAGCTTTATGGATAAAAGCACATGATGTAGATCAGCTAGCCAATCTTTTGTGGCTGCGATGTCCA
TTTGTCTCACAGTAAAAAAAAAACAAAAAAACAAAAGATTGAAGGCGCATATCACATTCTCACATTAATATCAATCCCTTGTAATTGGTGTTATACACCT
TTACCTTTTTAACGTTATGTATCATTTCTCATCATGCATTATGCCAATGCCAACTTTTGATCCTCTGATTTTGGTGCATGCAGAAAGTATACATGTATTT
CAGAGGGCACAAGTGAAGTGGGCCGTGGAAGAAATATTACAAAAGCCCACCAAATACTATCTGATTGAGCTGCAGTTCTGTGCATACATATATGTACATG
TCGATCTTGTATGTTATGTAGTGATGGAGATGTTCTAAGTACATGTCAATCTATAGTGTTATTTTTTTTAACAGGAATACTATTTTATAGTGTTGTTTTC
TGGGCTGATCGGTCTGTTGTGTTGAACCTCAATTCTTTACCTATACAAATTGCACTTTGTTCACTCTTTTGTTTGATAGTTCAATTTTACGGTTGATTGG
TCTGTTGGCCTACGACAAGAGCCATGCTCGTTGGAACCAGAAGACAGCAACCCATCTGTCTGGGGATCTCATTTGTGCTTTGAGACTTGGAAGGAATCTT
GCACTCCTTGGAGATTCAGCTTCCGCCGAACTTGGGATCAGGTGCAGTCCCAACTACAACTGCTGAACTTGGGATCAGGTGCAGTCCCAACTACAACTGC
ACGTTAGGGACTGCACAAGATCTTGTCCATTCAATTTTTCAGTGGAAGATCTAGATTAAATGCTACAATAACCTTGTTATAATAATTTTGTGCTAGATTG
TTTGAATGAACAGTGTCCATTAAATTTGGGCTTTGGATTTGCATCCCACAGCCGTAGCATGACTGTCTAAGTTGCAGTCATACTGGACTGCACAGGAACC
AAATTCGTACTCTTGTGCTCACCAATGTTTATGTATTTTTTTAACAGCAAATACAGAACCAAATGAGGCTGTTTATCATATTTTTCCCAGGTAATAATGT
TCTGGTTTGGCACGGTTTGTATTATAAGCATTGATACAACTTGAGTTGAGAATACATGCCAGAAAATCGGCAAACAAATAATATACGGCACAAACCTGAC
ATTATATATCATCAATGCATAATTGATTATATCATACGGCTGACCATTAACTTGCAAGATAAAATTGCACTGGAAAGTGGAAACAAATCGAATTTCTTCA
GTTTCGTGGCCGTGGGATGTTGGGCGTTGGCAGCCCCCCAGCATATGCTTTGGAGATGTCCTGCGAGTCTCGGCCATCTAGACATCTAGTGACATGGATG
CTGACTTGTCTTGGCCACACAGTGACGCGGCTGCTGATGAAGTGATGAGGTGCTCACCTGCTGCCACGAGATTACGCGTGGACTGCGTTGGTGGGCTAGA
TGTACATATATGGTGCACAGCAAACAGCAAGGTTGAAGGGAGCAGCATCAGCGATATCCAGCCTCCAGTTTCCAGCCTCCATTCCCTCATCCTCAGCCAG
CCATCCCTGCGCTGCCACGTGGCATAACCATATCTAAATTCATGAAACCACCACCAAGCTTTCTCCCGAGCATCCCTGGCCATCACAAATTCAAGCATCG
ATTAATCGGCAGCACAGGAACAAGTGCATGTATTCTCCGGGACATAAAAATGCAGGACGTGTAAAATAAATCTCAAAGTACGTCCTTCTCTTCGTATCTT
GGCAGCTAGCAGACAAGCAAAAAAGCACTGCAACTTTCAGCACATAATACTTATATAAATTCAGAAATTAAGTGAGAAATGTTAGAAACATCACCAGAAA
GGATGATTGTAAGAGAGCCAAAAAGCTTTTCTTAACAATAAAATTCAGTGTCCATAGGGAGAATGCTGACAAAATATGATTATTTGAAATTGAAGAACTC
ATTTTCAGTTCACTATAAGCTGCCCTTGATATCATCAGAAAAGAAAGGAAAATAAGGGGTACCACATCATCATCATCCTCTCTCCTCCTTATGTTCTCCT
AGCTCTATCCCCTCAATTCTTTCAACCTCCTCTCTCTTCTCATCAAGCCTCAATCAAAAGGCTTGAAGGGAAGAAGAGCAACTCCAGCAGGTAGAAAGGC
CAGAAGCAAAGATGGCGATCTCCAGCCTACATGCCACCACCTCCCTGCACTCCCCATGCACCACCAACACAAGCTTCAGGCAGAATCAGGTCATCTTCTT
CACCACCAGAAGCAACAGGAGGGGTAGCACAAGGTACGGAGGAGCAAGAACCTTTCAGGTTTCATGCTCAGTCGACAAGCCAGTGGTGATTGGCCTTGCA
GCAGACTCAGGATGCGGGAAGAGCACCTTTATGCGCCGGCTCACCAGTGTGTTTGGTGGTGCTGCAGAGCCACCCAAGGGTGGCAACCCAGACTCAAACA
CACTCATCAGTGACACGACAACGGTGATATGCCTCGATGACTACCATTCCTTGGACAGGACTGGCAGGAAGGAGAAAGGTGTGACTGCCCTGGACCCTAG
GGCAAACGATTTTGATCTCATGTATGAGCAGGTGAAGGCAATCAAAGAAGGCAAGGCAATTGAGAAGCCAATCTACAACCATGTTACTGGTCTCCTAGAC
CCACCGGAGCTTATCCAGCCCCCCAAGATTTTTGTCATTGAGGGCTTACATCCCATGTGAGTTTACATTTTATCCCATGCTCCACATGATTCTTCCTTCT
GCTGTAGTATTTGGTGTTTATTCTTTTGTTTCTTCATCACATTTGATTACATTCTGGGTAAATCGCTCTCATAATCTCAGTCCAAATTATGTTATATATC
TTAAAAAATATTTCAAGTACCTGATTTTTCAGGAGGTAAAAATACTTCCCGAGTAAAACTAACATGATCATTTTGCAAGTCTAACACAAGCAGATTGTTT
TTCCAATTTCTTGTCATTACTTATTAGTTTACTTATACTTTTAAACCAGGTTTGATGAACGTGTGAGGGACCTCCTAGATTTCAGCATCTACCTGGACAT
CAGTGACGAGGTTAAATTTGCATGGAAAATTCAGGTCTGTCCAACAGTAAGGTTAATGTATTTCTTCTTCCACATGAGCCATGGAACAGCAGATTTTGCT
AAAATAAACTTGCACTTATGCAGAGGGATATGGCAGAGCGCGGTCACAGCCTTGAAAGCATCAAGGCTAGTATCGAAGCCAGGAAACCAGATTTTGATGC
CTTCATTGGTACTGCTTTTTACTAACTAAAATTTCAAAGCTACAATTATAATTCAGTAAAAAAAAGAAGAAGCTATATTTGAATAGATAAAAGATATGCA
AGGCATACCACATCAAATCACCAACAATTGAAACTCAATAAAACAAGACATGTCAATGCTTACCATTTGTTATGACAGATCCCCAGAAGCAATATGCTGA
TGCAGTGATTGAAGTTCTGCCAACCCAGCTTATTCCTGATGACAATGAAGGAAAGGTGCTACGTGTTAAATTGATCATGAAAGAAGGTGTAAAGAACTTC
AACCCAGTTTACCTCTTCGACGAAGGATCAAGCATCACCTGGGTCCCTTGTGGAAGAAAACTCACATGTTCTTATCCTGGCATCAAATTTGCCTATGGCC
CAGACACTTACTTTGGGCATGAGGTAATTTAAATGGTTTATTTGTCCCTTTTTGCCATGTCCGCAGCAAACCAACCACTGTCACTTGGATATTAAAATGA
CAGCAAGATAGCGAGCAGTCTGAACTCCGAAGTATGAACAAATACTCCAAAACAACTATAGATCAACAATTCACTTCGTACACAAATCATAATTGTCAAT
CAGCTTTCCTCTCCCAGAGCTGTATATGCTTACTGGTTTGTTGATGTCTTCAGGTATCAGTGCTGGAGATGGATGGCCAATTTGACAGACTAGATGAGCT
TATCTATGTTGAGAGCCATTTAAGCAACCTCTCAACCAAATTTTATGGAGAGGTGACACAGCAAATGCTAAAGCATGCAGACTTCCCCGGCAGCAACAAT
GGAACAGGTCTCTTCCAAACTATCGTAGGACTGAAGATTAGAGATCTCTATGAGCAGATTATTGCTGAGAGGGCCGGTGCACCTACTGAAGCGGCAAAAG
TTTAATGAGCTCCACATTCATATTTCGTGAATCTCTTCATCACCATACCATATCAATGACAATGGGCATCCTCGCATTTCTTGTAACTAGTTTTGGAAAT
ATTACAGCTAGAAGAAAGTAGGATGGTCATTGCATAACTTGTGAAACCATGCAATGGAACTTCTAAAAATCCCTCTCCATGAGGGTGCTCCTACATCTCT
TCTTGACACATTTCAATGTACATCTTCTATATTTCAATGTAGAAAGAAATACGGTTGCTTTCTACTATAAAAAATAGGTCCTTCCTTTAGTGCCTCTCTT
GTTGGCTATTGCTTCTGGTCATAAGTCAACAACATATGATCGACAAGGGAAGAAAATACAGACGGAATATTTATAGATGAATTGGGAGTAAAATTTATGA
GTGGTAGTCCAATGAGTGCCTAACCAATCTCACTCTATTGTGTGGATCTGCAGTGAGAATAATGCAATTCAGTGAATCATATTCGTTCACCAATTAATGG
AGTCATGGGATCATCATGGTTATATGCAGCTATACTTTAAACAGAAGTTATATACGGTGCACATGATAGTTTCAGATAAATAACAAACAGACAACCATGA
AAGGAACTCCAGATTTCAGAACAGAAACTCATAGGCTTGCATATGTGAATTTCAAAAGCACATTGCATAAACATGGAGTCTAAGAATTGCATAAATAATA
TGATGCTGAGCATGAATATGAGACAGTGCATGTTATGCAAGCCTAAAAGAGAAGCCTACAAACTCATACAAAACATTGGTGATCAGCATGTACCGGCCTA
CCAGGTGGTACCACCGGAAGTCATGACGACAATTACAATCTGTACTTGGTGTTTCCATATGATACAAAAATGTGACTTACTATGACATGTGTTGGCTGAA
AGGGAATTGCTAGAAAAACACTCATTATGTTGGCACAACATGCTACGGAAGTAAAATATCCACAGTAATAGATTTACAGCAAAACAACTGATCATAGATA
AGGTTTCTTCACTTGTCTCACTAGTTACCATGCATCATCAAAAGAGAAGACGTGGATAAATCCATATCTGTGAAGGCCATGGCAAGTGGTTCATTGCTTG
AATGGACAATGGTCCAAGCCCTTGACCACCGAGAGGCACCTCACGCCCAGGCCGCCATGCATACCAGTCACGGCACCCAGGAGCAGCAATGTAAATTCGG
TTCGCCTCCACGCCACAGTTCTCCACGTCTACACAAGCAGCTGTACTCCTCCCGGCGCAGTCCACAAACAAGCTGTAAGCCCCAATGTTGTCCACCTCTT
CCCACCTCATCTTCACCATGTCAAGTGCATAGACGCCAACCTTCTTCACACTCACCAATGTCTCAAACATATGGCCCAATTTCGGCCCCATCATGAAGAG
CACCAG

>Doligosanthes-KV782616.1
TTCTAGGCATAGTTCTCAACAAACAAGCTCTTATTAAAAATAAAAAATAGGTTCCTAATATAGTTATACCTTATACATCTATGAATTTGTGAGACCTTTTGAGTTCGCACTTGCAATTTTTGGATTTGTGCATAAGTTCCTAATAGTGCCTTTGCTTTGTAGTTTCTATGCTAGTTTTTCTTCATAGTATTTGTTTCAACAAAAGACTGTACAAATGTACAAAATTGAATACACATATTGTCATAAAAATTTAAAGGAAGGTTGAGCGAGCAATGTCACATCAGGAGTGAGTCATTGTAAACAATGTTATGTAACTTTGCATTTTTTTTATGCAACATGTGTGTGAAGAACTTTGGTTTGTTTGATACATTCTGCTAATACCAACAGCGGTTTGATCTTCGTTTTGTTCTGTGCATGCAGAAAGTATACATGTACTTCAGAGGGCACAAGTAGGCCATGGAAGGATTTACTACCAGTACCATCTGGTTGCTCTGCGGTTCTGTGCATGCACATAAATACATGACAGTCGCTGTATGTTGTGACAATGTTTTTTCCCCCTTTGAAGTTGAGGGCTATACCATTATATTGTAGTGTTGTTTCTGGACCGATCTATTCTTTACGCATATACAAATGGCACTTTGTGTACACTTCTGTTTGCTAGTGTGGCTGAGCCGTTTGATTGGTCTGTTGGTGCCTTACAACAAGAGTCATGGTTGTTGGAAACCAAGACAGCAACCATCCTGGCCTCCTGGGATCTCAGTTGTGTGTTTTGTGACGTTGATCGAATCTCCCGGTCTTTCTTGGAGATTCAGCTTGTGCCGAACAGCATAGGGTCGTCATTCGTGCACCTCAATGTTTCGGACTGCTTATTTGTAAACATCAACAATGAGTCTGGTGAGACTCTTGGTAACATTCCGGTTCTCATATTTTATCCCAGTCGACATGAATGGAACTGTGACAACACTGTCAGCGCTACTGTCCACTGTCGAGACAAACACAATTATGTAATTTTTTTGGGGCATGCTATGCGACGAATTGGCAATGCAGCAAATATTGTTTCGGCTCATGAATCCAACTGAACGCATTCCTCTCGATGCACACACTGGCACAGATCCTTTCCAGTGGCATATTCGACAAAAAAAGAAAAAAAAAAGGGAAATCCCCTCACAGGTCTTGGACATCAGGTGGTGTGGACACTGACAAGTCCTGGCCGTTGAGTGACGCCGATGCTTACCTGGCGCACCCCTGCAGAGCCATCAGGTTATCGCGTGGAGTGCAGGGGCACTGCGTTCCGAGACCAAGAACGTACATATGGTGCACAGCATGGTACGGGGGGCATCATCATCAGCAACATCCTCCCAAAGTCCTCCCAGGACTCATCTGCAGCCACCCATCATTCCCTCATCTGCAGCCAGCCATCCTTGCGTCGCCACGTGTCAAAACCATATCTAAATTCATGGAACCACAACCAAGCTTTCGGTAGTGAGCCCCTGGCCATCACAAGTCACGAATCAGCTAATCAGCAACGACAAAAACAAGCACTAGTATTCTCCAGGGCATTAACATCCAGACATGTATAGAAATCTTAAATACGTAGCATCTTAGCAGCTTTGCAGACGAGCAATAAGCAAAATAGTTTCAACATAAACCCTCTAAAACCCGCTTTGGCATGTTAAGAGCATAGTGGCCACTACAAAAACGTTTTAGCTTCTGTGAAGAAAATTCAGCGTCCAGAGGAAGAATACTGACAAAATACACTTGTAATGAAATGAAAGGAAGAACTCATTTTTCAGCTCGCTATAAGCTGCCCTTGATATTATCAGAAAAAAGAAAGTGAAAAATAGGGACACCACATCATCGCCATCCTCTTTTCCTCCTTATGTTCTTCTAGCTCCACATCCACTTTTCCATTCTCCCTCTCTTCTTCTCTTCAAGTCCCACCCACAAGGCTTGGAGGGAAGAAGAGAAGCTTAGCCCAGAACAAAGGCTGGCAAGCAAACATGGCGATCTGCAGCGCACACACCACCACCTCCTTGCACTCCCCATGCACAACCGTCTCGAACACAGGCTTCAGGCAGAAGCAAGTCATCTTCTTCACCAGCAACAGGAGAAGCGGCAGAAGGCATGGAGGGGCAAGAACCTTTCAGGTTTCATGCTCTGTCGAGAAGCCAGTGGTGATTGGCCTGGCAGCAGACTCAGGATGCGGGAAGAGTACCTTCATGCGCCGACTCACCAGCGTGTTTGGTGGTGCTGCAGAGCCACCCAAGGGCGGGAACCCGGACTCTAACACGCTCATCAGTGACACCACGACTGTGATATGCCTTGATGATTACCATTCCTTGGACAGAACCGGGAGGAAGGAGAAGGGTGTGACCGCCCTCGACCCAAGGGCAAACAACTTTGATCTCATGTATGAGCAGGTGAAGGCAATAAAAGAAGGTCAGACAATTGAGAAGCCAATCTACAACCATGTAACTGGCCTCCTTGACCCACCGGAGGTTATCACGCCCCCAAAGATTTTTGTCATTGAGGGTTTGCACCCAATGTAAGCTCACATTCTATGCCCATCCTCCTCTTGTGCTACTACTCTGGTTCATTCTCTCATAGTATATGGTGTTTGTTCTTTTGTTTCTTCATTGTATTCAGGTAAGTGGCAACAATAAGCTTTTCCCCAGACAAACCTTAATTTCTGGTCTTAATGAGTTAAAAGAACAAGTCGTAGTAAGAAGATTGTTTTATAAGCCATGACAACAAGCAGAAATATTTTCTTTCTAATACCTAACTACCATTTATTTGTTTCAACCAGGTTCGATGAGCGTGTGAGGGACCTCCTAGATTTCAGTATCTACTTGGACATCAGCGATGATGTTAAGTTTGCATGGAAAATTCAGGTCAGTTCAACAGAATTAATTATGTTTTAATTGTTCCTCATGAGTCATTGAAGGGATTTTTCTGCTCTTTTCTATCCTCTAAAATATCACCGGTACTTTGGCAGCGGGACATGGCAGAGCGTGGGCACAGCCTTGAAAGCATCAAGGCTAGTATCGAGGCCAGGAAACCAGATTTTGATGCCTATATTGGTACGGCATTCTGCCAACCATATTATGATCAGCTTAAATTGTTTCTTTATAAAAAAACTATACACCAAAATGCCACATCAACTAATGGAATTCATAGTCAACAAATGAAGACAAGTTAAACCTTACCATTTGGTGTGACAGATCCACAGAAGCAATATGCTGATGCTGTGATTGAAGTTCTGCCGACCCAGTTGATTCCCGATGACAATGAAGGAAAGGTGCTACGTGTTAAATTGATCATGAAAGAAGGCGTGAAGCGCTTCAACCCAGTTTACCTCTTTGATGAAGGATCAAGCATCACCTGGGTGCCTTGTGGAAGAAAGCTCACATGCTCTTACCCTGGCATCAAATTTGCCTATGGCCCAGACAGTTACTTTGGCCATGAGGTAATTCATCTTTGTATATTTATCCTCTTCAGTCCCCATGAAAAAGTTAGTTCTGTTGGAAACCAAATTGACACTTGATACAACCTAGCTGGCAGTCCAAATTATGATTCAAAAACAAACCACCTTTAAATTAATGATCAAGAGGTTTCTTTGCTGACCAACTGTACCTGTTGATCAGTCTCTACCTGACCCAAAGTTTTAAAGAGTTAGCATTTGCTTGATGTATTCAGGTATCAGTGTTGGAGATGGATGGGCAATTTGACAGACTAGATGAGCTCATCTATGTGGAAAGCCATCTAAGCAACCTCTCAACCAAATTCTATGGAGAGGTGACACAGCAAATGCTAAAGCATGCAGACTTCCCAGGAAGCAACAATGGAACAGGCCTCTTCCAGACCATCGTTGGACTCAAGATTAGAGATCTCTATGAACAGATAGTCGCTGAGAGGGCTGGCGCACCAGCTGAAGCAGCGAAAGTTTAATAATCTGCACATCAGATTCTCTACACCTCTTCAAACTCAATGAGAATCCTCGCATTTCTTGTAATTAGTTCAGAAATATCACAACTAGGAGGTAGAAATGTCATTGCAGAACTCAGGAAAACGTGCAATGGAATTTCTAGAAATCCTCGACATGGGGGTGCTCTTACATATCTTCTTCACATGTTTAAATGTATATCTTCTTCCATGCTTTTATGCGGAAAGAAATACAGCTGCCTTCTACTATGAAGTGTAAATGTTTATTTCAACACTCCTAGTGTTAGTTATTTTTATGACAATGAACCAACGTTCATGCAAGAACAGTTAAGAAGAATCGAGATAAAACATCTATTATGATGAATTATAGAGAGTAAAACTAATCACCCAATAAGGAGCATTGGTGATCTGACCAACCCATCCTATTTTGTGGATCAACATCCCGATGAAGTAACCATGGATCATTAGTGACAAAAGGGTTAAAACTTATGGAGTTGCCCTCCACTCCTCCAGACAGAAGTCATACAGAACACAATATGTTCCAGATAAACAACTAATGGAAAACCATAAAAAGGGAACTTTAGAACCAATTAAATGAGAATGACATATATTCGAAAAGAACAGGAGAGAATGATCACATATATGGACATAAAAAAATTATTAGCTGCCTCATACTCCCTCCGTTCCAAATTGTAGTTAATTTTGGCTTTTCTAGAAACATTATATTTGCTATGCAACTAGACATAATATATATCTAGGTGCATAGCAAATACAATGTATCGAGAAAAACCAAAACGACCTACAGTTCGAAACAGAGGGAGTACCATTTTTGTGTTTCAATATATGTAAGAGCACCTATCATCAGTGTTACAAGACCTACAATCCTGCTATCATCAGTGTTTTAAGTCAACAAGTGTTAGTTCATAGCAACAAACCACCAAATCACTTATTATTTCAGTATCATATTACTATAAAAGCAACATCATCTGCAATTGATACAGCAGCT

>Maize-Zm00008a022714
ACCGACTTAAAGATGAAAAGACTACTTAGGCCTTGACGGATCCCCATAAGTCATTAGCAAATGTAGTGGACATGAATGTAATTTTACATGGGCTGCGTCC
CACGTCTATAAATAGATGAACAGTACTCCCGTACTGTTCACGCTGACTTGGCATTTACTTTTGCGTCATACTTGTATTTTCATCTCCTTCCAAGCCGAAG
GTACATTTGTAATTCGATATTGTTTCTATTTTTCTATGATGATATGATAAAGTTAAATTGATGATGTTATATGATTATTCATGCTATCTTTTATGTTTCA
TATGTTTCGTCCTTCATGTATGCTATGATGATGAAGGTTCATCCTTCATAACCTTCGTCCGAAGATCGTTATATCCTAAGGGAAATAATGCTTCAAAGGA
CGAAGGACTTTATCGTTTAACATTCTCTGTGTTGTCTTGTTCTTAACTCATAGCATTTGAGAACAAGTCTCCAACATAGAGTGATTCTACCCTAGAGCGT
GTGTCATCTGAACCCCCTGGTCTACACGACTAGAATTTGGATTTAGCATGCTCAACCTTTGAAATGTTACTCTGCTCATCCCTTTTATAGTGTAAGGGAG
GAGAGAGGTTACATCAACCTTGGATTCCACCAGCTAAGACCTAATTGTCTCATTAAAATGTTTGCATATATAGAAGCAATGAGCATTTGTGACTAAATGC
CTCGATTGGGGCACATGGCTAGCTCAACACAGTCATAGTTAGTCATTGATAGCTCACGAGAGATAGGTATATATATATCCTTGCAAGACACGTCTAAATA
TAAATCTTTATGATGACCCTATTTTCACTACTACTCGTGCCACATGTCTTGCATCTACCAAAATAGATAATTCTAAGAGAACAAGTCTCTTTGCCTTATA
GAATAAACTAAGCATTTTAAATTAATGTGAACATATAACCTATATTAACAAACAAACTAAAACTAAAACTAAATCTAAAACTAAATATTATTACTAACAA
ACTAAAACCTAAAAACCAAAGATACTAACCAAGATTAACCTAAACATAAATATGCCAACTTTCCAACTAAATAACTAATCTAAATATAGAGCACATATAC
AACTACATTCAACCAAAGTTTTTATCGTGTTTGACCTACCTAAAATCCCTAACATCTCTATCAAAATATATTTTCCCTTTAAACCCTAGCAATCAATGAC
AGGTCAGTCGCACCATACGGTATGGTATAGTATAGCGCCTGGTTAGTTTTGAAAAATAATTTTTAAATAATTAGAAATGTTTTTTTAAAAAAACTCTTTT
AGAATTGGAACCGGGGCCAAGAACATACATATGGTGCGCAGCGCAGCGTTGCATGTTACGGCCACGAACCACGATCATCAACACCATGCTCCCAAAGACC
TACCAGGTCTCGCGCCTCCAGCCTACCCATCATTCCCTCATCTGCAGCCAGCCATCCTTGCGACGCCACGTGGTGAAACCATATCTATATTCATGAAACC
TCAACCAAGCTTTCCCTCGAGCGTCCTTGGCCATCACTAGTCAGGCATCAGCTAATCAGCAATGGGATAAAAAAAAGCACAAGTGAGGTCCAGGCCAAAA
AATACAGACAAGTACGGAAATCTCAAATACGTACTTCCACTGTACGCCGCATTTAACTCGCTATATGAAACCTCGCCATGGCATGTTAGAAGCATCAACA
GGAAGAATGGTCGTGAAAATCTTAAAGCTTTCTCACAAGAAAAATTTAGTGTCCAGAGGAGGATTGGAGGAATACTGACAAAATACGCTTGCTGCGTATG
AATGAAAGGAGGAATTCAATACTGACAAGATACAATCTATATGCGAATGAATGAAAGGAAGAACTCAATACTGACAAAATACACTCGCTGCTAATGAATG
AAAGGAAGAACTCAATACTGACAAAATACATTCGCGGAGTTGCGGTGAATGAATGAAAGGAGAAACTCAATACTGACAAAATACACTCGCTGCAAATGAA
TGGAGAACTCATTTTCAGCTCACTACAAGCTGCCCTTGATATTATCAGAAGAAAAAAAAGAATGTGAAAAATAGGGACACCACATCATTGCCATCCGCAT
TTCGTCCTCATGTTCTTGTTATCTTGTAGCTCCACATCCACCATCCCACTCTCCCTATTCTTCTTCTCTTCAAGTGCCACTCCCATCCACCACAAGGCTT
GGCTTGGTGGGAAGAAGACAAACGCCGGCACGCGCACGCAGACACGATGGCGATCTGCAGCGCGCACACTACCACCTCCCTGCGCTCCCCATGCACGACC
GTCTCGAACGCAGGTCTGAGGCAGAAGCAAGTCATCTTCGTCACCAGCAACAGGAGGAGCGGCGGCGGCAGGAGGCACGGAGGGGCAAGGAGCTTCCAGG
TCTCGTGCTCCGTCGACAAGCCGGTGGTGATTGGCCTGGCGGCAGACTCAGGGTGCGGCAAGAGCACCTTCATGCGCCGGCTCACCAGCGTCTTCGGTGG
CGCCGCGGAGCCGCCCAAGGGCGGGAACCCGGACTCCAACACGCTCATCAGTGACACCACGACAGTGATATGCCTCGACGACTACCATTCCCTGGACAGG
AACGGCAGGAAGGAGAAAGGTGTGACCGCCCTCGACCCTAGGGCCAACAACTTTGATCTCATGTATGAGCAGGTGAAGGCGATCAAGGAAGGCCAGGCAG
TCGAGAAGCCCATCTACAACCATGTCACTGGCCTCCTCGACCCTCCGGAGCTTATCGCGCCACCAAAGATTTTCGTCATTGAAGGTCTGCACCCAATGTA
AGCTCACGCTCTGTGTGCCCTTGTTCCACTCACTACGCTACTGCATATATACCCCGGTCAATTCTTCCACACTTGGCTCTATTTGATTAGTTGTCAGGTA
CATGGCGACAATAAGCTTTCCCGGCATAAACTCTAACAAGTGGAAGTAACAAGATTTTGTTTTCTTACACCAGGTTCGATGAGCGAGTGAGGGACCTCTT
AGATTTCAGTATCTACTTGGACATCAGTGATGAAGTTAAGTTTGCATGGAAAATCCAGGTCAGCTGAGCAGAAACACTTTTATGTTTGTTGTTCCACATG
AGCCAGTGAAGAAGGGGATCTTTCTGCTGTTTTCTAGTATAGTATCCTCTAAAATACTACCGGTGCTTTGGCAGCGGGACATGGCAGAGCGTGGGCACAG
CCTTGAAAGCATCAAGGCCAGTATCGAGGCCAGGAAACCAGATTTTGATGCCTTTATTGGTACGGCATTCTTCCAACTATATATGTTATAATCAGTATAA
AACCGCTTCTCAATAAACCTAGGATATACAGCAAAATGCGACATCAATCAATCAAATATCTAGTCAAGAAATGGAGACATGTTAGAGCTTACTACTTGCT
ACTTGGTGTGACAGATCCGCAGAAGCAGTATGCTGATGCTGTGATTGAAGTTCTGCCGACCCAGTTGATTCCCGACGACAACGAAGGAAAGGTGCTGCGT
GTTAAGCTCATCATGAAAGAAGGGGTGAAGAACTTCAACCCGGTTTATCTCTTTGACGAAGGATCGACCATCAGCTGGGTGCCTTGTGGAAGAAAGCTCA
CATGCTCTTACCCTGGCATCAAATTTTCCTATGGCCCGGACACTTACTTCGGAAACGAGGTAATCCATCTGTCTATTTGTCCACTTCAATCCCTCGCGCA
AAAGTCCTAGCAAGTAGTCTCAGTTACCTCTTTTTAGACTTGTGAAGAAGAATTTGCTTGGCTGGCCAACTATATGTTTGGATCAGTCTCTACCTGACCC
AAAGGCTTTACAGAGTCAGCATTTGCTTGATGTCTTCAGGTATCTGTTCTGGAGATGGATGGGCAATTCGACAGACTAGATGAGCTCATCTACGTGGAGA
GCCATCTAAGCAACCTTTCAACCAAGTTCTACGGAGAGGTGACACAACAAATGCTAAAGCATGCAGACTTCCCAGGTAGCAACAACGGGACAGGTCTCTT
CCAGACCATCATTGGACTGAAGATTAGAGACCTCTATGAACAGATTGTTGCTGAGAGGGCTGGTGTACCAGCGGAAGCAGCAAAAGTTTAACGATCTATG
CATTCAGATGTCCTAAAACTACAGCTCTCCGAACTCAATGGGAGTAACAACCTTCGCATCTGTTGGGATATATGGCGAGCTAGGAGGTATAGAAATGTCA
TTGCAGAACTCAGGAAAACGTGCAATGGAATTTCTTGAAATCCCTCTTGAAGAGAGTGAGAACTCGATAGATCAAGAATCACCACACGTTGTATTAATCG
TATGGTATAATATTTATACATGTACAGGATGAGCTATGCATACTGGCGAGCGTTGGCAGTCTGCGGCGTAGCGTGAGCGGAGTGTGTTAGCCCTTTTCCA
AACCTCTAAAATTAATAGTTAGTAGCTAAAATTAGCTAAAAAGTTTAAAACGGATCAGCTAATGAACCAGTTTATTGTTAGCTATACTTCTCATATAGCT
ATTAGTTGGTAGTTGTTTCAACCCAGCCAACAATTTTTTAGCTCTAGAGGTTTAAAATAGGGCCTTAAACGGGCCGTTGCGGTGAGTGGCTAAGGGGGTG
TTTGTGTATTTGTCAATTTAGAGACTACAATAAAATAAAATCTAGAAACTAAAATTAGTCTCAAGAAACCAAATTGTTGTGCATGCTAACACCCCTTAGT
CTAGACGACTGAGTAGATGACAACGAGACTGTTGTGGAAGTTATTGAATAGGATCATTGATAGTCCTTTTATGAGGATGCCTGCAAACCATCGTGCACTA
GGAATGTGCGGCGCACGCATGTCCTCTAGAGCATCTTTATCCCTAACAAAATGGATGTCCAATACAATATGCTTGCCCCCTCGGTGATGCACATGGTTTT
AGGACAAGTAGATGGAAGAAACATTATCACAATATGTGATGGTCGCCTTAGGGACATTGAAGTGAAGTTCACTAAGAAAATTGTGTAGTCAGACATTGGT
GATCCCACGATACTCGACCTTCGCACTCGACCTAGAGACTGTTGGTTGTCGCTTCAATAATGGCCGGGGCATGAGAGCATCCCTGAGGAACACACAAAAG
CCAGATGTCGAGTGCCTTGTATTAGGGCACCCGACCCAATCGATGTCGCTATAAGTTGTGATCGACGGTAAGGCTGGGGCATGGAGCTTAACACCGAATG
TGGTTGTGCCCTTGATGTAGTGCATAACTCGTTTGAGGAAGGAAGAGTGGCAATCGCATGGTGAGTGCATGTGCAGACATAGTTGTTGCACAACATATGC
AATATCTAGCGTAGTGATGTTTAGGTATTGTAGCGTGCCAGCCATGCTACAGTACGAGGAATGGTCTTCACAAACATCCTATACATCCTTCTGTGTGTCC
ATCTGGCATGCAAGAAATATCTGCTGCTTTAGAGTATGTGGGAGAGAAATGGTCTTCACAAACACCGGTCACCAAGGGTAGATGTCATCAACAAGGTAAT
ACTCTTAGTTGCACTCATGACCATTCACCGCGAAGTTCACATTTGAAGCTTCACTTTTGAACATGTTAGTGAACAACAATGACTAACTAAGCATGTTGAT
GGCGTTGTTTGACCATGCCACCC

>Setaria-Sevir.1G289200
AGGCTTCTAGCTATTCAATTCTATGCATAGTTCTCAATAAACTGAAGTTCTCCTTAAAATGTTGAAAACTATAGGTTCCTAATGTAGTTATGATTTCTAC
ATCTATGAATTTGTACGAATTGTTTTGAGTTTTGCACCTGCAATTTTTGCATGGTGCATAGGTTCCTAATGGTTCCTTTGCTTTTTATGTGTCACCTCGT
CTGTTTCTAATCCTTGTCTTTATAGTTTCTATGTTCTTTTTCGTCATAATATTTGTTTCAACAAGGACTGCACAAGCATACACAATTAAATACACATTGT
CATAGAAGAATATAGGAAAGTTGAGAGTGAGCATGTCGAGTCATTGTGAACAATGTTACCTTTTTTATTTAAACCATCAACATGTGTGAAGAACTTTTGT
TTATACCATACATTCTGCTAATACCAACACAGTTTACTTTCCGACCAATACCAACAGTGGTTTGATCTTCGTTTTGTTTGGTGTGTGCAGAAAGTATACA
TGTACTTCAGAGGGCACAAGTAGGCCATGGAAGGATTTCCAATACATATGCTTGCGCTGCGGTTCTGTGCATACACATAAGTACATGTCAGTCGTTGTAT
GTTATGACAATGACAATGTAATTTTTAACATTTAAAGTTTGTATTTTGGAGGGGTATGCCATTATATTGTAGTGTCGTTTCTGGACCGATCTATTATTTA
CTAGTATACAAAGTACACGTCGTGCTCACTTCTGTTTGCTAGTGTGACTGAGCCGTTTAAGTGTCTGTTGGTGCCTCACAACAAGAGCCCTGGTTGTTGG
AACCCAAGATAGCAACCATCCTGGCCTCCTGGGATCTCATTTGTATGTTCTGTGACGTTGAATTAATCTCCCTGTCTTGGAGGTTCAGCTTCTGCCGGTT
CTTGCCCTCAATGTTTCCGACTCTGCTTACGTGTCAACATCAGGAGTAGATGAGACTCTCTTTGGTAATATTCTGGTTCTCACATTTTCTGCCAGTCAGC
ATGGATGCAGCTGCGGCAACAGAGCCAGCATTGCTGTCCACACTGTCGTGACACGATTACGCAACTTTTTTTGGAGGATTTTATGTGGCAAATTGGCAGT
GCAGTAGCAAATATTGTTCTCGGCTCGTGAATCCAAATGAATTCATTTCTCTTGACGCGCACGGGCATGTGTTTCGGAATGGCATATCTGAAAAAAGGAA
ACGAAGAAGGGAGATCCCTCACAGATCACTTGGGCATCAGGCGATGCGGACGCTGACAAGTCCTGGCCGTCGAGTGAGGCGGATGCTTACCTGGCGCACC
CCCTACAGAGCAATCAGGTTATCGCGTGGACTGCAGGGGCACTGCGTTCCGAGACCAAGAACGTACATGTCGCGTGAACAGCACGGTACAGGGGGATCAT
CAGCAACATCCTCGATCCATTCCACCCAAAGTCCTCCCAGGTCTCTCATCTGCAGCCACCCATCATTCCCTCATCTGAAACCAGCCATCCTCGCGCCGCC
ACGTGGCGAAACCATATCTAAATTCATGGAACCACAACCAAGCTTTCGCTCGTGCGGCCCGGGCCATCACAAGTCAGGGATCAGCTAATCAGCAACGACA
AAAGGAGCACAAGTATTCTCCAGGTATTAAAATTTCAGACACGTATAGGCATCTCAAATACGTAACGTATTAGCAGACGAAACAATAATAAGCAGAATAA
TTTCAACGTATAAACCCTCCAAAACCTGCTATGGCATGTTAAGAACACCAGGAATAGTGGCCACTGATAAAACATTTTCGCTTTCCTGAGCAAGAAAATT
CAGCTTACATCCAGCGGAAGAATACTGACAAAATACACTTGTACTAGGAATGAAAGGAAGAACTCATTTTCAGCTCAGTATAGGACGCCCTTGATGTTAT
CAGAAAAAACAAAGTGAAAAATAGGGACACCACATCATCGACATCCTCTTGTCCTACTTATGTTCTTCTAGCTCCACATCCACCATTCCATTCTCACTCT
CTTCTTCTCTTCAAGTTCCACTCACGAGGCTTGGAGGGAAGAAGAGAAGCTTAGCCCAGAACAAAGGCCGGCAAGCAAAAAAATGGCGATCAGCAGCGCG
CACACCACCACCTCTCTGCACTCCCCATGCACAACCGTCTCGAACGCAGGATTCAGGCAGAAGCAAGTCATCTTCTTCACCAGCAACAGGAGAGGCGGCA
GAAGGCACGGAGGGGCAAGAACCTTCCAGATTTCATGCTCCGTCGAGAAGCCAGTGGTGATTGGCCTGGCAGCAGACTCGGGATGCGGGAAGAGTACCTT
CATGCGCCGGCTCACCAGTGTGTTTGGTGGTGCCGCAGAGCCACCCAAGGGCGGGAACCCGGACTCCAACACGCTCATCAGTGACACCACGACCGTGATA
TGCCTTGATGACTACCATTCCTTGGACAGAACCGGGAGGAAGGAGAAGGGTGTGACAGCCCTCGACCCAAGGGCGAACAACTTTGATCTCATGTATGAGC
AGGTGAAGGCAATCAAAGAAGGCCAGACAATTGAGAAGCCAATCTACAACCATGTCACTGGCCTCCTCGACCCACCAGAGGTTATCACGCCCCCAAAGAT
TTTTGTCATTGAGGGCTTGCACCCAATGTAAGCTCAGTCTATGCCCATGCTCCACTTGCGGCTACTACTCTGGCTCATTCTCTCATAGTATATGGTGTTT
GTTCTTTTGTTTCTTCATTATATTCATGGCTACAATAAGTTTCCCCAGACAAACTTCAATTCTCTGGTGCCTTGAGTTAAAAGAGCAAGTCAAAATAACA
GGATTGTGTTAGAAACCATGAAAACAAGCAGAATTATTTTCTCTTTCTAATATCTAATTACCACTTATTTGTTTCAATCAGGTTCGATGAGCGTGTGAGG
GACCTACTAGATTTCAGTATTTACTTGGACATCAGTGATGAGGTTAAGTTTGCATGGAAAATTCAGGTCAGCTGAACAGAAATAATTATATTTTTCTTGT
TCCTCATGAGTCATAAAAGGGACTTTTATGCTGTTTTCTATCATCTAAAATATATCACCGATACTTTGGCAGCGGGACATGGCAGAGCGTGGGCACAGCC
TTGAAAGCATCCAGGCTAGTATTGAAGCGAGGAAACCAGATTTTGATGCCTTCATCGGTACAGCATTCTGTCAACTTTGTCTTTTTTAATTGAAGTCGCA
AGTTATGTTATGATCAGCCTAAGTTGTTTCTGGATAAAAAAAGACTATGCAACAAAATGCTACATCAACTAATGAAATTCAAACTCAACAAAATGAAGAC
ATGTTAACGCTTACCACTCGGTGTGACAGATCCGCAGAAGCAATATGCTGATGCTGTGATTGAAGTTCTGCCAACCCAGTTGATTCCTGATGACAATGAA
GGAAAGGTGCTGCGTGTTAAATTGATCATGAAAGAAGGCGTGAAGCACTTCAACCCAGTTTACCTCTTCGATGAAGGATCAAGCATCAGCTGGGTACCTT
GTGGAAGAAAGCTCACATGCTCTTACCCTGGCATCAAATTTGCATATGGCCCGGACACTTACTTTGGCCATGAGGTAATTCATCTCTGTTTATTTGTCTT
CTTCAGTCAGGAAAAAGTTTGTCTGTTACTTGGAAACTAACTTGACACCTGATAACGATCTAGCTAGTAGTTCAAATTAGGATTTAAAAAAAGACCAAAC
CACTTTTAAACTAGTGATCAAGAATTTCCTTGGCTGACAAACTAAACTGTTGATCAGTCTCTACCTGACCCAAAGTTTTTAGAGTTAGCATTTGCTTGAT
GTATTCAGGTATCAGTGCTGGAGATGGATGGGCAATTTGACAGACTAGATGAGCTCATCTACGTGGAGAGCCATCTAAGCAACCTCTCAACTAAATTCTA
CGGAGAGGTGACACAGCAAATGCTAAAGCATGCAGACTTCCCAGGAAGCAACAATGGAACAGGTCTCTTCCAGACCATCGTTGGACTGAAGATTAGAGAT
CTCTATGAACAGATAGTTGCTGAGAGGGCTGGTGCACCAGTTGAGTCAGCGAAAGTTTAATGATCTCCACATTCAGATTTCCTACACCTCTTCAAACTCA
ATGAGAATGAGAATCCTCGCATTTCCTGTAATTAGTTCGGATATATCACAGCTAGAAGGAGGTAGAAATGTCATTGCAGTGCTCAGGAAAACATGCAATG
GAATTTCTAGAAATCCCTCGCCATGGGGGTGCTCTTGCATCTCTTTTTCACATGTTTGAATGTATACCTCTTCCATGCTTTTATGCAGAAAGAAATACAA
CTGCCTGGTGCCTGGTACCTCTCTGACCAGGAGCCAATGTTTATGCAAGAACAGTCAAGGATCGAGATAGAACATCTATTTTGATGACACAGGTAAATTT
ATAGGTGGCCCAGTAAGGAGCATGGTGTTCTGGCCAATCCATTCTATATTGTGGATCAGCATTACATTGAAGAAGTAACCATGGATCATTAGTGACAAAA
GGGTTATGGAGTTACCCTCCAGATAGAAGTCACACAGAACACTATATATTTCAGATAAAGGACAAATGGGAACTTCAGAACAAATTAAATGAGAAGGACA
AATGTTCCAAAAGAATAGGAGAGAATAATCGCATATAGGCACACAGAACAAAAAATATTTTAGCCTGACTCGTACCATTTTAGTGTTTCAGTATGAAAAT
ACAGTGTATTTTTGCTACTACTAGTGTTTTAAGTCAACAAATGTTGGATCATAGCAACCAACTGCTTAATCACTCATTATTGCGGTAGCACATACTGTAA
AAGCAACATCTTCAGTAATTCATACAACAGCTGAATCTAGATACGGTTGTTCTTACAGTTGATACAAGCATTGCCACACAAATATAATCAAAAGAAGAGT
GGTGGATAAACCCATATCTTTGATGGCCATGGCTGCCGACCCATTGCAAATCTGCTAAATGGTCCATTGTTAGCATCGCCGAGAGGCGCCTCCCACCCTG
GAGGGAATGATCTCCAGCGGCGCCCAGTAGCCACAACATAAACTCGGTTCTCCTCCACGCCACAGCTTCCCACATCCATGCACGCAGCAGCACTCTTGCC
GGCACAGTCCACAAAGATGCTATACGCCCCAATGTTCTCCACTTCCTCCCACCTCATCCGTGCCATGTCAAGCCCGTAGATGGCCACCTTCTTCACTTCC
CTTCTATCCTGATACAAGGAGCCCGATTTCGGCTCCAGCTTGAAGAGCACCAGCAGAAGCCGATCGCCAGCAGCGACCAGACGGGGCCCAAAGTGCCACC
GATCGAACGTGGTGGCGTCTGGGAGGCCGGCGGCTGGCAGCATTT

>Switchgrass-Pavir.Ab02808
GGGCTCATTCTTAGGAATCCTGAGAATGCCGCTCAGCCCTGTGTAGTCTAGCTTGAAGCAGGTTAGGCTGGGGTGTGTTGAGGTTTCCCCCTTCTTTCTT
TTTCACCCTTTTCTGTGCCCTGTTGGGCGGTACCGAATTCTTGTATTTCCGTTGTGAAATGGAAATGGGGTAAAGCCTCGATTCCAAAAAAAAAGTAATT
TTTGGATGGCACATAAGTTCCTGATGGAGTAACAGTGCCTTTGCTTTTCTTGTCAGCGAGACTGTTTCTAAATCCTTGTCTTTGTAGTTTCTATGCTAGT
TTTTCTTCATCGTATTGTTTCAACAAGGAAATGTACAAATGTACACAATTGAATACACATATTGTCATGAAAAACTGAAGGTTGAGCAAGCTTGTCACAT
CAGGAGTGAATCATTGTGAAAAATGTTATGTAACTTTGCCTTTTTGTTTAAACTGTCAACATGTGTGTGAAGATCTTTTGTCTGTATGATACATTCTGCT
AATATCAACACTGTTCATTTTAGAGTTTAGACCATGACCAACAGTTGTTTGATCTTCGTTTCATTTGGTGCATGCAGAAAGTATACATGTATTTCAGAGG
GCACAAATAGGCCATGGAAGGATTTACTACCAATACCATCTGATTGTGCTGCGGTTCTGTGCATACACAAGTACATGTCCATTGTTGTATGTTATGACAA
TGTATTTTTTTTTTTGACTTTGAAGTTGAGGGGTATACCATTATATAGTAGTGTCGTTTCTGACTGATCTATTTTTTTTTACCCATATACAAATTGCACT
TTGTGTACACTTCTGTTTGCTAGTGTGGCTGAGCAGTTTGATTGGTCTGTTGGTACCTTATAACAAGAGCCATGGTTGTTGGAATCCAAGACAGCAACCA
CCTGGTCTCCTGGGATCCCAGTCTTTCTTGGATATTCAGCTTTTTCCGAACAGTATATTCAGCTTATTTGTTAACACCAACAAGGAGTCAATCAGTCAGG
TGAGACTCCCTCCGTAATATTCTGGTTCTCGCATTTTATGCCAGCAGCATGGATGCAACTGTTGGAACAGAGTCAGCATTGCTGTCCACCGCCGAGGCAC
GATTATGCAACCTTTTCGTTCTGGAGGATTTTCTGTGACGCATTGGCAGTGTGTGTAGTAGCGAATATTGCTTCGGCTCATGAATCCAGATGAATGCATT
CCCCTCGATGCATACAGCACAGATGTTTCTGACTGGCGTATTCGAAAAGAGAAGGGGAGATCCCTCACTGGTCCTGGATTTGGACATGAGGCGATGTGGA
CGGTGACTAGTTCTGGCTGTCGAGTGACGCGGACTGCGGGGGCACTGCGTTCTGAGACCAAGAACGTACACTGGTGCACAGTATGGTACGGGTGGGGATC
ATCATCAGCAGCCTCCCGAAGTACTCCTAGAGTCCTAGGTCTCATCTCCAGCCACCCATCATTCCCTCATCTGCAACCAGCCATCCTTGCGCCGCCACGT
GGCAGAACCATATCTAAAATCATGGAACCACAACCAAGCTTTCGCTCGTGCGCCCGCCCCAGGCCTGGCCATCACAAGTCAGGAATCAGCAATCAGCAAC
GACAAAACAAAGCCCAAGTATTCCTTCTCCACGGCATAAAATCCAAGACATGTATGAAGATCTCAAATACGTAGTATCTTACCAGCTTTGCAGACGAGCA
ATAAAAGGAATAATTTCTGACATATAAAAAAAACTTTCTAAAACCAGCTGTGGCATGTCGAGAACATCACCGGGAATACTGGGCACTAAAAAACGATTTA
ACTTTTCTGAAGAAACTTCAGCATCCGGAGGAAGAATACTGACAAAATACAGAATGAAAGGGAGAACTCATTTTCAGCTCAGTATAAGCTGCCCTTGATA
TTATCAGAAAAATGAAGAAAGTGAAAAATAGGGACGTCACATCACATGATCGCCACCCTCTTTTCCTTCTTATGTTCTTCTAGCTCCACATCCAGCATTC
CATTCTCCCTCCTCTTTCTCTTGAAGTCCCACCCATAAGGCTTGGAGGGAAGAAGAGAAAGCTTAGCCCAGAACAAAGGCCGGCAAGCAAAAATGGCGAT
CTGCAGCACGCACACCACCACCTCCCTGCACTCCCCATGCACAACAGTCTCAAACGCAGGCTTCAGGCAGAAGCAAGTCATCTTCTTCACCAGCAACAGG
AGAAGCGGCAGAAGGCATGGAGGGGCAAGAACCTTTCAGGTTTCATGCTCCGTCGAGAAGCCAGTGGTGATCGGCCTGGCGGCAGACTCAGGATGCGGGA
AGAGTACCTTCATGCGCCGTCTCACCAGTGTGTTTGGTGGTGCTGCAGAGCCACCCAAGGGTGGCAACCCGGACTCCAACACCCTCATCAGTGACACCAC
GACAGTGATATGCCTTGATGACTACCACTCCTTGGACAGAACCGGGAGAAAGGAGAAGGGTGTGACCGCCCTCGACCCAAGGGCCAACAACTTTGATCTC
ATGTATGAGCAGGTGAAGGCAATCAAAGAAGGCCAGACAATTGAGAAGCCGATCTACAACCATGTCACTGGCCTCCTCGACCCACCGGAGGTTATCAAGC
CCCCAAAGATTTTTGTCATTGAGGGCTTGCACCCAATGTAAGCTCACATTCTATGCCTATGCTCCACTTGTGCTACTACTCTGGCTCATTCTCTCATGCT
ATATGGTGTTAATTCTCTGGCGCCTTAAAGATTTAAAAGAACGAGTCAAAGTAACAAGATTTTGTTACAAGCCATGACAAGCAGAATTATTTTCTATTTA
TAATATCTTATTACCACCTATATGTTTCAACCAGGTTTGATGAGCGTGTGAGAGACCTCCTAGACTTCAGTATCTACTTGGACATCAGCGATGAGGTTAA
GTTTGCATGGAAAATTCAGGTCAGCTGAACAGCAATAATTTTTTTTCTTGTTCCTCATGAGTCATTAAAGGGATTGTATGCTGTTTTCTATCCTCTAAAA
TATCATCGGTGCTTTGGCAGCGGGACATGGCAGAGCGCGGGCACAGCCTTGAAAGCATCCAGGCTAGTATCGAAGCTAGGAAACCAGATTTTGATGCCTT
CATTGGTATAGCATTCTCCAAACTATGTTATTTTTAATTGAGGTCGCCAACTATGTTGATATGATAAGATCAGCCTAATTTGTTTCTGAATAAGCAAAGA
TTATTCAATGAAATGCCACTTCAACTAATGAAACTCAAACTCAACAAATGAAGACATATTAAAGCTTACCATTCGGTGTGACAGATCCGCAGAAGCAATA
TGCTGATGCTGTGATTGAAGTTCTGCCGACACAGTTGATTCCCGATGACAATGAAGGAAAGGTGCTGCGTGTTAAATTGATCATGAAAGAAGGCGTGAAG
CACTTCAACCCAGTTTACCTCTTCGATGAGGGATCAAGTATCAGCTGGGTGCCTTGCGGAAGAAAGCTCACATGCTCTTACCCTGGCATCAAATTTGCCT
ATGGCCCAGACACTTACTTCGGCCACGAGGTAATTCACCTCTGATTATTCATCCTCTTGAGTCCCTCAGAAAAAGTTAGTTCTGTGGCCAAGATTTTGCT
TGGCTGAGCAACTATAACTGTTAATCAGTCTCTACCTGACCCAGAGTTTTAAAGAGTTAGCATTTGATTGATGTATTCAGGTATCAGTGTTGGAGATGGA
TGGGCAATTCGACAGACTAGATGAGCTCATATATGTGGAGAGCCATCTAAGCAATCTCTCAACTAAATTCTATGGAGAAGTGACACAGCAAATGCTAAAG
CATGCAGATTTCCCAGGAAGCAACAACGGAACAGGTCTCTTCCAGACCATCGTTGGACTGAAGATTAGAGATCTCTATGAGCAGATAGTTGCCGAGAGGG
CTGGTGCACCAGCTGAAACAGCAAAAGTTTAATGATCTGCACATTCAGATTTCCTACACCTCTTCAAACTCAATGAGAACGAGAATCCTCGAAATTCTTG
TAATTAGTTCGGATACATCACGGCTAGAAGGCGGTAGAAATGTCATTGCAGTACTCAGGAAAACATGCGATGAAATTTCTAGAAATACCTCGCCATGGGG
GTGCTCTTACATCTCTTCTGCGCATGTTTAAATGTATATCTTCATCCATGCTTTTATGCGGAAAGAAATACAGCTGCCTGCTACTATGAAGTGTAGGTTT
TTATTTCAATGCTTCTAGTGTTGGTTATTTATCTGACCAGGACCCAGCGTTCATGCAAGAACAGTCAAGAAGGATCGAGATAGAACATCTATTTTGATGA
ATTGCACCAATAAGGAGAATGGTGTTCCCAACCATGGATCATTAGTGACAAGGATGCTACTTTTGTTTCAGATAAAGTATAGGTGATCTTTTCTCCTGAA
TGGAAAACCGTAAGAGAACTTTAGAACAAACTAAACTTGAAAGAAAAATGTTCCAAAAGAACTGGAGAGAAAAATCACATATAGGCACACAAATAAATTA
TTAGCATGTCTCATACCGTTTTAGTATTTCAGTATGTTGTTATAACATAGTTTTGCTATTGCTAGTGTTTTAAGTCAGCAAATTTGGATCATAGTAGCAA
CAAACTGCTACATCACTCATTATTGCAGTATCACATACCATATAACTAAGCAACATCTTCAGCAATCGAAACAGAAGCTGAACCTAGACACTGTTGTTCA
ACATTTTGATACAAGCATTGCCACACAAATATAATCAAAAGAAGAGCTGTGGATAAACCCATATGTTTGATGGCCATGGCTGCCGATCCGTCATCGCTCT
TCCGCTAAATAGGTAATTGTCAGCAACACCGGGAGCTGCCTCCCACCCTGGTGGAAATGATCTCCGGGGGCACCCAGGTACTCCTGCTAATGGGGCGGGG
CTTGATGGGTTTTTTGGGTGGGTTTTAATACGGGTACTATTGGATGGGTGGAAACGGGTGACACTATGAAATGGGTTGGGGCGGGTTGGGTTGACGACAT
AGACGGGTTGGGACGGGTTGGTAGTAGATCGGCACGTAAGTCGCATATCATCTTCCATCGTGACTTCGGGTTGGGGCGGGTTG
>Sorghum-Sobic.004G272100
GTCCAATACAGTTAAAATTTCTAAATTTATGATTTTTTTAGTTCTTTTTTTTTCTAAAAAAATGCATTTGCAATTTTTTGGATGGTTCATAAGTTCCAAT
AGCGGCTTTGTGTTTTCATGTCAGTGTGTCTATTTCCAGTCCTTGCCTTTGCAGTTTGTATGTTAATTTTCGTCATAGTATTTGTTTTAATAAGGGCCTG
TACAACTGTACATTGTTGAACACACACACACAAGCACACTTGTCGTAAAAAATAAAAGGTAGGTTGGGCAAGGATGTCACATCAGGAGTCAGTCATTGTG
AACGATGTTGCCTTTTAAATTGTCAACATGTTCTGAAGAACTTGGTTTGTGTGATACCAACACTGGTTTGATCTTATTTCGTTTGGTGCATGCAGAAAGT
ATACATGTACTTCAGAGGGCACAAGTAGGCTATGGAAGCACTTGCAATAGTCAACCGAGTACCATCTGGTTGCTCTGTGGTTTTGTGCATACACATAAGT
AAGTACATGTCAGTCGTTGTATGTTACCGACAATGTATATTTTTCCCTTTAAAGTTTGTATGGTGAAGGGTATATACGATTATATTGTAGTGTCTTTCTG
GACTGATCTGTTTTAAACCCCAATTCTTTGCCCATATATACAAATTGCACTTTGTGTGGACTTGTTTGCTACCAAGGCTTCGAAGATTGATTGGTCTGTT
GATGCGACGGTTGTTGGAACCCAAGACAGCCAGTCAGCCAGGCCTCCTGGGATCTCATTTATGTGTTCTGTGACGTTGAACGAATCTCCCGGTCTTTCTT
GGAGATTCAGCTTGTACTGAACTGCATGGATGAAACTGTTGCCTCCTGCTGGTTTATTTGTTATCGTCAGCAAGGAGTATAGTGTGTCTCCCCTGGTAAT
ATTCTGGCTTCACAGTTTGTGCCACTCAGCATGGATGAAACTGTTGCAACACAATCAGCATCCCTGTCCACAGTGGAGACACGATCATGTTACTTCTTTT
ATGTATGCAGGGTGTTGCGTGACGAACTGACAATGTAGCGAATATTGTTTCGGCTCATGAATCCAAACGAATGTCATTTACAGGAGCCTGAAATACATGC
ACATGAATCGATTTAATGCAATTACCTCGATGCCTTGGGGTGGCATATTCGAAAAGAAGAAAAAGGAAAAAAAAGAAAAAGAGAAATTCTCTCACAGGTC
TGGGACATCAGGTGATGTGGACGCTGCCAAAGTCCTGGCCGTTGAGTGACGTACAATGGTGCACGGCATGTTACGGGGCAATCATCAGCAACATCCTCCA
GCCACCCATCATTCCCTCATCTGCAACCAGCCATCCTTGCGCCGCCACGTGGAGAAACCATATCTAAATTCATGAAACCTCAACCAAGCTTTCCGCTTTC
CCACAAGCGTTCGTGGCCATCACTCGTCCCTAGTCAGGCAGCAGCTAATCAGCAATGGGATAAAAAAAAACAAAAACAAGCACAAGTACAGAAATACAAA
AATACAGAAATTTAGCTATTAAACTACAGATAAGTACAGAAATCTCAAATACGTAATGTACGGCACATTTAGCAGCAGCTAGCACTAGCAGACGAGCAAT
AAGCAAAATGTTTTCTGCATATAACTCGCTATTAAACCGTACCTCGCCATGGCATGTTAGATCGAAGCATCATCAGGAAGAATGGTCATGAAAACATCGA
AGCCTTTTCTCAACAAGAAAACCAGAGGAGGAGTACTGACAAAATACACTCGAATGAAAGGAGGAACTCAATAGTGACAAAATACACTCGCTGCGAATTG
AATGAATGAAAGGAAGAAACTCAATACTGACAAAATACACTCGCGGCGAATGAATGAAAGGAAAATCAGTGAAAGGAAGAACTCAGTACTGACAAAATAC
AATGAAAGGAAGAACTCATTTTCAGCTCAGTATAAGCTGCCCTTGATATATTATCAGGAAAAAAAAAAGAATGTGAAAAATAGGGACACCACACCATTGC
CATCCTCATTTCGTCCTTATGTTCTTGTTATCTTGTCGCTCCACACCCACCATCCCATTCAGTTTGCCTCTCTTCTTCTCTTCAAGTCCCAGCCACAAGG
CTTGGACTCTTGGAGGGAAGAAGACAAGCTTAGCCAAAGAACAAACGCCGCCGGCACGCACGCAGAGATGGCGATCTGCAGCGCGCACACTACCACCACC
TCCCTGCACTCCCCATGCACGACCACCGTCTCCAACGCAGCTGGCTTCAGACAGAGGCAAGTCATTTTCTTCACCAGCAGCAGCAACCGTAGGAGCTGCG
GCGGCGGCGGCGGCGGCAGAAGGCATCACGGAGGGGCACGGACCAGCTGCTTCCAGGTCTCATGCTCCGTCGACAAGCCGGTGGTGATTGGCCTGGCGGC
GGACTCCGGGTGCGGCAAGAGCACCTTCATGCGCCGGCTCACCAGCGTCTTTGGTGGCGCCGCGGTGCCGCCCAAGGGCGGGAACCCGGACTCCAACACG
CTCATCAGTGACACCACCACAGTGATCTGCCTCGACGACTACCATTCCCTGGACAGGAACGGCAGGAAGGAGTACGGTGTGACCGCCCTCGACCCAAGGG
CCAACAACTTTGATCTCATGTATGAGCAGGTGAAGGCGATCAAAGATGGCCAGGCAGTCGAGAAGCCCATCTACAACCATGTCACTGGCCTCCTCGACCC
GCCGGAGCTTATCACGCCGCCAAAGATTTTTGTCATTGAAGGTCTGCACCCAATGTAAGCTCACGTTCTATGCCCATGCTCCTCCACTTAGTACGCTACC
ACCCCGATCAATTTATCACATAAAGAATACTGTGTATGCTCTTTTGTTTCTTCACTGTATTTGATTGATTAATTGTCAGGTAAAAATGGCTGCACAATAA
GCTTTCCCCACACAAAATATAACAACTGGAATAACAAGATTGTTTTAAATACAAGCCATGACAACTAGTTATTATATGCTTAAACCAGGTTCGATCAGCG
TGTGAGGGACCTCTTAGATTTCAGTATCTACTTGGACATCAGTGATGAAGTTAAGTTTGCATGGAAAATCCAGGTCAGCTGAACATAAATACTTTTATGT
TTCTTGTTTCGATCTCATGAGTCAGTAAAGAGGATCTTTCTACTGTTTTCTACTATCCTCTAAAATATTACCGGTACTACTTTGGCAGCGGGACATGGCA
GAGCGTGGGCACAGCCTTGAAAGCATCCAAGCCAGTATCGAGGCCAGGAAACCAGATTTTGATGCTTATATTGGTACGGCATTCTTCCAATTATATGTTA
TATAATATAAATATAATCAGCATAGATTGTCTTTGATTAGCATATATATATATATATATATATATACAGCAAAATGCCACATCAATCAAGTAATCAAATA
TATAGTCAACAAATGAAGACATGTTAGAGCTTACTACTTGCCACTTGGTGTGACAGATCCGCAGAAGCAGTATGCTGATGCTGTGATTGAAGTTCTGCCG
ACCCAGTTGATTCCCGGTGACAATGAAGGGAAGGTGCTTCGTGTTAAGCTCATCATGAAAGAAGGGGTGAAGTTCTTCAACCCAGTTTATCTCTTTGATG
AAGGATCGAGCATCAGCTGGGTGCCTTGTGGAAGAAAGCTCACATGCTCTTACCCTGGCATCAAATTTGCCTATGGCCCAGACACTTACTTTGGAAAGGA
GGTAATCCATCCCTGTTTATTTGTCCTCTTCATTCCCTCATGCAAAAGTTAGTTCTGTTACTTGGAATTGGAAACTAAATTGACACTGATAGCAACCGAT
CTGGTAGTCTAAATTACCTCTTTTAAACTAGTGAACAAGAAATTGCTTGGCTGACCCAAAGCTAGCTTTACAGAGTCAGCATTTGCTTGATGTGTTCAGG
TATCCGTTCTGGAGATGGATGGGCAATTTGACAAACTAGATGAGCTCATCTACGTGGAGAGCCATCTAAGCAACCTCTCGACCAAGTTCTACGGAGAGGT
GACACAGCAAATGCTAAAGCATGCAGACTTCCCAGGAAGCAACAACGGAACTGGTCTCTTCCAGACCATCATTGGGCTGAAAATTAGGGACCTCTATGAA
CAGATTGTTGCTGAGAGGGCTGGTGTACCGGCGGAAGCAGCCAAAGTTTAATGATGCATGCATTCAGATCTCCTATCCTAAAACTACAGCTCTTCAAGCT
CAATGAGAACAACCACCTTCACATCTCTTCTTGTAATTAGTTCGGATATATGGCAAGCTAGGAGGAGGTAGAAGAAATGTCATTGCAGAAACTCAGGAAA
ACCACGTGCAATGAAATTTCTAGAAATCCCTCTCCTTGGAGGGCGGTCTTATATAATCGCTTCTTCACTTGTTTAGACGTATATCTTCTTCCATACTTCA
TTGCAGAATTGAAAGAAATTAAAATAAAAGTGCCTACTACTATCAAGTGTAGGAATTTGAATTCATCCATACTTGTATTGTTGGTTATTTCTCTGGCCAG
GAGCCAACATTCGTGCAAGAACGAACAGTCATAATAAATTCATACACTAGAGATGTACACAATCTATCCATTATAACACATTTGACTTTTTAACACCAAA
TTTGACCACTTGTCTTATTTAAAAAATTATGCAAATATCACTTTCTTTATCATGGCTTAGTTTATTAATAAAAATTCTTCAAAAATGACTTGAATTTGAG
TATATTTATACAAATTTTTTTAATAAGACGAGTGATCAAACTTGGGATGAAAAAAGTCAAACGTCTTATAATTTGGGACGGAGAGAGTAATAAATTGTTG
GTTAAACTTCTATTTTTGTGGACATTTAAATAATGATACATATTAAACTTAAGATTTAAAATAAAAATAAAATAGTAATTAATATGATTAGCCATATTAA
ATTGAGTTTATATATGGCTAATCATATTAATTACTAAAAGTAGAGTTTATGAATAAAATTGAGCCCAAAATGCAAAGTTTGGGATGGAAACAATCATCTT
CATAGTTGTAGGATGAAATTAAGCACAACATGCAAAGTTTGAAGACCTAAACGCCTATTTTGAAAGTTTAGGGATGAAACTGACCTCAAATAATAGTTGA
GGGACCAAAATATCTATTTTACCTATCATTTATAATATTAAAATTATATTAGCCATATATGACATTTAAATAATGATACATACCATATGTTATATTAGTG
TTATTGTTATTTATATAATTAATTAGTCATAATTATAAGATTTTGATGGTTTCAAAATAATTTGTATTTTGCGAATTCGGATAATATCATATATTTCACA
TTTCCTCTGAATATGGATGTGGAATCGAACGAAAGATAAACTTAAAAACGACGGATACATCAATTTAACATCTATATTTAAATCAAAATACATGATATTT
TGGTTATCTGAACATCCATATTCATCCTAATCTCACTTTCGAAGAATTTTGATATATCGTACGCCTCTCTATGTTTGACGCTCAAT
