# Supplementary material for: Insights Into the Regulation of the Expression Pattern of Calvin-Benson-Bassham Cycle Enzymes in C3 and C4 Grasses
Source: Front Plant Sci. 2020 Oct 16;11:570436. doi: 10.3389/fpls.2020.570436 (PMC7595957; doi:10.3389/fpls.2020.570436)
Supplement: Supplementary file 1 [file Data_Sheet_1.ZIP › PRK-other-spp.txt]

>Brast04G095300 | Chr04:5896288..5898617 reverse
ACAGAACAAATTGCAGCGATACGTAGCTTGTGCATTTTTTTTACTCCCTCGGTCCCTCCATCCCATATTAAGCGACTCAAATTTGCCTAAATATAGATGT
ATCTATACCTAAAAAGCTTCTAGATACATGTAATATTTCGGCACTTAATATGGGACGGAGGGAGTACAAAAAATTACAACACTAAAGCTTCTACCATGTA
TTACTTGCATGGTTGATTTCAAAACTTAAAAAGACGACTTTTGTTAATTTTTTAGAATTGGGTTCATATGGACCCAGGATCGTTCTATCATTTTCCACTC
TGCATTGATTTCAGCAAAAGTGATCTCTTTAAAATTAGGAAAATATGGAATTTATCCACTTGTAATTGTAGTGTTATCAGTTATCACTGGAAGAAAGTAA
ATAGTAACCACCAGCTGGCCACTGTTTTGCCTATGTCCATCTGTCTTCCATATATTTGTTCAACAGAAAAAATATGCATATTTTTTTTTCTTTTTATTGT
CTATCTATTCATATAGAACTTGGGTGGTTGTCAAGTTCGTTAGAATGCAACAGACCAGCATTCCAGATATTATTTGATCTTGTGGTTTTGGTGTTTGCAG
AGAGTATACATGTATTTCAGAGGGCACAAGTGAAGTGAGCAACGGAGGAAAATACCAAATTCTGTCTGCAGTTCTGTGCATACATACAAGTACATGTCAT
TCTTTGTATGGTATTGACTGTGACGGACATAATTACCTTCCAAGTTTGTTTGGTGGAGGGTGTAGCAGTGTGGCACCATTATATAGTGTTTTTCTGGAAC
GATCTGGTGTTTGAAGCCTGGATTATTTACCTATTCAAATTATAATTCATTCACATTTTTTGCTTGCTTGTTTGGTTGAGTGTTTGATTGGTCTGCCTGT
GTGCTCTGCAAGACCATGGTTGTCGGAACCTAAAGACAGCAAACCATACGGGGATCTCATTTGTGCCCTGTGGTATAGAAGCAATCTTACCTTCGTTAGA
GATTTAGCTTCTGCTTGTTTTCATCTTCAACGCTCAATGTATTTGTTAACGGGAACAAGGAATCAAATGAGATTCCTGTAATCATATTCTAGCTTATGCT
GAATCATGCTAGTCAAATTGTGGTGCCTCAATTCTCTGATCAGTGATGAGTTGCATAAAATTCACAAACGGTTTCTGCCGAGACGTTGACTCAGCATTGA
GTCAAAATGAATTCTACTGGAAGTATAGAAGAAGCCATATATGCTATGGAATGTCTCGCATGTATTGACCATATATGCACAGGGGTCACAAGGGTTGGCC
GTTAAGTGACTTGGGGATGCTGACATGGCACATACCTGCAACCACATGTTGACGCATGGACTGCCTTCTAAGAAAAACGCACACATGGTGTACAGCATGG
TGAAGTAAGCATCAGCCATATCCTCTCCAAGTCTGGGCGATCAATTTCCAGCCTCCATTCCTCATCCGCATCCAGCCATCCTTGCACTGCCACGTGGTGG
AACCATATCTAGATCCCTGGAACCACCACCAAGCTTTTTTCAAGCGTCCCTGGCCATCACAATTCAAGCATCGATAGTTGGTAAAGACAAATCAGGCACA
AGTATACTGCAGGACATTAAAATGTATCAGAAATTTCAAATGTCCTTAGCTTATTTATCTGGGAAGCTAGCAGACAAGAAACAAGCAGAATAATTCTCAG
CAAAAAACACCAGTAAGTTTATAAAGTAATCAATATAGGTTAAAAACATCAGCAGGAAGAGGGCACGATCATAAAAAGAAAACAAAAGCTTTTCCTAGCA
AGATAGTTCAGTGTCTGGGGAAAGAATACTGACAAGATACGATTGTTTGGAATTATAGGAAGAATTCATTTTCAGCTCACTATAAGCTGCCCTTGATATC
ATCAGAAAAGAAAAGAAAAGGAAAATAGGAATACCACATCATCACCATCTCATTTCCCTCCTTATGTTTTCCTAGCTCTTATCTCCACAATTCTTCCATC
CAAGTCTCTCTTCTCCTCAAGCCTCAGTTACAAGGCTTGAAGTGAAGAAGAGCAGCTCCAACCGGAGCAAAAGTTGGGCAGCAAACATGGCAATCTGCAG
CGCACACACCACCACATCCCTACGCTCCCCATGCACCACCATCTCAAACACAGGCCTCAGGCAGAACCAAGTCATCCTCTTCACAACCAGAAGCAGCAGG
AGGGGTAGCACGAGGCACGGAGCAAGGACCTTTCAGGTTTCATGCTCAGCTGAGAAGCCAATCATTATTGGCCTGGCAGCAGACTCAGGATGTGGGAAGA
GCACCTTCATGCGCCGGCTCACCAGTGTGTTTGGAGGCGCTGCAGAGCCACCCAAGGGAGGGAACCCAGACTCAAACACGCTCATCAGCGACACGACAAC
GGTGATTTGCCTTGATGACTACCATTCCTTGGACAGAACCGGCAGGAAGGAGAAAGGTGTGACCGCCCTGGACCCAAAGGCAAACGACTTTGATCTCATG
TATGAGCAGGTGAAGGCAATCAAAGAAGGCAAGGCCATTGAGAAGCCAATCTACAACCATGTCACCGGCCTCCTGGACCCAGCTGAGCTCATTCAGCCCC
CCAAGATTTTCGTCATTGAGGGTTTGCACCCAATGTGAGTTGACATTCCATCCTCATGCTCCACATGCTTCTTCCTTTTGTTGTAGTATTTGGTGTCAGT
TCTTTTGTTTCTTTATCATATTCATTAGTTATTGGGTAAATGGCTATCATGAAATTCTTCCCGGACGCTGCTGCAAGTTCTATTAAATATCTACAAAACT
TGCGATTCTACAATGCTTAAGTAGTTAAAAATATTTCCCCAACTAGTATTAACATGACTATTTAACAAGTTTCAACAAGCAGAAACATTTCTAATTTCTA
ATCACCATGTTATGTCTTTAAACCAGGTACGATCAACGCGTGAGGGACCTTCTAGATTTCAGCATCTACTTGGATATCAGCAATGAGGTTAAGTTTGCAT
GGAAAATTCAGGTCAGCTAAACAACAAGGTTTAGATGTTTCTAACTCCATATGAGTTATGAGTTATGACACAGTGAATTTTGCTGCTGTTATCTATCTTA
AAAAACACTGGCACTTTTGCAGAGGGACATGGCTGAGCGTGGGCACAGCCTTGAAAGCATCAAGGCTAGCATCGAAGCCAGGAAACCAGATTTTGATGCC
TATATTGGTACTGTGTTCTGCCAATTGATCACAACAAGTGTTTTCCAAATAAACCAAAATACACGACAAATTACTGATAATTGAAACTCAATAAAATAGC
AACTCACCACTTGGTATGACAGATCCACAGAAGCAATACGCTGATGCTGTGATTGAAGTTCTGCCAACACTGCTGATTCCTGATGACAACGAAGGAAAGG
TGCTGCGTGTTAAATTGATCATGAAAGAAGGCGTGAAGTACTTCAACCCTGTTTACCTCTTCGATGAAGGATCAAGCATCAGTTGGATCCCTTGTGGGAG
AAAGCTTACATGTTCTTATCCTGGCATCAAATTTTCTTATGGCCCAGACACTTACTTTGGTCAAGAGGTAATTCATCTTAGCTTATTTACTCTTTCCCAC
CGGCCACCCCCAAGTGAAGTGTGCTGCTGTTACTTTGGAAAATAAACTGAAAGCAACCAAGCTAGTGGTCTAAAGTATGACAGAGAACAAAGCTATTCTT
AGACTAGTGATCAACAATTTACTTTAGTAGGCCAATTCTAACTATCAATCAGCTTCTGCCTCACTCTATGTTGTACAATCTTATCAGTTTACTTGCTGAC
TTCAGGTATCAGTGCTGGAGATGGACGGGCAATTTGACAGACTTGATGAACTCATCTATGTTGAGAGCCACCTAAGCAACCTCTCCACCAAGTTCTACGG
AGAGGTGACACAGCAAATGCTAAAGCATTCAGACTTCCCAGGCAGCAACAATGGAACAGGTCTCTTTCAAACCATTGTAGGCCTGAAGATTAGAGATCTC
TATGAACAGATCATTGCTGAGAGAGCCGGCGTACCTGCTGAAGCAGCAAAAGTTTGATGACAGCCCCACCCCCCACCCCCCAATACACATTGAGATTTCA
TGAATCATTTCATCACCAACTCAAATGAGAATGAGTATCATTGCGTTCATTGTAACTAGTTTGGAAATACTACAGCTAGAAGACGGTAGAAAGTTCATTG
CAGAACTCATGTAAGCCTGCATTTGAACTTCATGAAAACCCTTTACACGAGGGTGCTCTCACGTCTCTTCGTAACACATTTCGATGTACATCTTCCATGT
TTCATTGCTGAAAATACAAGTGCTTGCTACTCCTATCAAAAGTAGTTGCTTCCTTTTAGCATATTTTTTGTTGGTTGTTACTGCTGACCATGACTAATAT
TCATAAAAGTTCATTTCAGAAATTGGCAAATGAGGTGGATTTTGTTACAGATAGAATACTAATAATTATGAGAACATGAGGAGTATTCGTTATGGTATTC
TAGCAAATCACCCTAATGTATGAAACTGCATATTGAAAATGATTCAGTAGCACTGACAAATGGGTAATGCATAATGACAAGATAGTGGTTAACAACCATA
CATCCTTGTTTTAAAAAGTTACATCTACTACTTTCCAAGACAAAATTCATAAAGAACACAACAGACTTTCAGGTAAAAAAACTGAAACATAAAAGGAGCT
TTGGAACAGAAATGCGCAGCTTCATGTAAACGGCAACTTTTGGTGACAAACGTGTAAATTTCAGTAGTGAAGTGCAACAACAGGGATCCAAGGGAAATTT
GCATAAATGATGCTAAGTGCCTAAGCGTGAGAAACCACATGTCACATAATCTGAAAAGAGAAGCACACACATGCTTCCAATAACATGAGAGCACAAACAC
AACTAATCAAATATATACATCAATAGCATGAATAGTCCGTTGGCGGGAAAATTCAGGTCTATTACCAATACTTAGTATTCCCATTAAGATGTTCTTACAA
CCATTAGCTCGTAGTGAAGACTGATGACCACTCATTATTCTGCCGCCATATGGTACAATACGATAATGCAATTAGATCACTGCTCAATAATTGATAACTA
CAGCAAACAACTGAACATAGATTTGCCTGTTTTATGTAGAAACAGCAACTTGTCACACAATAAGCATAATCAAAAGAAAAGGCGGGGATAAACCGATAGC
TGTGATGGCCATGGAGCGCGCGCCATCGGCTTATCGGAAAACAGTCCACCCCCTTCACCATTAAGAGGCGCCTCACACCCTGGTGGGACTGCCCTCCAGG
TATGGCACCGGGGCGCTGCAAAATAAACTC

>Pahal.A03030 | Chr01:52960853..52963145 forward
ACAGTTTCTCTCGCCAAAAAAAATAGTTACAGTTTCTACATCTATATGAATTTGTGAGATTTTTTTGAGTTCTTGCAAGCAATTTTTGGATGGCACATAA
GTTCCTAATAGAGTAATAGTGCCTTTGCTGTTTTTAGTCAGTGAGTCTGTTTCTAATCCTTGTCTTTGTAGTTTCTATGTTAGTTTTTCCTCATCGTATT
TGTTTCAACAAAGGACTGTACAAATGTACACAATTGAATACACATATTGTCATGAAAAATTGAAGGTTGAGCAAGCGTGTCACATCAGGAGTGAGTCATT
GTGAAAAATGTTATGTAACTTTGCCTTTTTGTTTAAACTGTCAACATGTGTGTGAAGATGTTTGGTCTGTATGATACATTCTGCTAATACGAACACTGTT
TATTTTTTACCATGACCAACAGTTGTTTGATCTTTGTTTGTTTGGTGCATGCAGAAAGTATACATGTACTTCAGAGGGCACAAGTAGGCGATGGAAGGAT
TTACTATCAATACCATCTGATTGCGCTGCGGTTCTGTGCATACACATAAGTACATGTCCATTGTTGTATGTTATGACGATGTATATCTTTTTTAACTTTG
AAGTTGAGGGGTATACCATTATATAGTAGTGTCGTTTCTGACTGATCTATTTTTTTACCCATATACAAAATTGCACTTTGTGTACACTTCTGTTTGCTAG
TGTGGCTGGGCAGTTTGATTGGTCTGTTGGTACCTTACAACAAGAGCCATGGTTGTTGGAACCCAAGACAGCAACCATCCTGGCTTCCTGGGATCTCATT
TGTGTGTTTTCTGACGTTGAACAGATCTCCCAGTCTTTCTTGGAGATTCAGCTTCTGCCGAACAGCATAGGTTCGTGCTCCTCAATGTTTCCGACTGTAC
TTATTTGTTAACGTCAACGACGAGTCTGCCAGTCAGGTGAGACTCCCTTGGTAATATTCTGGTTCTCCCATTTTTATGCGAGTCAGCATGGTTGCAACTG
TTGCAACAGAGTCAGCATTGCTGTCCAGTGCCGAGACACGATTATGCAACCTTTTTGTTCCGGAGGATTTTCTGTGGCGCATTGGCAGTGTAGTAGCGAA
TATTGCTTCGGCTCGTGAATCCAAATGAATGCATTTCCCTCGATGCATACAGCACATATGTTTCTGACTGGCATTATTCGAAAAGAAGAAGGGAAAGGAA
ATCCCTCTGGACTTGGACATGTGGCGATGTGGACGACTGGACGCTGACTAGCTGTGGCCGTCAAGTGACGCGGATGCTTACCTGGCGCACCGCCACAGGG
GCACTGGCCATCAGGTTATCGCGTGTACTGCAGGGGGCACTGTGTTCCGAGACCCAGAACGTACAGGTGCACTGCATCGTACGGGTGGGGATCATCACCA
CTCATCAGCATCCTCCCGAAGTCCTCCCAGGTCTCATCTCCAGCCACCCATCATTCCCTCATCTGCAGCCAGCCATCCTTGCGCCGCCACGTGGCAAAAC
CATATCTGAAATCATGGAACCACAACCAAGCTTTTCGCTCGTGCGCCCCTGGCCGTCACAAGTCAGGAATCTCACAACTCAGGAATCAGCAATCAGCAAC
GACAAAAACAAGCCCAAGTATTCCTTCTCCAGGGCATTAAAATCCAAGACATGTATGAGAATCTCGAATACGTAGCATCGTAGCAGCTTTGCAGACGAGC
AATAAAAAGAATAATTTCAGACATATACAAAACCCGCTGTGGCATGTTAAGAACATCACCGGGAATGGTGGCCACTAAAAAACGTTTTAATATAACTTTT
CTGAACAAGAAACTTCAGCATCCGGAGGTAGAATACTGACAAAATACACCGGTTAAGAATGACTCATTTTCAGCTCCGTATAAGCTGCCCTTGATATTAT
CAGAAAAAAGAAAGAAAGTGAAAAATAGGGACATCACATCATCGCCACCCTCTTTTCCTTCTTATGTTCTTCTAGCTCCACATCCATCATTGCACACTCC
CTCCTCTTCTCTTCAAGTGCCACCCATAAGGCTTAGAGGGAAGAAGAGAAAGCTTAGCCCAGAACAAAGGCCGGCGAGCAAAAATGGCGATCTGCAGCGC
GCACACAACCACCTCCCTGCACTCCCCATGCGCAACAGTCTCGAACACAGGCTTCAGGCAGAAGCAAGTCATCTTCTTCACCAGCAACAGGAGAGGTGGC
AGAAGGCATGTTGGGGCAAGAACCTTTCAGGTTTCATGCTCCGTCGAGAAGCCAGTGGTGATTGGCCTGGCGGCAGACTCAGGATGCGGGAAGAGTACCT
TCATGCGCCGTCTCACCAGTGTGTTTGGTGGTGCTGCAGAGCCACCCAAGGGTGGGAACCCGGACTCCAACACCCTCATCAGTGACACCACGACGGTGAT
CTGCCTTGATGACTACCATTCCTTGGACAGAACCGGGAGGAAGGAGAAGGGTGTGACCGCCCTCGACCCAAGGGCGAACAACTTTGATCTCATGTATGAG
CAAGTGAAGGCGATCAAAGAAGGCCAGGCAATTCAGAAGCCGATCTACAACCATGTCACTGGCCTCCTCGACCCACCGGAGGTTATCACGCCCCCAAAGA
TTTTTGTCATTGAGGGCTTGCACCCAATGTAAGCTCACATTCTATGCCTATGATCCACTTGTGCTACTACTCTGGCTCATTCTCTCATGCTATATGGTGT
TTGTTCTTTTATTTCTTCATTGTATTCAGATAAATGGCTACAATAAGCTTTTCCCTAGACAAACTTTAATTCTCTGGCGCCTTAAAGAGTTAAAAGAACA
AGTCAAAGTAACGCGGTTTTGTTATAATCAGAATTATTTTCTATTTATAATATCTAATTACCACTTATTTGTTTCAACCAGGTTTGATGAGCGTGTGAGA
GACCTCCTAGATTTCAGCATCTATTTGGACATCAGTGATGAGGTTAAGTTTGCATGGAAAATTCAGGTCAGCTGAACAGCAATAATTATATATTTTTTTC
TTGTTCCTCATGAGTCATTAAAGGGATTGTATGCTGTTTTCTATCCTCTAAAATATCACCGGTACTTTGGCAGCGGGACATGGCAGAGCGCGGGCACAGC
CTTGAAAGCATCCAGGCTAGTATCGAAGCTAGAAAACCAGATTTTGATGCCTTCATTGGTATAGCATTCTCCCAACTATGTTATTTTTAATTGAGGTCGC
CAACTTTGTTGATATGATAAGATCAGCCTAAGTTGTTTCTGAATAAGCAAAGACTATACAATAAAATGCCACTTCAACTAATGAAACTCAAACTCAACAA
ATGAAGACATATTAAAGCTTACCATTCGGTGTGGCAGATCCGCAGAAGCAATACGCTGATGCTGTGATTGAAGTTCTGCCGACACAGTTGATTCCCGATG
ACAACGAAGGAAAGGTGCTGCGTGTTAAATTGATCATGAAAGAAGGCGTGAAGCACTTCAACCCAGTTTACCTCTTCGATGAAGGATCAAGTATCAGCTG
GGTGCCTTGCGGAAGAAAGCTCACATGCTCTTACCCTGGCATAAAATTTGCCTATGGCCCAGACACTTACTTCGGCCACGAGGTAATTCATCTCTGATTA
TTTATCCTCTTCAGCCCCTCAGGAAAAAGTTTGTTCTGTGTCCAAGAATTTGTTTGGCTGACCAACTATAACTGTTAATCAGTCTCTACCTGACCCAAAG
TTTTGAAGAGTTAGCATTTGATTGATGTATTCAGGTATCAGTGTTGGAGATGGATGGGCAATTCGACAGACTAGATGAGCTCATCTATGTGGAGAGCCAT
CTAAGCAACCTCTCAACTAAATTCTACGGAGAAGTGACACAGCAAATGCTAAAGCATGCAGACTTCCCAGGGAGCAACAATGGAACAGGCCTCTTCCAGA
CCATCGTTGGACTGAAGATTAGAGATCTCTATGAGCAGATAGTTGCTGAGAGGGCTGATGCACCAGCTGAAGCAGCGAAAGTTTAATGATCTGCACATTC
AGATTTCCTACACCTCTTCAAACTCAATGAGAATGAGAATCCTCGAAATTCTTGTAATTAGTTCGGATATATCACGGCTAGGAGGAGGTAGAAATGTCAT
TGCAGTACTCAGGAAAACATGCAATGGAATTTCTAGAAATACCTCGCCATGGGGGTGCTCTTACATCTCTTCTTCACATGTTCAAATGTATATCTTCTTC
CATGCTTTTATGCAGAAAGAAATACAGCTGCCTGCTACTATCAAGTGTAGCTGTTTATTTCAATGCTTCTAGTGTTGGTTATTTATCTGACCAGGACCCA
ATGTTCATGCAAAAACAGTCAAGAAGGATCGAGATAGAACATCTATTTTGATGAATTACATAGAGTAGATTTATAAGTGGCCCAATAAGGAGCATGGTGT
TCTGGCCAACCCATTCTATTTGTAAATCAGCATAGCGATGGAGACCAACCATGGATCATTAGCGACAAAAGGCTTAAAACTTATGGAGTTACCCTCCATA
CAGAGGTCATACAGAACACAAAATGTTTCAGATAAAGGACTAAAGTAGCTCGAGTTCAGGGAAAAGGATTCAAACAAGTGTGGTTAATTGTTTTTCTTTC
ATACAACAAAAGTATAGGTGAACTTTTCTCCTGGATGGAAAACCATAAGAGAACTTTAGAATAAATTAAATGTGAAAGAAAAATGTTCCAAAAGAACAGG
AGAGAAAAATCACATATAGGCACACAAATAAATTATTAGCATGTCTCATACCGTTTTAGTGTTTCAGTATGTTGTTATAATATAATTTTGCTATTAGTAG
TGTTTCAGGTCAGCAAATGTTGGATCAAAGCAACAAACTACTACATCACTCATTATTGCAGTATCACAAACCATATAAGCAACATCTTCAGCAATCGAAA
CAGCAGCTGAACCTAGATACTGTTGTTCTACATTTGATACAAGCATTGCCACACAAATATAATCAGTAGAAGAGCTGTGGATAAACCCATATGTTTGATG
GCCACGGCTGCCGATCCATTGCTCTTCTGCTAAACAGTTCATTGTCAGCATCGCCGAGAGCCGCCTCCCACCCTGGTGGAAATGATCTCCAGGGGCACCC
AGGAGCCACAACATAAACTCGATTCTCCTCCACGCCGCAGCTTCTTACATCTATGCACGCAGCAGCACTCTTGCAGTCCACAAACAAGCTGTACGCCCCA
ATGTTCTCCACTTCCTCCCATCTCATCTGTGCAATGTCAAGCCCGTAAACGGCCACCTTCGTCACTCCCCTTTTATTCTGAAACAAGGAGGCC

>Seita.1G283800 | scaffold_1:35408321..35410831 forward
CAGCCATTTACGTTGGATTGTATATGTTTTATTTTCTGTTATGCTCATTTGAGATCAATATAGTTACACAAGAACAATTGTAAATGTTTGAATTTTAAAT
CTTTAATTCCTTTCAAATATAAACTTCTATAGAATAAGTATGTCTTTTATTATATGTGACTACATTTATCTCCAGGCTTCTAGCTATTCAATTCTATGCA
TAGTTCTCAATAAACTGAAGTTCTCCTTAAAATGTAGAAAACTATAGGTTCCTAATGTAGTTATGATTTCTACATCTATGAATTTGTACGAATTGTTTTG
AGTTTTGCACCTGCAATTTTTGCATGGTGCATGGGTTCCTAATGGTTCCTTTGCTTTTTATGTGTCACCTCGTCTGTTTCTAATCCTTGTCTTTATAGTT
TCTATATGTTCTTTTTCGTCATTATATTTTTTTCAACAAGGACTGCACAAGCATACACAATTAAATACACATTGTCATAGAAGAATATAGGAAAGTTGAG
AGTGAGCATGTCGAGTCATTGTGAACAATGTTACCTTTTTTATTTAAACCATCAACATGTGTGAAGAACTTTTGTTTATACCATACAATCTGCTAATACC
AACACAGTTTACTTTCGACCAATACCAACAGTGGTTTGATCTTCGTTTTGTTTGGTGTGTGCAGAAAGTATACATGTACTTCAGAGGGCACAAGTAGGCC
ATGGAAGGATTTCCAATACATATGCTTGCGCTGCGGTTCTGTGCATACACATAAGTACATGTCAGTCGTTGTATGTTATGACAATGACAATGTAATTTTT
AACATTTAAAGTTTGTATTTTGGAGGGGTATGCCATTATATTGTAGTGTCGTTTCTGGACCGATCTATTATTTACTAGTATACAAAGTACACGTCGTGCT
CACTTCTGTTTGCTAGTGTGACTGAGCCGTTTAAGTGTCTGTTGGTGCCTCACAACAAGAGCCCTGGTTGTTGGAACCCAAGATAGCAACCATCCTGGCC
TCCTGGGATCTCATTTGTATGTTCTGTGACGTTGAATTAATCTCCCTGTCTTGGAGATTCAGCTTCTGCCGGTTCGTGCCCTCAATGTTTCCGTGTCAAC
ATCAAGGAGTAGATGAGACTCTCTTTGGTAATATTCTGGTTCTCACATTTTCTGCCAGTCAGCATGGATGCAGCTGCGGCAACAGAGCCAGCATTGCTGT
CCACACTGTCGTGACACGATTACGCAACTTTTTTTGGAGGATTTTATGTGGCAAATTGGCAGTGCAGTAGCAAATATTGTTCTCGGCTCGTGAATCCAAA
TGAATTCATTTCACTTGACGCGCACGGGCATGTGTTTCGGTATGGCATATCTGAAAAAAGGAAACGAAGAAGGGAGATCCCTCACAGATCACTTGGGCAT
CAGGCGATGCGGACGCTGACAAGTCCTGGCCGTCGAGTGAGGCGGATGCTTACCTGGCGCACCCCCTACAGAGCAATCAGGTTATCGCGTGGACTGCAGG
GGCACTGCGTTCCGAGACCAAGAACGTACATGTCGCGTGAACAGCACGGTACAGGGGGATCATCAGCAACATCCTCGATCCATTCCACCCAAAGTCCTCC
CAGGTCTCTCATCTGCAGCCACCCATCATTCCCTCATCTGAAACCAGCCATCCTCGCGCCGCCACGTGGCGAAACCATATCTAAATTCATGGAACCACAA
CCAAGCTTTCGCTCGTGCGGCCCGGGCCATCACAAGTCAGGGATCAGCTAATCAGCAACGACAAAAGGAGCACAAGTATTCTCCAGGTATTAAAATTTCA
GACACGTATAGGCATCTCAAATACGTAGCGTATTAGCATACGAAACAATAATAAGCAGAATAATTTCAACGTATAAACCCTCCAAAACCTGCTATGGCAT
GTTAAGAACACCAGGAATAGTGGCCACTGATAAAACATTTTCGCTTTCCTGAGCAAGAAAATTCAGCTTACATCCAGCGGAAGAATACTGACAAAATACA
CTTGTACTAGGAATGAAAGGAAGAACTCATTTTCAGCTCAGTATAGGACGCCCTTGATGTTATCAGAAAAAACAAAGTGAAAAATAGGGACACCACATCA
TCGACATCCTCTTGTCCTACTTATGTTCTTCTAGCTCCACATCCACCATTCCATTCTCACTCTCTTCTTCTCTTCAAGTTCCACTCACGAGGCTTGGAGG
GAAGAAGAGAAGCTTAGCCCAGAACAAAGGCCGGCAAGCAAAAAAATGGCGATCAGCAGCGCGCACACCACCACCTCTCTGCACTCCCCATGCACAACCG
TCTCGAACGCAGGCTTCAGGCAGAAGCAAGTCATCTTCTTCACCAGCAACAGGAGAGGCGGCAGAAGGCACGGAGGGGCAAGAACCTTCCAGATTTCATG
CTCCGTCGAGAAGCCAGTGGTGATTGGCCTGGCAGCAGACTCGGGATGCGGGAAGAGTACCTTCATGCGCCGGCTCACCAGTGTGTTTGGTGGTGCCGCA
GAGCCACCCAAGGGCGGGAACCCGGACTCCAACACGCTCATCAGTGACACCACGACCGTGATATGCCTTGATGACTACCATTCCTTGGACAGAACCGGGA
GGAAGGAGAAGGGTGTGACAGCCCTCGACCCAAGGGCGAACAACTTTGATCTCATGTATGAGCAGGTGAAGGCAATCAAAGAAGGCCAGACAATTGAGAA
GCCAATCTACAACCATGTCACTGGCCTCCTCGACCCACCAGAGGTTATCACGCCCCCAAAGATTTTTGTCATTGAGGGCTTGCACCCAATGTAAGCTCAG
TCTATGCCCATGCTCCACTTGCGGCTACTACTCTGGCTCATTCTCTCATAGTATATGGTGTTTGTTCTTTTGTTTCTTCATTATATTCATGGCTACAATA
AGTTTCCCCAGACAAACTTCAATTCTCTGGTGCCTTGAGTTAAAAGAGCAAGTCAAAATAACAGGATTGTGTTAGAAACCATGAAAACAAGCAGAATTAT
TTTCTCTTTCTAATATCTAATTACCACTTATTTGTTTCAATCAGGTTCGATGAGCGTGTGAGGGACCTACTAGATTTCAGTATTTACTTGGACATCAGTG
ATGAGGTTAAGTTTGCATGGAAAATTCAGGTCAGCTGAACAGAAATAATTATATTTTTCTTGTTCCTCATGAGTCATAAAAGGGACTTTTATGCTGTTTT
CTATCATCTAAAATATATCACCGATACTTTGGCAGCGGGACATGGCAGAGCGTGGGCACAGCCTTGAAAGCATCCAGGCTAGTATTGAAGCGAGGAAACC
AGATTTTGATGCCTTCATCGGTACAGCATTCTGTCAACTTTGTCTTTTTTAATTGAAGTCGCAAGTTATGTTATGATCAGCCTAAGTTGTTTCTGGATAA
AAAAAGACTATGCAACAAAATGCTACATCAACTAATGAAATTCAAACTCAACAAAATGAAGACATGTTAACGCTTACCACTCGGTGTGACAGATCCGCAG
AAGCAATATGCTGATGCTGTGATTGAAGTTCTGCCAACCCAGTTGATTCCTGATGACAATGAAGGAAAGGTGCTGCGTGTTAAATTGATCATGAAAGAAG
GCGTGAAGCACTTCAACCCAGTTTACCTCTTCGATGAAGGATCAAGCATCAGCTGGGTACCTTGTGGAAGAAAGCTCACATGCTCTTACCCTGGCATCAA
ATTTGCATATGGCCCGGACACTTACTTTGGCCATGAGGTAATTCATCTCTGTTTATTTGTCTTCTTCAGTCAGGAAAAAGTTTGTCTGTTACTTGGAAAC
TAACTTGACACCTGATAACGATCTAGCTAGTAGTTCAAATTAGGATTTAAAAAAAGACCAAACCACTTTTAAACTAGTGATCAAGAATTTCCTTGGCTGA
CAAACTAAACTGTTGATCAGTCTCTACCTGACCCAAAGTTTTTAGAGTTAGCATTTGCTTGATGTATTCAGGTATCAGTGCTGGAGATGGATGGGCAATT
TGACAGACTAGATGAGCTCATCTACGTGGAGAGCCATCTAAGCAACCTCTCAACTAAATTCTACGGAGAGGTGACACAGCAAATGCTAAAGCATGCGGAC
TTCCCAGGAAGCAACAATGGAACAGGTCTCTTCCAGACCATCGTTGGACTGAAGATTAGAGATCTCTATGAACAGATAGTTGCTGAGAGGGCTGGTGCAC
CAGCTGAGTCAGCGAAAGTTTAATGATCTCCACATTCAGATTTCCTACACCTCTTCAAACTCAATGAGAATGAGAATCCTCGCATTTCCTGTAATTAGTT
CGGATATATCACAGCTAGAAGGAGGTAGAAATGTCATTGCAGTACTCAGGAAAACATGCAATGGAATTTCTAGAAATCCCTCGCCATGGGGGTGCTCTTG
CATCTCTTTTTCACATGTTTGAATGTATACCTCTTCCATGCTTTTATGCAGAAAGAAATACAACTGCCTGGTGCCTGGTACCTCTCTGACCAGGAGCCAA
TGTTTATGCAAGAACAGTCAAGGATCGAGATAGAACATCTATTTTGATGACACAGGTAAATTTATAGGTGGCCCAGTAAGGAGCATGGTGTTCTGGCCAA
TCCATTCTATATTGTGGATCAGCATTACATTGAAGAAGTAACCATGGATCATTAGTGACAAAAGGGTTATGGAGTTACCCTCCAGATAGAAGTCACACAG
AACACTATATATTTCAGATAAAGGACAAATGGGAACTTCAGAACAAATTAAATGAGAAGGACAAATGTTCCAAAAGAATAGGAGAGAATAATCGCATATA
GGCACACAGAACAAAAAAATATTTTAGCCTGACTCGTACCATTTTAGTGTTTCAGTATGAAAATACAGTGTATTTTTGCTACTACTAGTGTTTTAAGTCA
ACAAATGTATCATAGCAACCAACTGCTTAATCACTCATTATTGCGGTAGCACATACTGTAAAAGCAACATCTTCAGCAATTCATACAGCAGCTGAATCTA
GATACGGTTGTTCTTACAGTTGATACAAGCATTGCCACACAAATATAATCAAAAGAAGAGTGGTGGATAAACCCATATCTTTGATGGCCATGGCTGCCGA
CCCATTGCAAATCTGCTAAATGGTCCATTGTTAGCATCGCCGAGAGGCGCCTCCCACCCTGGAGGGAATGATCTCCAGCGGCGCCCAGTAGCCACAACAT
AAACTCGGTTCTCCTCCACGCCACAGCTTCCCACATCCATGCACGCAGCAGCACTCTTGCCGGCACAGTCCACAAAGATGCTATACGCCCCAATGTTCTC
CACTTCCTCCCACCTCATCCGTGCCATGTCAAGCCCGTAGATGGCCACCTTCTTCACTTCCCTTCTATCCTGATACAAGGAGCCCGATTTCGGCTCCAGC
TTGAAGAGCACCAGCAGAAGCCGATCGCCAGCAGCGACCAGACGGGGCCCAAAGTGCCACCGATCGAACGTGGTGGCGTCTGGGAGGCCGGCGGCTGGCA
GCATTTGGACG

>Aqcoe3G212600 | Chr_03:24147550..24149955 reverse
TAAGTCACCTGAGTTGAGAGCAAAAGTTTGAGGCTTGGAACATAGATTTGGGTAAGATGACTTGGTATCGAACAAACCATACAAGAAAAAGCTACCTCAC
ACACGCCATGCAACAAGAGTCTGTGAAATTGATTTTGTTCCATACGAATCTGTAAGATGCATTTATGGCCTGGTTACTATGGATATTGCTACAAAAGTAT
TACGAACATTTGGAAAGAAAGTAGAAAATGAGTGAAAGTACGCTTTCATAATTTTATAAACCAAATATGCGCTTGCAGGTCAGTAACTAAACTGAACGGA
TGTGGTAAAGATAGCGAGAAGTGGCTATTACCATTTGTCCATTTGAATGCTGGTTGGATTATCCACTAGGGAAAATGATTAGTTATGAAGGCAAGTCCAT
TCTCTGTGTGCTACTCTCATGACGTGTTGAAAAGTTGGTCAGCCTAGGGTATTAACTGAAGAATCGTTGTTGATCATGACGTGTGGATGTTAAAGGATTA
ACTAATTTGTTGTGTGGTCTGAAGTATATTTCGATCTAAATTTGTGTTTGACATTCATATTTTCTGAGAATTAATATGGCTGTCATTATTTATCCTGATA
GAATTTATTACAAATTTACAATAAATGAGGCATATGCACTTGTGTTACATGTCAATGTTGGAAACTCTTTCCAGCAAAAAACAAAATGTTGGAAACTTTT
ATATGTGATTTCTTTTGTTTCATGGTTCCTGCAGGTACTAAGTTCTTTGTGGTCTGTGAGCCTGGCGCACAACATATGGAAAGTCTTCTGAAATTGATCT
ATGAACTATATACAGATTATGTCTTGAAAAATCCTTTTTATGAGATGGAGATGCCAATCCGGTGCGAACTCTTTGATCTGAATCTTTCACAGGCTACCCA
AAAGAATCATGTTGCATTGCTGGGGAGATGAGAACTCCCTGGACTTGTACATGCAGAAGCTGCCCATTAAACTCCATATCATATGCACCTCGCAAGACAT
GCAGGATTTGTGTCTAGCTCAAATGCAGCCACAGTTTTATCACGTGCCTTGAATCTTGATGATGTTTTTATTTTTTTTATGCATATCAGAGAATGCCACA
ATTATGTTTTTTACCAGGATACACAGTTAGCAATTTTAGGGTTGAGGATTTTGATTTTTCTATGGTTATGTACTGGTATCATTTAATCTACCAAGCATGT
TTTCCTAAACTAGTGCTATGGAAATCTGTACTTTTGCAATCCAGTATGAAGTTATACCACTATAAAGTTGAACCACATTCCACTATGTCCATGCAACTTT
TCTGCTTAGACAACCAGTAAAATCTAAATTACAAGGAAGCATGAGGATTGGGAAAACATTGGTGAGAAATTTTTTAAGTAAGAATTAAGTGATTAAAAGC
TTTTAGTATTCACAATCTTAAAAAATCCAGACATAAACATTAGTACATTACCATTGCCCATTGGGTAGCAATGTTTCCTTAAAAAAGGATGGAGCACATG
TCATTAATATGAAGACTGTAGTTGAATTGCAAAATCACTTCAAGGAGTACTAGAGCAAACTTTAGTTTTTAAGAGGGGTGATGGATGGACCCCCATATCT
TGTTCATCTTCAACTGGCAACTGCAGTGGAGTAAGTGAGTGAGTGAGTCCACACCTTAGTCTTACCCTTTCTCATCTCCAAATATCCACCACCATGCTTC
CACGTGGCATTTCAATATCCAAACTGCATGAAATCACCACCAAGCTTCTCAACCAGTCTTTGTTCATCACATATATCATCTAATTCTATCTTATTTCAAA
AATGTAAAGCAAAATGACTACTTACTTAATATACTAGTATACTATTTCCAAACTTGTCCCCTTAATATTCTTACTATTTTTTATCAAAACAAGGGGTATA
TAGTAAATATTCCATTCAAAAAAATGTACACATCAGCAATATTATATCATCAAAACAAACATTTTATCTTTCTTGTTTTTTTTTTTTTCTCTTTCTCTGT
CTAATTGTCTATCCTTCAAAACTACTTGCAATTCTCATCCTCAAACTTTCATATTCCTCAAAATTCCTTTGGAATCAAAGGAAAGTAAGCAAAAACCACA
CTGCATGTCTCAACACTAAACCATTTAGTATTTCATTAAAAGACACTTGAATACTCCTCTAAAAAGGCCAGAACAAAATGGCAATATGCACAGTATACTC
ATCCCACTCACTCAATTCAACCTGTTCAATTCCTACACCAACAAAAACTTACTTGGGTTTCAACCAAAAACAGGTTATCTTCTTCACAACTAACAAAAGA
AGCAACAGAAGAGGTAGCAACAGCTACTCTACTGAGATCTCATGTGCAGCTGAGAAGACAGTTGTTATTGGTTTGGCAGCAGATTCAGGATGTGGGAAGA
GTACTTTCATGAGGAGATTGACAAGTGTGTTTGGTGGTGCAGCAGAACCACCAAAGGGTGGCAACCCTGATTCCAACACATTGATTAGTGATACAACCAC
TGTTATTTGTTTGGATGATTATCACTCACTTGATAGGACAGGAAGGAAGGTACATAAAGTGACTGCACTTGACCCCAAAGCCAATGATTTTGATCTTATG
TATGAGCAGGTCAAAGCTCTCAAGGAGGGGATTGCAGTTGAGAAACCAATTTATAACCATGTTAGTGGTCTATTGGACCCTCCAGAGCTTATCAAGCCTC
CTAAGATCCTTGTCATTGAAGGATTGCACCCTATGTGAGTTTTCTTTTTCATTCCATCTGCATTTAGTTCTTGATAGATCTTAGAATGGCTTGTTTGCAA
TAGATTTTTAAGATATAGTAGCTGTTGCATTTTATTGTTATCAGTAGAAATTATATTTCAGAAACAGCTTCATTAATTATATTTGGCTGATAAACAAGCA
TTTTGTAAGAGATAAAAGGCGTCTGTCCAAATGTCCAATATCATATAAGATTACATTTCACTATAGAATAGTTACATAAGGTACTTGTAATTTTGAAATT
GCATGGAATTTGTGGAGAAACATTATTTGTTCATCATCTTGAGTGCATGGATAGAATTGTAGTTAGTGAGATTGCTGGTTGTTCTGATTCATAGTACAAA
GAACAAACTAAAAATACTTTGCTCTTCAACTAATTTTTGTATTAGCATTCAATCTGACGTCTGTTTCGGATATTTTAGGTATGATGCTCGTGTAAGGGAA
CTCCTTGACTTCAGTATCTACCTTGACATCAGTAATGAGGTCAAGTTTGCATGGAAAATTCAGGTAACTGACTTGTGCTTATGTTTAATTTTTCGTTTTA
GGTTTATATTCGCCATTTTCTTTGGATCTGATCATGTTTCAAGCGCTACAGAGGGACATGGCAGAACGTGGACACAGTCTTGAAAGTATTAAAGCTAGTA
TTGAGGCTCGAAAGCCAGATTTTGATGCCTATATTGGTAAATCATCTTCTGTTGTTAATCCTTATACAGTAAATCCTCTCATTCTATTTGCAGATTATAA
TTCCCAACGTTGTTGTTCTGTTATGCAGACCCACAGAAGCAATATGCAGATGCAGTCATAGAAGTCCTGCCAACCACACTCATTCCTGACGATAACGAAG
GGAAGGTGTTGAGAGTCCGATTAATAATGAAAGAAGGGGTGAAGTATTTCAACCCAGTGTACTTGTTCGACGAGGGTTCCACAATCTCATGGATACCGTG
TGGAAGGAAACTGACTTGCTCATACCCTGGCATCAAATTCAACTATGGCCCAGATGCTTACTATGACAATGAGGTATGCTCAATATCAAATAAAAATTAA
TTCTGACTAACCTTGAGACAAAAATCTGTTGACGGAAATTAAAATGAAGATTTTATGACGAAAATCTGGGTTTATTATGAAGAATTTATGCTCTGAGATC
GTGATCATTGTTTCTAGTTTTTCTAGTGGTGCAGTGTCGAAGTTCATTTTGGTTTCTTGTTTCGCTCAGGTGTCTGTGTTGGAGATGGATGGGCAGTTTG
ACAGATTAGATGAACTGATCTATGTGGAGAGTCATCTGAGCAACATTTCAACCAAGTTCTATGGTGAAGTTACACAGCAGATGCTAAAGCATGCAGATTT
CCCTGGAAGTAACAATGGAACAGGTCTCTTCCAAACCATAGTTGGGTTGAAGATAAGAGACCTCTACGAGCAGTTGATCGCCAGCAAGACTGGCGCTCCA
CTAGAAGCAACAAAAGCCAAATAAAAGACTTGGCAGAGTCATTTTCATCAGTTTTTCTTTATCACCTACAATGTGTAAGTTTTTTACAAGGTTGATGGCA
CACTATGTATCTCCTGTTGTAATTCTTGTGAAATTTGTATTATAGAGTAGCAAAAATAGATAAAATGCAATTAAGAAGATCAAACACTTTTTTTATGAGG
AATTATTGGAATCTGCATGTGTTAATTGTTCTATATCTCATCTCAGTTTGCTATCTACAGATGACTTTTGTTATGGACAAAAGATCATAACCACCACGTA
TGTCACTTATGAAAAAGGAATATGTTTTGCTGATGGTTTCTGTTTTTCATTTTTCGGATATATATGTAAGCAATGTCACACGACAAATATAGTGAACCAA
GAAACCACCATACCTCAATGCTTCAAGCAAATACGATACATCTATCAAGAGCATTCTGTGTATAAGTGGATGAAAGAAATCTGAAGTGGGCAACTGCCCA
CCCAAAATGCTCTTTTTGGTAGAATCATGCTTGCTTACATTATAAATGATATATAAGATTGTCTGATCATTTTGCAATATTCTGATAAGAACTTCACATG
GATTTCCACAAAAAATTCAGATATTAAAACAACAAGCATATCTGCACATATAGGTTTATGATTTTCAAGAAGTGATAGATCAAACAGGAGAAAAACTATA
TGCATTGATCAAAAAGTGCTGCTCTCATGCACACCAGAGGCATCAGGGATTAAATGCATTGTACATCAGCATATACATTATACAGAAGATAGAATTTATC
AGAGAAAGGTTGTACACATCATACCTTATATTAAATATCTAGAACAAGGAAAACTTTAAATACAACAAACCTATGTAGCCATCCACTTTCAGCATTTCAG
CTTCCATCAATGTATAACCCTTTCTGCTTAGGAAAAGAAAATATGCCTTCTGACCTTAGTAACTCCAAATTTTTACAGATGAACTCAAGGATCACTACAA
GACATACCGTAATTTAAGCTCTATGGTGGATCATCGAGATCTAAATTTTCAAGAAAAATGACGAGCACTCATATTTGTATAGCAGTCTACCTGAGACCTG
TGGAGTCTCTTTGAGCATGGATTTCTTGGTAATGGAAACACTTCTCTAGAGACACTGACACAGCGCTGTGAAATGAATGCTTTATATCAACAGAAAAAGG
AAAGAA

>Migut.E01330 | scaffold_5:16644650..16648623 forward
CTTTTAGTCCCTTTAGTTTACCTGGATTTCATTATTGGCCTTCCTCATTGTTTACAAAAAACAGATTTAGTCTCTCATGTTTTAAAAATTCAACATTGTT
AGTTATTTCCGCCAATTTTCCGGTACTACTGACGGAATCAATCATGTGTTGATCAATGCCTTAACTGAAGGACTAACTATAAATCGACGGAAATGATCAG
GAGCGTTTAATTATTGAAACATGAGGGAGTAAATGTGTCTTTTTGTGAACACGAGGACCAAATGTGAAATCGTTTACAAACTTGAGGGATGAAAACTGTA
AATTTCTCCTTAAAATTCTGATGTAGTTCGTATGTAATGTGACTAGGGCTGGAAATTGAACAATACATGAATTCTACTTGGACGTATATTTTCGAAAATA
TTTTTGAAAATGTTGATTTTAGTCCTGAAAATTATATAATAATATCAATATTATATGTAATTTATAATGTGGTTTTTTTTTTCTAATCTATTTTTGTTGA
TTTTTTTTTTTATCTCTTTTGCAGAAAATATATTCGTTTATTCGGGGGAACAAGTAATTCTGCAAATTTCATTGAGATGAGTTGCCCAAGTACATATTTT
TCCCCTCGAGTGAGTTTGCGTGAAGTTATTCGTTTTTTTAGGTGATTTTTTGTTTTGATGATTCATTTTATTTAATATGTTAATTATCATAGGGTGGCTG
AATTGTGCATTATAATTTCTCTTTGGGTAATGTATTGATATATTTTTTTCTTAGTAATTAGGATTTGTTACTTAATGTTTTTATTTTTTAATACTTTTTT
CATTAATAAAAAGAGTGCTAATGGTGTTTATATTTTGTTGATTGGCAATTTTACACATGAGTGTAGGACCATCGGATTTCTAAATTGTTAGAAGATGTTA
CGCTCGTCACTCTGTGTATTTCATCGAGTTATATTTTATCGTATACGTGTATAAATTTGTACATATATGTGACACGTCTACATTACTATGGATACAAGAG
CGTGACAAAAATAGAGATAACAAAATTGGCAAGTGATTAGAGAGCTGTTACGCACATAGTAATTACAGAATTGTCACTCATCAAGTAATTATTGTAGTTA
CAAAACTGTCACTCAACATCGTAATTATAGAATTATCTCTCAACAAATAATTACAGAACCGCCATTGACAGTAATTATAAAAGTGTCACTCATCAAGTAA
TTACGAAACTGTTATTCATCAAGTAGTTATAGAACTCTCATTCAGCAGCAATTAGAGAACTACCACTCAACAAATAATTACGTAACTGCCACTCAACAAA
TAATTACACAATCGCCACTCAACAACAATATGAACTTGTTACGTCTTATTTTCAGAAGAGATTCATAAAATATTTGAACGAGCTTATAAGCTATTCTTTA
CTCGTTGTTGTCCATTTAAAAAAAAAAAAAAAAAAAAAACTTGAACATATTACAATGGTTTTGAAAGTCAAAATTTCAATTTGGATCAAAACAAAAAGGT
CCATACTAGTTTACCATGGCACTCATCCACACACAAACACACCCCACACCCTCACAACCCTCATCTCTTACCAATCCATCATCCTCTTGCCACGTGGCAC
ATAATATCCAAACTTCAACACATGACCACCAACCCTTTCTCCATGCCTACTTTTAATCACAAACACATCATCCATCTCCTTATCAAAATATTTCACCATT
TTATTTAATCATAATAATAACACTAATTATTATTATTAGATAAAATCAATTGTAAAAGGAGATAATTTAAAACTCCAAACTCCAATTTTTTCAATAAAAA
TAATAATTTTTAATTTTGTGTATAAAAACCCAATAAAAAGTGACACGTCACACTCCCCCTCATCTAAACCAAACAGGCTTTTCTGTCCAACTAAACTGCC
ACCTGTATTTTACTCTCACTATAGCCTCTTCTTTTATTTTTTTATTTATCCTCACACTTCTTCTTTTTCTTTTTTTTATATAATAATTTAATTTCATTAA
AAAAAATTAATGTCCTCAAAACAATTTAAAATTAAAAAAAAAAATCCCAATAACATCACTCCCACACCACTCCATTTCTAGCTTCATCTCTCTAAACACA
CACTTCTAGAGAGAGAAACAAGAGAGAGAAAGAGAGAAACAACAATGGCGGTCTGTACTGTGTACACAGTCCAATCCCTCAACTCAACCTACTCAATCTC
CACCACACCGGCGAAGAAAAACAACTTGCTGGGTTTCAACCAGAAGCAGGCCGTCGTTTTCTACAGCCGGAAAACCACCACCGCCACCAGAAGCGGCAGA
CCCGGCGCCGCCGTGATATCATGCTCCGCCGCGGACAAAACAATCGTGATTGGGCTGGCGGCGGACTCCGGCTGCGGGAAGAGCACATTCATGCGGCGGC
TGACGAGCGTATTCGGCGGCGCCGCCGAGCCACCGAAGGGCGGGAACCCGGACTCGAACACGCTGATCAGCGACACCACCACCGTGATTTGTCTCGACGA
CTACCACTCACTGGACAGAACCGGACGGAAGGAAAAGGGAGTAACCGCACTGGACCCGAGAGCCAATGATTTCGATCTCATGTACGAACAGGTTAAAGCG
ATTAAAGACGGCGTCGCCGTCGACAAACCGATTTATAACCACGTCTCCGGTCTGTTGGACCCGCCGGAGCTGATTAAACCGCCCAAGATTCTCGTTATTG
AAGGATTACATCCAATGTAAGTGTGTGTTAATTAGTTATTTATTTATTTATTTACTTTAATTATTATTGCATGCATAGTAGAGAAAAAAAGAAGGGCTAT
CTTTAATTCTATGGTTGAGGAGTGAAGAAGATTGTCCACGTCATCATATATGACACGTGGTCATCTGACACGCACTCTTTATCACTTCGGTTTTTTCCTA
TGTACATATTTACCAAAAGGGTAAATTACGAAACAACCCCTAAACTTAGGCCAAATAACAAAAAACACCCTCACCTGTTCGTAATTACCAAAAACCTTCT
GATGTTTGTTCTCGTCTTACACGAACCTCCTTACAGTGTGACTTTTCAATGATTTTTTTTTTATATTTCCGGGAATAGACTTTACACAATTTCAGATATT
TTATTTTATTTCTCACATATTTAACACGAGGTATATAATAGATTGTACATACTTTCTGTTAAAAAACTCGATCAACAGTTAATCAGAGAGGAATTTTGGT
TATTACGGATAGGTGGAGGTGTTTTTCGTTATTTAATCTAAGTTCATGAGGTTTTCTTAATTTATCCTAAAAAAATAAAAATAAAAAATCAAATTCTATT
ACAAAATCGAGAAAATAGGGGAGACGCAGGATTTGAACCATAGGCCTCTACTCTAACCAAAATCGAACCTATTGGTATGAATTTCAAGACTATCAATGAA
TTTTACATGTCTTCGATACTAAAACCGAAGATATTTTCTTTTATTTTTAAGAATATTTATATTACTATAGTATAATACTCTTAAAAAAACATATTTTTAT
TTAAACAACTAGTTGTATTATATTATATTAAAAAAAATGTTTTTGAATATTTTGTTAATTATATGCGAGGCTTCTGTATATAATAGGTACGATTCACGAG
TAAGAGATCTTTTGGACTTCAGTATTTACCTGGACATCAGCAATGAAGTTAAATTCGCTTGGAAAATTCAGGTAAATTCATATATATATATATATATATA
TATATATATTTAATTTGAAAATAAAATTGGTAATTATAAATTTAATCTGATTAATAATTAATTATATTGTTGGATGGAAATGAAGAGGGACATGGCTGAA
AGAGGACACAGCCTTGAAAGCATCAAAGCTAGTATTGAAGCCCGAAAACCCGATTTTGATGCTTACATTGGTAACTTTTTATCTTTCCCTTACCTCAATC
TCGATTACGGGGCCGAAATCGGAACAAAACTTCTCGATTCCGTCATTTCTCTCATTTTTATCACAAAAAAATCGATGTTTTGACTTTCGAAAACTAAACT
ACCATCGAAATCAAAATGATTTCTGATCGGAATTTATCTCTATTTTTTTTTTCGGAAATCAAAATAAAAATTCCAAATTTCGCCGATTTCAATCTGGAAA
TCCAACATTATAATATATTTATTTTCTCGTTGATTTCAGATTTCTAGTTTTTTGCCGAATTAGTTCATCACTTTTACAAGAATACAAAATCCTAATATTT
TTCAAGAAAATGCTAACTCTAATCAGATACGTCCGATTTCCATTCCTAACCTCATTCGAAACACACAAAAAAAAAAAAAACACAATAAAATTTGAACATA
AATGCTAATACTTTTTCTCATCGGATTCCAATTCTCATCGATACATCGGAATTTACATTCCTAACCTCGTTTTGTTTGCAGATCCACAGAAGCAATACGC
AGACGCAGTGATAGAAGTTTTGCCAACACAGCTAATTCCAGATGACAATGAAGGCAAAGTTCTAAGAGTGAGATTGATTATGAAAGAAGGTATTAAATTT
TTCAATCCCGTTTACCTTTTCGACGAAGGCTCCACTATTTCGTGGGTCCCGTGTGGACGGAAATTGACTTGCTCTTACCCCGGCATCAAATTCACCTACG
GCCCCGATACTTACTACGGCAACGAGGTATACTCCACAATTTGCGTCTTTTTTCTTTAACTGCGTTTGGATTGAAGAATTTAGATTCGAAATGAGACAAT
TAGTCCAAATTATATGAATTTGAAAGCCAACGCCACGACTCGAAACGAGAGCTAAGAATTTGAAATTAGTCATTAGTTCGGATAGAAATTCAACACGAGT
GACACTGTGGGTGTATTTTGAACGGAAATTTTGAATTCCGAAACTTCCGATTCTGATTTTTTTTTACGGAATTGGAATACATATTAGATTCCGGGTTTCA
ATCTGATTTAATATTCAAAACTATTTCCGAAAATTTTGATAATTTTGTGAAAACAACACTTATAATTATCAATATTGTTTTGTATTTTGTATTAGAGTTA
CTTACAAAATTGGAATTTTCGAATTCCGCCCATTCCGACCCCAAAATTTCCAATTTTGGAACAAAAGTTTTTTTAATTCCAATTTCCAAAATTCTGATTC
CCGATTTTTTCTTTCTGTAACAGGATTGGAATTACTTTCAACATAAAAAATAAAAATTGAAAATTTTCTGGAAATTGTTATTTAGATCCAATCCACCTGA
TTTCCATCCCTAGATTTATTACATTTAGCACCCATGTTTTGCACTCGTACCAAAATATTAGCAAAATCCTCCCTATAATTCAATTTTATTAGCAAACTAC
CCCCTAATATCACATCATTTAGGAGGTTGTATGCTAAAAAAAACGCATCATACGAGAAAACGCAATTAATTATACTTGTCGTTGTTCTTCGTATCTATAA
CAACAGGTCTCGGTATTGGAAATGGACGGGCAATTCGACAGACTGGACGAACTGATTTACGTGGAAAGCCACCTCAGCAACATATCCACCAAATTCTACG
GTGAAATAACTCAGCAAATGTTGAAGCTTTCCGATTTCCCAGGCAGCAACAACGGCACCGGTCTTTTCCAAACAATCGTCGGCCTCAAAATCAGAGACCT
TTACGAGCAGATCATCGCAACCCGAGCCGCTGCTCCATTGGAAGCTACAAAGGCCTGAAAAATAAAATTAATAAAAAATCGCACGTAATATCATAATATG
AGACAGGCTCTTCGGCTGTCTAATTTTTTTTCTCTCTCCTCTCTCTCGTGTTGTTGTTGTTGTTATCAGTTGTGTGTTATAGATGAACATTGAACAGAGA
AATTTCGACGTTTATTTGTATTTTTTTACGTTCGGTCGAACAAAAACTTTGTGGAGACTTTGTAACATAGAGAAACAAGAAGCACATAAAAAAAAGGATT
ATGTAATCGTCTTTGGCAAATACCGTTCCGACTCTGAACGTGATTTTAACTATTTTCGAGTTTGAATTTGCCAGAACTCGAAAAATGGAATTTGTGGTAG
TTTGACTTAACTTTCTAATCCAACTTGAAAAGAATTATAGATGAATGAATGAATCAACTAACACTGTCACACCTTTGATGTTTTGAAATTCAATATACAA
CTAGTTTGTACGTAACTTTATTACATGCCATCCAATTTAGTTGTTTCAAGTTGGATTAGAATGATAACTCAAAGGACTACAGTTTTTGTGTTCTGAATTT
TTCCAAAATCAGCTAAAAAGGATTAAAAATACCTTGGAACTGATAAACGATATTAATAAAATTAAAACGACATTTAACATTTTTTTTTTTTTTTTTTTTT
GGCATTTCAATATTACAACATGTGTGCGAAGTTATAATAATTTATGATCCAATCATATCTTATTTTATTTTAAAACTCAAATCATGTTTGGCATGCCAAA
TTATATTTCACATTTATTGTTAAAAAATAATTTATGGTCATATCCACGGTGCAATTATGCAATTGCATGTGTGAATCAAGACATTAAGACATGTTTGGCT
AAACTTATAAATTGTTGATAAATTCTTGCGCTCGGTAAGTGTTTTAAGAGACGTAAGTTGTTACTTCTTATTTTTATACTTAATTTTTAGAATATTTGGA
TATTAAGCTTGTCTTATTTATAATTAATTTATAAAGTATTTGAATAATGAGCTGTTACATCTTATGTGCTCTCCAACAACTTATTTTTTATTTTTTTAAA
TTTTAACATATTAAAAAAAAATTAACATTTCAAAAGAGCTTACAGGCTCTAAAACATCTTATGAGCTTATTTTGTCAAAGATAAATAATAAATATCTATT
AATTATGGAAAATGTAAATCATTACATTATGATATATTTAAATTAATGTCTTAAAATCTTGCTCATATTTTATGTTCACACTTTATTTATTTTCAAGTTG
AGGTATTTATTCCAAACCCCATATCTTAAGATTGGAAGGCAAGTACAATTTAAAAGGTAATATTCTATAATTAA

>Solyc08g076220.2 | SL2.50ch08:60239726..60244850 forward
GAAATTAGTAGAGTAAATAACTAATTTAAGGTTAGAAACTTATCCCACAAAAGAAACAAATCCAACACTTCTTAAAATAGATATAAATAATTCACGAATC
ATAGTAGCAAAATGATCTAAGCAAATAAATTAAAGGGAACGGAAGTTCAAATATTTTTGTTCATTTATTAGGATAGACTGTCTACATCACATTCTTTAAA
GTACGATTCTTTTCTGAATCTCTGTTAACACGGGATGCTTTGTACACCAGATATGTTTGGAATCCTTAATCTTAACCAAATACGAAACTTGCTAAACTAG
GACGTAACTAAGATCATCTAAATTTGGAATGATGAATATAATGAATTTAAAAATAAATACGTAATTAATTCTTGGAAATAGAAAATTCCTTTTCCCCCTT
TTATTTTCTTATTTCATGAACTATTTTCTCTTTCTTTTTTAGTAGTAAAATTTCTTGTATTTTTTATCACACTAAAAAAGAACGTCAAAATTAAAGGATG
GTTCTTTAATTAATGCTGCAGCATACTTAAATCAATTAACAAAAGTTTAGTTAGTTTGAATTACTTTATATCATACTTAAAGTTTTATTTGTTGTATTTA
ATGTTTTCTAATATACAAATAATAGTGTTTTAATTAATTAAATTTGAACTGAGAATGAACTCATACTAAATTGAGAGTAATAATAGTTGCAAATTGGAGT
GCACATAATTTGATTTGGAAAAATATAGCACATTATATTAAATTAATTTTAGGCTAAATTTTTTCTTATTTGACGTCGCGATTAACTAGATTTATAGTAT
TGCCAAGTAATTTCCAATTAAGTAAAGCTATGAATACTTATTAGGAGCTAAGTTAAGCCTTATATCAAACTTTGTAATCTTCAACCAAAATACCTAAAAT
TTAAAAATCTCGAAATAACTTATTCATCGACCCGAACAACATTCCAAAGCAAAAAGTAGTATCCAAAATTGTTTGAATTATGGATTACACATTCTCTATC
TTCTTTTATGCCATCATCCTTCTGCCACGTGTCCTATGAAATATCCAAACTGAAATAAATCACCACCAAACCTTTTCTCCATCCCTTTATCTATCACAAA
CATCATCTTCAATCCTTACTAACAGAATAATAAATAAATAAATTCAAGAAAAATAATAAATTTTCTTATTCAATAGTGTATGTGGAGTGTGGGGTGGTGG
GGGGTAGTACAAAGTAAAATGACCATTATACCCCTAAACAAAAATTTAAAATCACAAACCATGTCCTCTTTATTCTTAGCCTTAAAATAATTATCTAAAA
TAGTTAAACCTAAATAGTCGTCCACCGCGCACAAACACTTAAACTAAAAGCAGTCGTTAGACGTATAATTCATGTATATCAGTGTATACCAGCTAGAAAA
AAAAGAAGTAAAATAATGAATCATAAAACCTGCTGTCTAACGTATAATTCATGTATATCAGCGTATACCAACTAAAAATTTCCTAACTCGATTTTTCAAA
AATGTTGACAGGTATGTGTTAAATTCTCAAAAATTAATATACTACTTTAAAGAGATTCAACACAAATACAACAACATGTATAAATATACTACAATTTATG
CATGGTTAAAATTAACTTTTATGTGTATATAGTAAATGTGAACCTCCTTCGATTAATTTGTATGTTTACCTTTTCAAATTTTACAATCCCATTATTAAAA
TTTTTGCTTCGTCACTGCATCACGATGTGATTCACTGAAAGTAAACTAACGAATCCTACTTGCTATATTTGCGTAAAACTCCATTGCTCTGACTCTTTGA
ATATACTTATAGATGTGTATTAGATTTTTCAAAATTAATATATTATTTTTAAAAGATCCGATCAATTATAAAAAAGCGGATTAATACTACCTCCAATGGT
AGTCACAGAAATCCAAATCAACACACTTCACTATCCAAACAAAACAGCCATAACCATAGCCATTAACTTCTTACAAAAAAATTCTAAGCCTCACATATTT
TTTTTCTCCAAAATATCCTAAAAACCAAAAAAAAAATTTAATTTTTTTTTAAAAAAAATGCCCATTCATTAATCTATCAGTAAGTCAGTGAGCACACAAA
AATAAAAAATAAAAAAGCTTCCTCCATAATTCTATCTCAAAAACCTCTCAAGAAACAGAGAGATAGAGGGGCAAAAATAAAAAAAATGGCAGTTTGTACA
GTGTACACTGCTCAATCACTGAATTCATCTTGTTCAATTTCAACTCCATCAAAACCCCACTTAAGATTTCACCAGAAACAAGTAATTTTCCTAACAAAAA
GACCAAGGAAGATGACATGCTCTGCTTCCTCTGACGGTGAAAAAACAGTTGTAATCGGTCTAGCAGCTGATTCTGGTTGTGGTAAAAGTACATTTATGAG
ACGATTAACCAGCGTCTTTGGTGGCGCTGCTGAACCACCGAAAGGTGGAAATCCAGATTCAAACACATTGATATCAGACATGACTACTGTCATTTGTCTT
GATGATTATCATTCACTTGACAGAACTGGTAGAAAAGAAAAAGGGGTAACTGCTCTTGATCCAAGAGCTAATGATTTTGATCTAATGTATGAACAAGTTA
AAGCTATTAAAGATGGGGTTCCTGTTGATAAACCTATTTATAATCATGTTAGTGGTCTTCTTGATCCTCCTGAGGTTATTAAGCCTCCAAAGATTCTTGT
CATTGAAGGATTACACCCCATGTAAGTCCCGTTTTAACTTATATGCACCGACAGTATCTCATAACTTTTACTCTTAATTTATGTTGAATTTTGAAATGTA
TAGATTTTTTTTATTTTTTTTTTATATATGTGGATTTTTAAAATATCATTATAGAATTTGAGTGAAAAGTTATTGAATTTTGTTAGAATGAGTTTTAAGA
AAAACAAAAATATAGATTTTTTTTTTGAAATTTCTTATCTAAAATATGTGGGGTACATTTGTGTGGTTGTGAAATCATATCTTGGTAGGGGATAAAATGA
AGTTTTAAAGCTAATTTTTTTTTTGATATAATATAAGTTTTATTTTATTTAAAAGTAGACTAAAAATGGAAATGTGTTATATGGAATGAATAAAAAAAGA
TTACTGAACTTATTTTATGGGTTATTCTTCCACTTATTATATAAAAAAAATTATATAACTGTGAGTAATAGGCGGAGGTAGGAGTATACATGATCGGGTT
GGTTTGGATTTTTCAAATATCAAATCAAATTATTTGTGTCGGGTTTTTAAATTTATAAACCAAATCAAATCAATAAAATTCAAAATTTTCAACTTCGGGT
TTTTTTTTCGAGATTTTGAGTTTTTTCGATAATGAATTCGTAAAAACATATAATTTACTTGTATTTCAAATATTTATTTAATCCTATCAAAATGCAACTA
TCTAAGTTATTTCTCAAGAAAATAACAAAAAATATGATATAATTAATGACACTAAAATATAAAAAAAATAATAATAAAATCGCGTAAAACAAATATTGCA
AATTAATAAGTCATAATGAAATTGATTATAATTTAAAGTACTAAATCATGCTAACATAAGTTTAGTAAGTATTAGTTACATGACTAAATATTAAAAGAAA
GTAAAATTAGATCATGTATTTTAATTGTCTAAATCTATGTAAAACTAATAAACAAATATTCAATATTATTGTCATTTTTAGTGTTGAATTGATTTTTTTT
TTTTGCATTAGTATTAATTTAATTTTTATTTAGACTTTATTATAATTACCAACATGTATAGACTATAATCTTATTACATTATTAAGAATTCTAACTTCCA
AACATGAAATAATTTTATTAAAAGATAAAACTATTAAAAAATATAATTGATATTTAAAAAAATATATCAAAGTAAGTATTTTTAGGTATAAAATAAAATT
TTTAAAATTATATATATAATGTCGGGTTGGTTTGGTCTCTGATTATTTTTTTTAATCGAAACCAAACCAACCCAAATATAATCGTGTTTTTTTTTCCAAT
ACCAAACCAAGTCAAACCAAATCACTAGTCATTTTTTTTTTGGTTTGACTCGATTTGCAGTGTGATTCGATTTTCAGTTCGATTTTGTACACCCCTAGGC
GGAGGCAATGTATAATCCCCTCAGCGAAAAATTATTACTATTCATACATGATTAAAATTATTTTCTAGATATATAATAGAAGTCGAACCCCCTCCCAATA
GTTCATATGTTTACTTCTGAAATTTTGAAACCCTCATTAAAATTTTTGACTTTGCTACTTGCGGTGAGTATGTTATTAATAAATTTTTGAAGAAATGCAA
TGATGTTTTTCTAATGTTAAAACAAGACACATGCAAGAGAGGTGACACATTGAAAAGAAAACTTTGGTTTCTCCGTATATTTAGATTCTTTAATTTTTTT
CTTGTCGTTTGTGTAACGAAATGTACTTTATAATTTACTTCCCTACAAAAGGGAAAAAAGAAAAAAATGAAAATGGTGCAGGGGATTCTCTTCTTTTGAC
ATGTGTTACTTGGGATCTATAAGAATATTGACAAGTATGTGTCTTAGATTCTCTATCAATTATGATTCTTTTAGAGAATTTGATATAAATATAATAACAT
TTTTAAAAGATTCAAACAAAATCAGAATGTCCTCAAATGAAATAAATTTAATGAAAAATGTCTTCGATTAATAATTTGATCCAAAATATGGTACTTTATG
ACATTTTCCTTAAACTTAATTAGAATTTAGGTCTCCAAAGTAATATCTATTTCTGCTGCAAAAATTCGATAGAAAAATCAGTAGCAGCACTTTAAGCACC
ATATTAATAATGCAACTCTTGATGCACTTAGTTACGTGTATAAGAATAATGATGAATAAAATGTATTTACAGCCAAAATAGAGATGGGAGAAAAAAAAAA
TACGAATATCTAATGAGATAGAAGTTTCGAATATTGAGATTTGTAATGGACCGATCAATTATAATGTATTTTAGTGTGTTAAAAATAACATATATTGTAT
AGCTTTTTTTTTTTTTAAAAGTGAGTTTTAGAAATGTCCACGTACGTGCATTCTTTGACGTATACTTTTAGGGACTATTGCGTTTATTAATCATTCTAAT
GCATGTATTAATAATATTAGTATATCATAATGTAGTAAAATCTGATATTTATTTTTCATTTTCTATGGTATGAAGGTACGATGAGCGTGTGAGAGACCTC
TTGGACTTCAGTATCTACTTGGATATCAGCAATGAGGTCAAGTTTGCTTGGAAGATCCAGGTAACTATCACTAAAATTTATCTATAACGACGCGTACAAG
TGACCTGATTATGTAAATATCTTTTACATTGTTAATACATAGAACTTATGACTCGAACCAAATATGCATGATATCGGTTCTTTTTTGAAAAATGCAGAGG
GATATGGCTGAAAGAGGACACAGCCTTGAGAGCATTAAGGCCAGTATTGAAGCTAGGAAACCAGATTTTGATGCTTACATTGGTGAACTACTTACCCTTG
AAATAACAATTACCTCTGTTGCTCCACTTTTCATTTTAAAAAACCGCACGATGTGTGTCAGATCCTCCAAAAATGCATACTTTTGAAGGATCTAACATGA
TTGCGATAACATATTTGGAGAGTCTGAACAACACAAATAGTTAATATCATACATGATTGATGAATATGATTAGTTAAGTGGCAAAAAAATTGTTTTTTTG
GTGCAGATCCACAAAAGCAATATGCAGATGCAGTCATTGAAGTGCTCCCAACTCAGCTAATCCCAGATGACAATGAAGGCAAAGTTTTGAGAGTGAGATT
GATAATGAAGGAAGGAGTGAAGAACTTCAATCCAGTTTACCTGTTTGATGAAGGATCGACAATCTCATGGATTCCTTGTGGCAGGAAGTTGACTTGTTCT
TACCCTGGCATCAAATTCACCTATGGCCCTGACACCTACTTTGGCAATGAGGTATAGGCTGCATTCTTTCTCTACCTGCCAAAACTTGATCATACTAATC
AATCGACTCTCTCGCCTTGTGGTCAACATTCCATTCCCCATAGTCGTAGGTGCTCGTTCTATCCTGATTTGAATGAGCTGAAGCTCCCTAGGTACATATG
GTTGGCCTTTATGGTGTCTCAGCAATACAAACATAGAAATAAGCTGAACTTAGGTTAGATCAATAGGGTGTATCAGATGGTAATCTAGTCCACCTGTCTA
GACTCGACCCGAGGAACTCAATTGGAAGGACATTAGTTGCTGATTACTAGTCAGGCTAGAAAATTAAGCTTTGTATGTGAGGATTCATCTTAAATTGACT
AGGCAGAAAAACTTCAATCCAGTTTACCTACCATCCTTTGTTCGGGTTTGGGACCAACAATGTGAGCAAGCAAGCTAACACAAGTGGTAAATAAACACTA
AAAGAATGTTAAAGCTTCTTCTCGATATCTCTCGATGATATGTCACAGTTCTTTAAAGACAACATGCTAGAAAATACCTGGCTAACTCAGAGAGCGGGTT
TGTACCATTGCTCAGCTATTCTTCCAAAAATCATGCCTGATTTTCACCATCTGTTTTTCTTCGTACTTGCAGGTATCTGTCTTGGAGATGGATGGCCAAT
TTGACAGACTAGATGAACTCATCTACGTGGAGAGCCATTTGAGCAACCTCTCCAGCAAATTCTATGGTGAAGTTACTCAACAAATGTTGAAGCATGCAGA
CTTCCCTGGCAGCAACAATGGAACAGGTTTCTTCCAGACCATTGTCGGTTTGAAGATCAGAGACCTCTACGAGCAAATCGTTGCCAGCAGAGCTGGAGCT
CCAGTCGCAGCTGCAAAGGCCTAAACTTTGCCAAACTATATTAACAGCTAGGCCCCAGAATCATCTGTTGTACCTAGTTGTTTCCCTTCTTCCCTAAATT
TTATTTGCCGACTTCTTTTCTCCACTTTCATGTCTCAGTTTCATGGTAGATAATTCCCCATAATTGAGAAAATACACTTTGTTATGTATTTATTTGTAGC
TGGAAATGTGTTGAGAGTTGTAACATGGACAATAAAATGGTGAAATGAATTTCAATTCCAAACAGTTTCTGCACAACTACTCGGATGTAAACAACAGAAC
AATAATTGAGATTGAAACCACCAAGAAACTCAGAAAATCTGATACTCGTAAACACAATATTTCATGCAAAATGTGTCTCAGAATGCCATACTTTTGTTAG
AACGAAGGAAGCATCCAAAGACTAATACGGAGAAGCATGATATTACCAGAATTTATAAGTACTAAGTTCAACATATTAACAACCTACTACTCAAGGTTTC
TTTAATGCTTACCGGTGGAAGCAACAGTTGGAGGGCAAAATAATATATACATAATACACATTGAGTCAATTTTCCTCGTGTTCACTTGAGAGTAATAAAC
TTATTACTACCATGTTTTGCCCAATGGTCCTTCAGGTCAACTGGATTAGAAAGATCATGACCTTCAGTTGCAAGTGTACACAGAAGCTTATTATATGCTC
CATTAGACATTTTTCTCCCAGCCTTACGATTCCCAGGCTTTGAGGGATTGAATGGGAGCGGATACTCAGATAAGGAGGTGGTACAGCATGATGATTGCCA
CCCACCACCACATTTGTAGCACCGTCTAGAAACACCTGTACAGGAACAAAACGGCTGTGGCAGGCCAGAAAAATCAGCACTAGCTCGACCGTAAACTGAA
CTCGGATTCTTTGTTACAGTGGCTTCTCCACATTTAGCTTCTCCTTTAGGTTTTTTAGAGGCAGAAGACTTATTTTCAAACCGTTTCTCTTTCAAAAGTT
CCGATACAGTTTCACGAATTCCATTCATAGATGTTTTCTTGTTTTTCTTCATCTTCTGTGATTTGGCCTTGAACTTGACATCCACATTTTGTTCACCTGT
CGGAGCAACAGAACGAATAGGAACAGCAGCACAAGGTTTTGATTTGGATCCCAATTGTGTTGCTGGGGGGAAATTATCTCGATGAATCCATGGAAAATGA
GAATCAAATGTCTCTTCTTTGTGGTTAACTTGAGATGCCATTTGGTATCTTATGGGAGGAGATTCTATCTTTGTTTGAGCCAGTCCTGCAAATATGTACT
TTGTGAGAATTTCGCCACAACAACA

>Kalax.0015s0125 | scaffold_15:1110752..1114220 reverse
CTTCGTCGCCCATTGTAAGGAGCCAGTTGGGAGATGCGATGCTCACAAACCTATTCTTGTTTTTGATGCTCACAGGACAGATAGTGCTCTGAAGTTCGGT
TGGTTTTTTCTTTTCTACTTGGTGAGTCCTATTGGCAGCGCATTTCAAGATAAATTATTATATCCAATTGATGGTTTGAGTTTTGGCTAATGATCTGACA
AATTGCAGGTACACCTGGGCTTTTGTATATTTGCTGCTATTGCACCACCATTTATCTTCAATGGGAGGTCCTTGACGTAAGTGGGCTTATAGTTGGGTTC
TGCTTGTTACCAATTTTTTGGCCAATTTTATTAGTTGCATGTTGGTCAGCAAACCGCCTTCTCTTTTCATTTTCGGGGTGGTGTTCATTTGCCGTGCACC
TAGAAAAGGCAATCAGTTTTGAATCACATCATGGGAAAAATATACTAATTATCAATTTTAAGAGTTTTATGCCATTATTCGTCAGCATCAGTGATTAAAT
TTTATGTTTTGTGTGATTTCAGGGGTATCCTTGCAGCTATCGACGTCTTCTCTGATCACATTTTAGTTGGTGTAAGTTATAGTGTGTTATATTCTTTATG
TTATTTGCTTCGTAGATAAACACAATTTCTCATCCTGAGTTTTAATTGAATTGCGCTTCCGTAAAAGAAAGCACATCGTGAAAAAAATTCTAGTTCCAAC
TGCAATTTCTAGTTTTGTCAGGCAGATGTTATAGCCCACTCATTGAATTATTATCGTGAATAAACTGACTGGTGCTTGGCGTTCCCTGCAGATATTCTAT
CTGATTGGGTTTGGCTTGTTTTGCTTGGAGTCACTTCTTAGCTTTTGGGTACTTCAGGTCAGTGATTATCTTCATGAAATTATTATGTCCAGCCACATTC
TTGCAAGTTAAAAACTGTGCGTGCAAAAACGACTTTATTAACTTTGTCGTCAATTAGGCAGTGTCACATATCTCCAATAATCTCTCATCTGGGATGATCT
GATTTCGGGTGTCATAAGCCTAACATATACTGAAAGTCTTGCAGATTACTTGCATACTGTTTATTGTAATTCTTATTTGGTGTCACTTTGCTTGTTGCAG
AAAATCTACATGTATTTCAGAGGAAACAAATAGATGATGATGCATGGATCCATGCTCCGATTCGAGAGGCTCCAGAGATGTGTTTTAAATTCCTACTTGT
TTCATCCCTCTTATTAGTTCATGATCTCAGTTTTCCGCTTGTGCCAGTACCAAATGCATGATTTGTATTACATGTTTGTTAAGTATGTGTAGTTCTTTTA
TCTCGCCGTGATTAGTCCTTAGATCTTAGAGCCTGTTGGTTTGATCGGCTGTCTTTAAATCAGGCTGTTGATGTAAAAATGATGGATCTCCGTGACATGG
CGATGAGCCTGAAATGGTTCTTGGTCCCTCTGGAGTCACTGTGACCCACATTCTGCGCCCACAGAATTTGATCCGAACACAGAATATAGCTAAGAAACAA
GTCTATAAAGAGTCCAAAAAATGAGTGAACAGTGAAGATGAAGTTGAGAAAATGTGAAGAAAGAAGATGCAGAAGAAGCCTCAAGGCTCTCATCATCCCC
CATATCTCTTCCACGCCACACCCTCACACATCTCATCCTCAATCACCCAACTCTAGCTCGCCACGTGGTATGACAAATATCCAAACTGTTAGCATCAACA
GGCAACCACCAAGCTCCTCCACTCCTTCACTTATCACACAAGCACATCATCCACAATTCCATCCCTACATTTTCCATCACCCAAGCACAAACATACAATG
TAAATCACCTTTTCTTGATCTTCAGAAGTTTCAAAACTTTCTTCACCTAAATGACACAAATGCCCCAACCCATTTCTCCAAATTGTGTCACAAAGAAAAG
GGTAGTCACGGAAACTGAAATTCAAATACACAAACTAGCTAAGAGAATACTTAAAGTCATTTTATTTTCATCAACACAAGATTGCATATCCATCTCACAT
TTCCCTCTCCTATCATTAGGATGGAAAACAAGATCAAATAGCAACTACCCAATTCCATATCCCATTTCCACCTCAGTAACACTATCTTTTCCTCTCTCTC
TATAAGCCATTTTTGGAGGGCAGGAAGAGAGAGTAAGAGAGGAGAATGGCGATCGCCACAGCACATTCTCTCAACCCAACATACTCAATCTTCAACCCAA
CCCAGACCCACTTGGGGTTCAGCCAGAGGCAGCAAGTGATATACAAAGCTAGAGTGAGGCCGTCATATGTGATCACTTGCTCAGCTGGTGACACCATAGT
GATTGGTCTGGCAGCTGACTCAGGATGTGGGAAGAGCACATTCATGAGGAGGTTGACAAGTGTGTTTGGAGGAGCGGCTGAGCCACCAAGAGGCGGCAAT
CCAGACTCCAACACACTCATCAGTGACACAACAACTGTGATATGCTTGGATGATTACCACTCATTGGACAGGACTGGGAGAAAGGAGAAGGGTGTGACTG
CGCTTGACCCAAGAGCCAATGACTTTGATTTGATGTATGAGCAGGTGAAGGCTCTCAAGAGTGGTGTGGCTGTTCAGAAGCCTATTTACAATCATGTTAC
TGGCTTGTTGGACCCTCCTGAGCTCATCAAGCCTCCTAAGATCCTTGTCATTGAAGGACTTCACCCCATGTATGTCACTTCATCTGTTCTCCACTTATTA
CTCCATTTCTCTCATCTCAGACCACACTTACACTACTTTTCCCACTTGGGTTCACATTTTCGGTATCCATTTTTGACACACGAGCATGCATATCTACTCA
CATCAAATCTTGAATAGAGTCAATATTTACATCTTTTGATCAGTGTCAAAATGCACTGGGGATCAGTTCACTAAACAATGTCCATATCATTCTTGTTTGA
TAAAATTGAGCTTTTTTTTTAAAAAAAATTATTTATTGTAAATTATAACGCATACATTCGATCAATCTCACTCTTTACTATCAGGCCATACCCTGATGGC
AGACAAAATAGAGTTAAAAACTTGATTGTGTCACCATGTAAGGAATGTTAGTCATACTAACAAATTGGAACAAGTACCACAGGTTTGTGTTTGATGCATA
AAACAAGTCAAATTTCCTTGTAGTATTTCAGTAAAAATTATTGTTCAACTCTTGATCAAACTCATACATGATGATCATATGTTCTACATGATGACACATG
ATAAAGATTAGGCCAAAATATAAAAGAGGCAATCTTTATTTTTACGGACTGAACTATTCGAATTGTCGAAAATGGTGTGATGAAAAAAATCCAAACTAAT
TCATGTGTTATTTAAAATCAATTGGCTTGATTCCTTAAATACATTTTGATCTTATCAAATTTGTTAAGGATTAGGGTTGATCGAGTATGAAAAAATATCA
TTTTATTTATGTGAATGAAATGATATTATTTAATTTGATGACAAAACTTTTTCATTTTTGCACACAAATTTTATAATAATATTTATTTAACAGTGCGATT
GTAAATTTTATTGGGACCCTAATTGTTAGAAAGTGGTATCTCCTAAGGCTATGTTTAGTTTAGGGAATATTTGAGGAAAAGGAAAAATTATGGTAAAATC
AGAAGAAAAATTTGTGTAAAAATGAAAAGAAAATTTTGTAAGAAAATTAGATGAAAAATATGAAGAAAATTTTGTTTAAAATAATCAGTACCCACCATTT
TCACTATTAATTAAACAAGAAAAAATATAATAAGTTGTATGGGGTAATTCAACTTTCATCAAATTTTACTTTTCATTAAATTTTCCCTAAACCAATCGCA
GCCTAAAAGATAGGATTGAAGAATGGAATAGAATCTCATAGGTTTCTTGTCTATCCAACATAATCTTAAACCAACCTCATCCTCCGCAAATTTAAAGCCC
TAATTGCTCTACAATGGGTCATATGGGTCAATTATTTGGGCCCTTTAGGGTCTCCTTACGGGCCTGATAATGTCAACTCTAGCCCAATTTAAATTAAGAA
GTCAACGAGACTGAACAAGTGGCATTTTGGTAATTTGAAGCTCAAATGTGTAACTGGAAACTAATGTGTTAATCTGCAGGTATGACAAGAGAGTGAGAGA
CCTGTTGGACTTCAGCATCTACTTGGACATCAGCAATGATGTTAAGTTTGCCTGGAAGATTCAGGTATTCAGTCAAAACTAACATGCATAATACCAATAT
TTAGTCACGCAATGCGTTTTGGAAGTTAGAGTTTTGTATTTATTTGAATTCAAAGCGTATAAACATGTCAAAATAAGTTATGACTGTCAGTCAATCATAA
AAATAAAATAAAAAATAGCGAAAATGACATCACATATTGTTACTGACAAATATGATTATGAGTGGTGCAGAGGGACATGGCCGAGAGAGGACACAGTTTG
GAAAGCATCAAAGCCAGTATCGAAGCAAGGAAGCCTGACTTCGACGCCTACATTGGTGCGCATTTAGAGTTTTACCTCTCGAAAAATCGAGCAAAACATG
TCTGATTGAGGATTTTTGATATGTTTGATGCGCGATTTTCAGACCCACAAAAGCAGTACGCAGATGCGGTGATCGAGGTTTTACCAACTCAACTCATTCC
CGGAGACAACGAGGGAAAGGTGCTGAGAGTTAAGCTGATCATGAAGGAAGGTGTCCAGTTCTTCAGCCCTGTCTACTTGTTCGACGAAGGCTCCACCATC
TCATGGATTCCCTGCGGCAGGAAGCTCACTTGCTCTTACCCTGGCATCAAATTCGCCTACGGACCCGACTCATACTTTGGCAACGAGGTACCATAGAATT
TCGAATCATATTTTTCTTAATTACCTGAACCATTTCATGCTTAAGTAAGAGTGCATTTGGAGACATCACTCACCGGAAGAAGCAAGACCAACTCACATTG
GATTATCGATCTGAAGTTTATAAATTTAGATTTTTGAGTCAGAGTGAAACCTAATTTAATTGAACTAACGTAGAATTCAATATTTCTTAGATAAGTATAA
GAGCTGACATGATTCTTATACTTTGTATCAGGTGTCCATTTTAGAAATGGATGGGCAATTTGACAGACTAGACGAGCTGATCTACGTTGAGAGCCATTTA
AGCAACATATCGACGAAATTCTACGGAGAAGTGACCCAACAAATGCTGAAGCACTCAGACTTCCCCGGGAGCAACAACGGGACAGGGCTGTTCCAGACCA
TTGTTGGGTTGAAAATAAGGGACCTGTTTGAGCAGATCAGCTCGAGCAAAGCAGCAGGCACATTGCAAGCAGCCAAGGCCTAAACAAGTTAAGAGCTCTG
TCTTATACACTAAGTGCATTGAGATTTGAAACTCATGTTAAGGTTTGTAGTAGTACCGTGTTCCAAATGAGTGTTAGAAAACATTGTTGTTGATAACAGA
TGAGATAACACTCGCACTCTGCTTCTTGTATATGTATTTATCTTTAATTATATTTTTTATTATTGTTGTGAACGTTTTATATATGAATATTTTATATTAA
GAGCGTAAATAAAAATCAATAAAATGAAGAATCGAATCTAATCAATCCAAACCGAATTTGGATTGTTCATAGTTTGGTTATGGTTTTAAATTTTAAAAAA
CCGATGACTAATGGTTTGGTTCGGTTATTAACTTTTTTTCAAATCGAACCGATCTAAACTGAAAAATTAGGATTTTATATAAAAATTCTATTATTTAGTA
GTTACTTTAGTAAATAAAGTTCATCAAAAAATTAACCGAACCAAAACCGTGTGGTTTGATTCGGTTTGGTTTTTTAAAACTAGCGGTTCAGTTTCAAATT
TTTTAAACCAATTACCAACTGTTTAATTTGATTTTTTTATTTAAAATCAAACCGAATCAAATCGTTACACCACAAATTTATAACGGATGGATACTTACCT
TCTCCAAGAAAGGAGAAGCATTATCATATCGGCTACACAGACGCGTCCATATAGATGGATATTAGTGACTAGTGACGTTGATCTTGAAGAGATTATATAT
GTTTACCTGATACTTTTATAAAGTATACATATATTATTTTTTATCATTTATTTAAATCCGGAGAATTTTTTTTATAAGGTCAATTTTTTTTGAAAAAGGA
TTGTTTAGATGTAGATCTCGAGGAACGAGCTTCTAATCAATTACTAATGTATGTGCTTATGTTATGTGTCACGGCCTGACCCATTTGAACCTTGTAGATC
GGGTCATAGCATGCTAGAAGCCCGTCCAAGAAGATGGAGGCCCGAAGCCCAACTTCTAGAAGAGTGTGGAACCTTATGGAACCATATGGATAAAGAACAA
TCTAGATACTTGAATCCTAGCCGTAGGATCAAATAGATATCCACCGTCCATTGAGGACATGGAGTAGTATAAAAGGGGAGCAGCTCATTTGCTCCAAACC
ACCAAAAAAACAATTGTATCTCTTTCTTAATAAAGAAGTGTTCTCAATATCTCATTGTTCTCATTGAGT

>Eucgr.E01261 | Chr05:12588100..12591905 reverse
GATCTTGGAAAGTCTTGAAACTTCAGTCATCTCAAGGCGAACGTTCATATCATTGGCAATGCATCTCTTCCGCAAAATTTGCCATGGAAAATGCGAAGTC
CAAATGATATTTGCTCTTGAGTGAAGAACCTATGAAACCTTGCAAATTCCCCCTCATCTTATCTTCATGGACACCCTCTTGATGGCCATAGACACCATTT
CCGGCAACTTCCCTTCCAGACAAGACCTCCTTCACGTTTCGGAAATCTATTAAAACCCCTTCACCCTCAGATTTTGGTGATTTGGGGGAGAAAAAAGGAA
TAAAACTAATTTTTCCCTCCCGATCTAAATTCACTTTCTTCAGATCAGGCTTCCCCACAACAACATTTTTTCAGAGAGCCCCTTATGTTGAACTTCTACA
TTGAATTCACATCAAACAGGTCGCATACCTTGAGTATTGCCACATCAACAATTTCACAGAGATATTTGATAAAAGCTAACAAAAAATAGATCTATCAAAG
ATGTATCAGTTTGAGATTATTTTTGTGATCCAAAAATATATATAGGATGGATATGCCATGGGTATTCTAATTTGTGACTTTTATAGCACAAAAATTAGTC
TTTGATATATGTATCACAAAGTATCGATTTATAATTTTTCGTAATATTATCCCTTATCAATTAGCTAAAAGTGTTTGGTTTGGATGAGGCTGATTTCAAG
TAGGAATCATATCTCACTCAAAGTAATCTAAAGGGTCAAACCCACTCCACCTTAGTAGAGTCCTATTTGATGCCCTGGATAGGAGGTTTGCTTTTCATCC
TCATTCAAAGATTAGTCAAATTAGGGGAAAATTACCTAGAAAGTTCTAAAATTGTTTCACTTGTATAAATTCAATTATAAACATTTTAATTGTGTCTTTC
AATTGTAAACTTTTTGACAATTTATTAATGTACTTTTTCAGTCAATCTGACCTAAAAATGTTAACATGGCAGCCCAATTAACATCAGTCATCCCATGTAA
CGAAGGGGTGTTAATGTGGAAAAAAAATTTAAAACTTTTATGAATATTTTTCTTTTTCTTTTTTTTCTTTTTTCTGTTATTTTCTTCCTTTTAGCCAATG
GTTGTTCTCAAGCAATGGTTGGCGACTGGTGATGCCCAAAGAGAGCAGGGAGAGGGGGTCACCCTAACTAGGCAAGGCTGTCCCTTCCCTATGGCTGGCA
AGGATAGGTCTCACTAGTTTAGGCAAGGGCAACCCTCACATAGCCCTTTCTAGGCATCACTAGTAGCCAATCATCGCCTAAGACCAGTGAAAAGGAAAAA
AAAAATGAAAAGAGAAGAAAATGAGAAAATTTAAAAAGTTTAAAATATCATCAATATCAACATCGGTATGTCACATAAGATAGTAGGTCATACTGGACCA
TCACATCAACATTTTCCAGTCAAAATTCATCAAAAGAACTATCTTAATAAATTGTCAAAAGGTTTAAAGGTAAATTGGCACAATTAAATTGTTTGTGACT
TTTTTAATAATTTTTCCATCAAATTAAGTTCGGATGTTAAGATTACTAAAGAAAATTCCAAATAGGTATTTCAAATGCAGAAAAGCTCCCTGACCTCCCT
GACCATGCTCAACTGCACACAAGCATGACATGTGTGTATGTACAAGAGCATTACCAATACGCAGCACACTAGTGTCTCGCATGCATGATTTGTTCACCCC
TCTTGACCATGATGTTCAATTAATTCTCTTTTCTCCTTCCCTTTCTTGCCCATCTCTGGTTGTGGTGTGGCTAAGCTTGAAGTTTGTGCTTTCCAATATA
ACCACCAGAATACTGCATTTTTTTTTCTTTTTTTTTTTAGCTAGAGATAGAATGCTAGAGTTCAGCCATTCCATACACTCTCGATCGAATGAGTACAAAA
CTCTCATGGGGGGAAGAGAGGGCCTCCATAACCTCTCTCGCCATTCCACAACCTTACACTCCTCATCTTGAGCCAGCCAACCGCGTCACGCCATGTGTCC
TGCCAAATATCCAAACCGCATCAAATGACCACCAAGTTTTTCCATACGTTCGCATTAATCTCTCTCAGAAATTTTCTTGATGAAGGTCATTTCTTAAAAT
TTGACTGAGAGAAATATCTTGTATAGTAGTAGTTTTACTTTTCAACGATTGTTTCAAAGAGAGTCTATGCAGCCCATCTAGGCCACCCATGTTCCTTTCT
CCTGCCACCTCAAGATCACCTCCCAAAGTTTTGTCCGAACCAAGGTGTAGCCACAGAAACTCATCCCAAAAGGACACATAAGCCTCCATCCGTCAAGCTG
ACAGTCTTCATTTTTGTATTCCATCAAAAAGACACTGCACCTCACTCTCCATCCAAAATTCACCTCGCTCAGGAACTTGTGTTCCAAATTGGTTCATTGA
AACCAGAGGCCATTCTATCCAAGAACCTACCTGGTATATACCCACCAACCAAGATCATATAACAACTCTCGCCCTGTTCAAAGACTTAGAATTGCTCTCT
AGGCAGAGAGAGGGAGGGAACGAGAATCAAGAGAAATGGCGGTTTCTACAGTCTACACAACCCAATCCTTCCACTCGACATGCTCAATCTCCACACCCTC
CAAGACCCACTTGGGATTCAACCAGAAGAAGCAAATCTTGTTCTACAACAGTGGCAAGAAGGTCACCAACAGAGGCATCGCCGCAGTCCCATATGTGATC
AGGTGCTCAGGGGACACGCTGGTGATTGGCCTAGCAGCTGACTCAGGCTGTGGCAAGAGCACCTTCATGAGGAGGCTGACCAGCGTCTTCGGGGGCGCCG
CCGAGCCGCCGAAGGGAGGCAACCCGGACTCGAACACCCTCATCAGTGACACAACCACCGTGATATGCCTCGACGACTACCATTCCCTGGACAGGACTGG
AAGGAAAGAGAAGGGAGTGACTGCACTTGACCCAAGGGCCAACGACTTTGATCTCATGTACGAACAGGTTAAGGCAATGAAGGAAGGCAAGGCTGTGGAC
AAGCCTATCTATAACCATGTCACTGGCCTCTTGGACCCTCCTGAGCTCATCAAGCCTCCCAAGATCCTGGTCATTGAGGGACTTCACCCAATGTAAGTCC
TATCTTCAGATTGCAACTCTCTCCTTTCTTCCCTCTGTTTAGAAGATGGTCTAATAGTCATCTATTATTCTACACCGTTGAGAAGGATTAATCAAGCTGA
TATGTTGTGGATTCTGGTTTAGAGTGTAAGTAGAATTATGTAGGTGGACGGGAAGAGTTTTGAGTTTTCGGATAACAAGAGATATCAGAAACCAAAAATA
GTGCCTCAAGCAGGATTTTCTGTGGCTAAGGAGGATGCTGTGTCCTTATCTCCTTTTTTTCTGATGGGCCTCGCACCGGCCCAATTTTACTCTCATGCCC
CTTCATTTATGGCAAACAGACTGAGCTGAGGGAATGAACTCTTTATCAGTCCAAGGATAGGCTCAATTCTGATTGAACCATAAAAAATTTCAGCAAATTA
CAGCCTAACAAATTCGTGGGCTCCCATGTTTCTCTTGAACCTTAGAATTAGGTTGCATTTAGATCTTTGAAATGTGATTGTCTTAATAGATTAACAAATT
CACAAAGTTGCCATGGAATATGTACTCTACCAAGATCTAGAGAAGATGATGATGAAATATTTTTCAACTATAAAGTACCTCATAGATCAACTATAAGAAA
ATATACCACGGTAATTTTACGCAAGGGCAGTTCATTTATGAGAAACAATAGAAGACTTATGCGCCCGCTCTTGGATGGATGTTCAAGACCAAAGGAAACT
AACATAATTATGCATGTCCAGGTTCGACCAGCGCGTTAGGGACTTGCTGGACTTCAGCATATACTTGGACATCAGCAATGAGGTCAAATTTGCATGGAAA
ATCCAGGTACTTGATCTGTTTCAGGGAAAAGCCTGCTATTGTTTCTCTCATGTCCTGTAATCCTAAAAGTAATCCTAAAATAAGCGATGAATTGCAGAGG
GACATGGCCGAGCGAGGACACAGTCTCGAGAGCATCAAAGCTAGCATTGAAGCCCGAAAACCAGATTTTGAAGCCTATATAGGTGAATCAAAATCACTCC
CTAAACTACACTGCCGTGCCTTGATTGGGATTGATTCATCTCATATAAATGTACTAGATTTCGAGACTGACCTTTGAACAATTGCCAAATGAAAGGATCC
CACAAGTTCCTCCAATTAGGGACACTCTAAAGTGTCATCACCTTTGGCCCTCCTTATAAAGGGGAACAATCTTTCAACTACATTACAGTGATACCCTTTA
TAGTGATATTAAAACTCCCCTATATATATTCACTCTCTGTACTTATGTTCCCCAAAGTAACTGTTTGATCTGAACCGAAATTCGCTTTTCTGACAGCATG
GCACATGTTTATATATGTCGAACATTGTGAAATACTTGCTTTGAAATTTCCATTCGCCATGCCTATGGACAGCGTATTCATTAACATGTGCCCGTTTGTT
TTCTTGCCTTTTGCCCAGACCCACAGAAGCAGTATGCAGATGCAGTGATTGAAGTGCTGCCAACACAGCTAATCCCTGGTGATAATGAAGGGAAGATTCT
TAGAGTGAGGTTGATAATGAAAGAGGGTGTGAAGTATTTCAACCCGGTATACCTGTTTGACGAGGGCTCGACCATCTCTTGGATCCCGTGTGGAAGAAAG
CTCACTTGCTCTTACCCCGGCATCAAGTTCACTTATGGCCCGGAGAGTTACTTCGGCCACGAGGTATATATCTCGAAGATCACTTGATTTTGTTCTCTCC
TCACTGTTAATACTCTGTTAGATGACAGTCTTCTTCAGCTAAACAATAAAAAAAATTTCTCATTCAAGTCCAGAAAAAGCTGTTAAAAACCCAAATGTAC
ATGAACTAGTGAACACTGCAAATAACTTGGATTGCGCACCACATTTCACATTTTAACGACTTGATCCTTGCAAATTTCTTGAATGACAACGGTTTCACGT
AATATTCAAGTAGATATATTGAGGATGGATAAACTTGTCAGAACTTAGGATGTTCACGTGACATTTCGATTGAGGACGACGTGAATGCACTTTTTTGAAT
TTTTTCACGACCCAAATGCTGGGAGGTATTATCATTTCAATATTATATGGAATCATCAACACTTTTTTCCATTCATTCTCCAAAAGTTGCAGTCTTTATT
GAACTTAAGACTGACTCCTACGTGCTTGGAATTGCAGGTGTCTGTGTTGGAGATGGATGGGCAATTTGACAGACTAGATGAGCTCATCTATGTGGAAAGC
CATTTGAGCAACCTCTCCACAAAATTCTATGGTGAAGTCACCCAGCAGATGCTGAAGCACTCCGAATTCCCCGGAAGCAACAATGGCACTGGTCTCTTCC
AGACCATAGTTGGGCTAAAAATCAGAGACCTCTATGAGCAAATCACAGCCAGCAAAGCAGCTGCACCATTACAAGCCACTAAAGCTTAGGAACTTCCATA
TACTAGTTCCCCCTCTTCTTTCTTCAATCCTTATTCAGTCCTTCTGTTTTCACTGTTCATTCATCCTTCAAAATGAGTATTAGGGTTGTTGAGAAGGGAA
GGATCTGCATGTATTTTGTCATCAGGATAATTTGTTGTATGGAGATGTAACATAGACAAAAAGGGGCAGAGAGATCGGTTACTTGGTAAAATTCAAAAAA
GAGATTGGTACACCCGGCCCTGCCCGCTTTTCTTTGCATAAATTCTCCGTGGTCTTGAATCATATTTAGGTCCCACTGAGATAAAGGCGCCTTCAGATAT
TTCTTGCCTAATTCCTCTGTTGATAAAGGGAGGTTCAGGAGATTACGAGTTTTTGAGAAAAAATCCAGTCAAATCTGAAAAACTAGAATCACTTTATTTG
CAGGTTTCTGCACTATTTCCAAGAATAACCTGCACTGCAAAAAAGAAAAAAGCATGCTCTTTGTGTGGCTTAACCCTCACATAGCCAAGAGAGTCGAATT
CAGCCGAATCCGAGCAGCAGGTCGACACGGGCCGCTAGAGGATTTAACATATATCTACCCCAGCAGGTCGATCCATGGCACTGGAGGATTTAACATATAT
CTACCGAAAGAGAAGCAAAACAGGGAGAGTCAAAACATATATCTACCGAAAGAGAAGCAAAACAGTGAGAGTCAAAACAGAGAGTCTCATCTAACAGCTT
CCTATGGTTAAGCTACAAAATGTTGATGGTGGGGTTAAGCAAACAAGAAACTCTGCCGTTGTTTATAGCAAAAAATAATTGCTGAAGACAGGGATCAAAG
AGAGAGAAGAGTGAAGGGGGAGGGAGAAATGGAGTGATGCTTGGTTTGTACTTTATAGTTTCTTCATCAACATTCTCAAGACAGCAAGACTATTTTACAA
GCATTTTCAATCACCGAAACACTTTTACATTCCCACTGTCCATAGACAGTGGGAAGACGGTACTCGTAGCACTTAGAAATTGCCAACTTTGCAAATAGAG
GACCACAATTGTGTTCTGGCACGAACAAAATAGGGACGTCTATTTCTTTCCTGTAAAATGTGGGCATGAGCAAGATAGAGCTTTTAAGTCTGCAACAAGA
ATTAATGAGCAAGTTGAATTATGGGCAGAAGACATTAAGCCAGTACTAGAAAGCCATAATTGAATGCATAGTTGAGATGGAGAAGCATTAGCATATAATA
GAAAAGGCTACATTACAGAGAAACTATATACACCAACAAGTCACTTCAACCGAGTCACAAGGATACCATAAAACACCACAATTGAACAGAAGAATGACAC
CTGATG

>Manes.S031800 | Scaffold00814:35002..37603 reverse
ATTCTAAGTGATTAATATTTTCTTTTTAATAAAAAGTTTTTTGTTTATTATTTTAATAATAAAAAATAAGAGATTACTATTTTAATTTTTAAAAATTGGT
GAATTTTTAGATTTTATGCATTATTTTTTTATTTATTATCATTATAAATAATTTTAATTTTTAAAATATAAATATTAATATTCTATAAATATAAAAATTT
TTATACTTATAAAAATCAATTTAGACATATTCCAACTATAATATGTAAATATAAAAATTAATTTTTAATTTTAATAAGTATAAAAAATTTTATACTTATA
AAAACCAAGTTAGACGAATTCCTAATTATAACAATTCATTTTTAATTTTTAATTAAGTATAAAAATTAAGCTTTAATTTTTAAATCAGTAATTTTTATAT
TTACAGAATATAAAAATTAATTTTTTAAAAAAACTAAATTATTAATTATTAATTTTTATACTTACAAAATATTAATTTTATATTTTAAAAATTAAAATTA
TTTACTATAATAACAAATAAGAAAAATAATAAATAAAACTACAAATTTACTGATTTTTAAAAATTAAAATAATAATTTTTATTTTTTATTATTCAAATAA
TGGATAAAAACAACATTTTATTATCATTATGTTTGGAATACAATTCGCAATAAAAGAATTGAATTTTATTCATTAATAAAAAATTTATTTGTTTAGAATA
CATTTTAAAACAATAAAATTTAATAGAATTCTTCTACTTTAAATAAATTAATAATAAATTTAAATTAACTTATTCATTTCATTATTCTTATTATTTTTAA
ACTACATATAAATATTTATACTTATAAATAATAATCATTTTTATTGTAACGATCCAGAATCCGGACCGCCACCGGCGCTAGGATCCAGATCGGCTTAAGG
CCGCCGGGACCCGTAGCAAACCAAACATTCATTCAGTAATCCTATTTAGTCCTATACATGGTCAACACATACATAAAAATTTTGAACTTTTCTTTTTATT
CAATTATCAAACTCAACCCGTGCATGCACTATTCATAAACATGAACATCAACCCCACACTGAAGTTCTCATCAACCCCATACACTGGAATTCTCATCAAT
TGCTCCAATGGGGTAACATATCATAACTTAAATTTGGTTTACATAAACAAATGAATGAACCAATGAATGAATAAATAAATGAGAAAGTTTTAAATTTTTA
TGTAATTGTTGATCATGTATGGGATTAAACAGATATACAGGATGTATATTAGGCTTGCTACGGGTTCCAACGGCCTTAAGCCGATCTGAATTCTAGCGCC
GATTTTCGGGACGTTACATTTATTATATTGAAAATACATTTGGAAAAACCATTATTAATATTTTTCACATGTTTAAATTTTAAACTTTACATATTTCTAC
CATTAAAAGGATATAAATTAAAATGATCTCTCTTTCTTTAAAATTAATATAATAATATAATTAATTTCTCAATATCAATTATAAATACACTAAATATTAA
TACTCAGTATTAAATAAAATTATTTTTTTTTTAAAAAGTAATTATTAATTAAAAATTATAAGTAAAATTAAAGTTAAAATAAAAAATAAATAAAAAGAAA
AAAAAGAATTTTCAAAGACTAAATAAATAATTTTAAATGAAATCATTTCTTCTAAAATCTTAGATAATGTTAGAAATTAATAAATAAAATGTTAGATGCA
CTCCTCACCTTAAACCTCTCATCTTTAAGTGACCAACCATTTGGTGCCATGTGGCAATCCAAATATCAACACTCCAAGAGATGACCACCAAGCTTCTCCA
TACCTCTGCCTATCACAAATGCCATCACCTCATCAACAATTCCATCTTTTTTTAACAAATAATAAATATTTCCAAATATCAATTACAGTTTTTAAGTATT
TAAATGACATTTTTACCCTTAATGAATTGATTATTTCCTTCCATACCCATATGCATAATTGCATTCTCACCCAAATTTTATCTCCAAACTTGATCAAAAC
AAGGGGTAGTCACAGAAACCCATAAACATTAAACCAGCCTCTCAAGCCCTCATCACTTAGCCATCTGTTTTCCCTTTTGGTATCACAAAGGAAAATTTCT
CCATAAATTTTCCATTTCATGTTTCTGCAGAAAATCAGCTGAGAAAAAGAAAAGAAAAGAAAAGAAAAGAAAAATTTTGGCAAAAACCCATTTACAAGAA
ATGGCAATTTGCACAGTTTACACAACTCAATCACTGAATTCAACATGCTCAATTTATACACCAGCAAAAACCCACTTGGGATTTAACCAGAAACATGTTG
TTTTCTATAGCAGTAGCAAGAAAACCAGTAGAAGAGCTGCAAATGGGGTGATAACTTGCTCAGCAGGTGACTCACAGACAGTTGTGATTGGTCTAGCAGC
AGACTCAGGTTGTGGGAAGAGTACCTTCATGAGGAGGTTAACTAGTGTGTTTGGAGGTGCAGCAGAGCCACCAAAGGGAGGCAATCCAGATTCAAACACA
CTCATCAGTGATACAACAACAGTGATATGTTTAGATGATTATCATTCATTGGATAGAACAGGAAGGAAAGAGAAAGGAGTGACAGCACTTGATCCGAGAG
CTAATGATTTTGATCTAATGTATGAACAAGTTAAAGCTCTTAAAGATGGGATTGCTGTTGAGAAACCTATTTATAATCATGTCACTGGTCTATTAGATCC
TCCTGAGCTCATCAAGCCTCCTAAGATTCTTGTTATTGAAGGCCTTCACCCAATGTAAGCTTTTTATTTCCCTCTCTCTCTCTGCCATTTATGAAAACAT
GTGATTTTCTTAACTTTTGTATTTTTTTTTTTTAAATTATTGGGTTTCAACTGAGATTTAAATATATGCATGACTATTGAGAAAAGTATTTTTTTAATAT
ATTATTTAATATTTTTACGTGGAAATTATTTTTCATGAAATAAATAGAGAGTAAGGCAAATGTGTATGTAGGTTTGATGAACGTGTAAGGGATCTCTTGG
ACTTCAGCATCTACTTGGACATAAGCAATGAAGTTAAATTTGCATGGAAAATTCAAGTAAATTTCACTTTCTATAACACTCGTTAACTAAATTCAAATGT
TTCCTCTTGACCTAATAATGCCGGAACTAAACAATTGCAGAGAGACATGGCAGAGCGAGGACACAGTCTTGAAAGCATTAAAGCCAGTATTGAAGCTCGC
AAGCCTGACTTTGATGCTTATATTGGTAACGATTTCAATTACGTGCTAATTTAGTTTCAATTTTTACCTAACATCCAAACTTTTCAATTTTTGAAAAAAT
TTTCTAAAATTAAAAATTAATAAAGAAAGAATTTTATTTTTACCCATCTTTTCATTTCATTCATATTTAATTTTTACCAAAATTATTTTGTTATACATTC
ATTAATTCAATCAAGAATTAAATAAAAATAACAGTCTGTTTTCTTTCTTAACTAAAGATTTTGAGATTAAACTTTAAATATATGATAATTTTAAAATTTA
AGAAAGTTTTTTATATTTTATTCGATGCGAATTTAGAATAATTGAGTAATAAATAATAATATATAATAAAATTTTGAATTGAATCGATAGTTTTTTTTTT
TAAATTATATTTGAAAAATGAAGAATGGTGTTGGTGCAGATCCACAAAAGCAACATGCAGATGCAGTGATAGAAGTGCTACCAACACAACTGATACCAGA
TGACAATGAAGGGAAAGTATTGAGAGTAAAGCTGATAATGAAAGAAGGGGTGAAGTATTTCAGCCCAGTTTACTTGTTTGATGAAGGTTCCACCATTTCA
TGGATTCCATGTGGTAGGAAGCTCACCTGCTCTTACCCTGGCATCAAATTCTTCTATGGCCCTGACACTTACTTTGGCCATGAGGTATGCCATTTTCATT
TTCATTCCTCTCCTTTCCAATAAATCTCATTTTTGCCTCTCAATTTTAGAGAAATATCTAATTTTCTCCAAACTTAATTTTTTCTTTTTCAGCCAAATTT
ACCTATACCTTTTGGTTTAGTTCAAACTGACCCATTTTTAGCTAAAAAGATTAAAATGATAATTTTAAAATTTTAATAGTAAATTTGTATTTTAATATTA
TAAAATTTTTTTTTCTCATTTTAATTATTTGTGTTGTTTTAGGTGTCAGTATTGGAGATGGATGGGCAATTCGACAGATTAGATGAGCTTATCTATGTAG
AAAGTCATCTGAGCAACATTTCCACTAAGTTCTATGGAGAAATCACTCAGCAAATGTTGAAGCATGCAGATTTCCCTGGAAGTAACAATGGAACAGGTCT
CTTCCAAACCATCATCGGATTGAAAATAAGAGATCTCTACGAGCAAATCATCACCAGTAAGGCGGGGGCTCCTGTAGAAGCAAAAGCCTAATAATTTCTA
CCACCTTTTCTTTCTTCCTTTCTATTCTTCTTCACTGTTTGTTTTAGGCTATTCTTCATAAGAATGAGAAATACTTGCGCACCTATTTGGTGTTTGTAAC
TCTGTGAAGATTTGTGTATTATAGAGAAATCAAAAGCAGAGATTAAATTCAGTTTTAAGACAGTTTCTACAAGATCATATAAATTAGGAATTGACCACAC
AAGTAAATGGACAATTCATGTGTCAGACTTGATTCAAGATAGATCCAATATACAAATACATGAGTACTATCATAGTTGTTGTGTTCTGATCCACATGCAT
GAGGTCTAAATAAATATTTTGCTGAACGCAAATATTTAAAACTCGTAATAAACAGATCCTCCAAATATATCACGTCATGATCCATGGTGGCCAAGTCTAA
TCCTAACCCCAGTCCAATTCGAACCTGAAACAGGATTTAACCAAAATCAAAATCAATTTGAATCGAACTTGTTTCCCTTCTTCATCTTGAGCTGGATAGA
AACCGCAAGTCCAGTTTGGTTTCTAGTTAAAACTGTTTTCTCGTTTAAAAGATAAAATTGTTAAAACTTTCAACCATTAAACTAGATCAAAACCTGACTA
AATCAGAATCAAATCAAGACTGAACTACAACCGAACGGGACTCTACAGTCAATCCTGAGCCCATTGATCTATTGAACCAGAACTACTGATTATGGCCTAA
AAACCGATCCAGACTGAACCTTTAACATTACATCAACTTCACTAGTAACGTAATTAAACTTTGCAGTAGACTGGAAACAATTTATTAGATGGACGTTGCG
CAAAATCCTAAAATATGCTCAACCTATTAGTTTCCCTGATGACAAGAAAGATTTCAGCATGTGATATGAAGCAAATGCAAACCTAAAAGAAAAGGAATGC
GCAAACCTAGAAAGCATAAGAGTCGAATAGCCGATCATATTTTGTTGCATGTAGTTGTTTTCAGTTCTTAGATTTGCAGCATGCATACTGTTCTCTTCAC
AAAGATAAAAAAAGAAGACGACAGCAACCTTTCCTATGCAACTCAATGTGTTATTCTAGTTCCTTTTCATCAAGTCATTTGAACCATACTGAGAAATGTA
ATGAGGCATAATCAACCTCCATTACAACTAATGTATGTTCAAAAGATAAAAATAACACAATATACGTTTTCACATGAGAAGTGTAAACTGATGATATGCA
CT

>AT1G32060 | Chr1:11532533..11534639 forward
AATGAGGATTATGACTACAAGTAGAAGTGAGAATCTAGCTGTGATTCACCTCTGTATGTTTTGTTGCCTTGAGATTAACTTAAAAACCCTTTCTCTTATT
TCGATCAACAGGGGTGTGCTTGCAGCAATTGATGTCATCTCAGACAGTTTATTAGCTGGGGTATGAGCTATACACCTATTTTACATTTCATGACGACGCC
TATAATATATTCAATGTGTCTAACCCTAATGAATGATGGCAGATCTTCTACTTTATCGGATTCGGTCTCTTCTGCTTGGAGTCACTGCTGAGTCTATGGG
TTCTTCAGGTAAGCCTCTGATCATACTTTTCATGGCTTCTTCAAAACTGTTGACGTTGATGAAACCAGTAAACATTTGATTGATCTGGTTTCCCATTTTG
GCTTTGCAGAAAATTTACCTCTACTTTAGGGGAAACAAGTGAAAAGGAGATAAAGAGGAAGATGATGGTAATTTTCCCTTACGATATAAGGTCTGAAATA
TGTGTATCTCCTATGAATGTAATTACCATTTTACCGTTTGATGCGTTGTGTTGATTGAGGTAAATTCTTTAGTTACTATAGTAGCAAGAGAGAGTGGTTG
TTCGGCCATTTCTTTATGTTTTTTACTCTGTTCTTCTCTGGTCTGTAATATACCAATATCGTCTCTTAGCTTTTGGGATTTTTTTTCGGCGAAGTGGATG
GACTATTTAGACAAAAAAAAATCATAGCTATGAATTATTAGTAGCGACTCTCTTCGGTCTGAATCTTAGAATCTGGTCCTTCTGATTATCATTGCGTATA
ACAAAGTATAGATGTTTCGATATGGCCGTGAACTTTATGAATTTTTTTTTTTGCAAACACCATGACTCGAGAGAGATAAAACTTCGTTAAATTCTTCTGT
TGAGCAAAATAAGAACTTTTTTTCATTTGCAAACTCCATGAGTCAAAACTCAAAAGAGATTAAAGTAATTTTTTTGGAAAGATTTAATGTGAGTCCATAG
TTTTTACTTTTTAACCTAACAAATTCTCTGACCCGTTATAGTTTCATGCTTGACATGGAAGTTGTATGGTGGTTGGTGGAGACTACGTTCAATGTGTCCA
AGAATAAGCAACTAGTGCCGACTCTATCGCGGTCGATAAATAAACCATGGTTTTGTTTTTTTAATCCCGATGTAATCTCTTTTACTAATTACCCTACGGT
GAAATTCATGAGTAATAAACTTCTGGTATCTGTTCACAAAAAAAAAAAAAAAAAAAAAACTCTTGGTGTCTTTATTAATTGGTAGGCTTGAAGCCCATTG
TTAAGGTAACGCAAGAAGGCTTTGATCCCTATAGAAAAAAATAAAAGCATAAAAAGGTAAGTTGTTCAAAGACCATAAAGATTCGAAGCCAAGGGGGGAT
ATACGGTGACGTGTAAATGTGACCCACATAATACTCTCTCCTTCATCTTCAGACCTTAAACACCTAATCCCCATCTGTCCAATTAGAATCTCCCACGTGT
CAATTCAAATATCCAAATCCCAAAAAAATAAGCAAATAACCACCAAGCAACGTCTCCCTCCATGCCCTGTTAGTTTTATCACTTCATCGGCAACTCCACT
CCTCTCCCAAACTCTATTCTCCAAATTATCTTTTAGCCAAAAAAATCAAACAAAATTACCATAAGTTTATTACTTCATGAAGTAAATAAGATATGATCTT
TGGTTTTTTAATGGCTATAAATGTTTTCTTATCCTCTTATCTTATCAACAACATCTTAACATAGAGACTAATCAACATTACAAACAATTTTACTTCAAGA
AACCAAAACATGAGCCAATCATCACACAACCACATTAAACCAAAACAAAACAAAATAAAACTCCTTTTCTTCTCTGCAAATTGCCATCTGTTTTTCCTAT
AGACCCATTGTCCTCCTCTCATTTCTCTCTTTCCCCATTTAATCTTATTTTCAAAAAAAAAAAAAATCACATCTCTATATCACCACACAAAAAACCATAA
AATCAAAAATCGTTACCCACATTTCTTTCATTCTATCCTAAATCCTCATCACTCAACCTGAGCTCACAAAGCTAAACAAAAAAAAAAGAGCTTAGGCGGA
GAAGAAGAGGAGACCAAAACACCAAACAAACAACAATGGCTGTCTCAACTATCTACTCAACACAAGCTCTCAATTCAACTCATTTCTTAACCTCTTCTTC
CTCCTCCAAACAAGTCTTCCTCTACCGTCGTCAACCACAAACCAACCGTAGATTCAACACACTCATCACTTGCGCACAAGAAACCATCGTGATCGGACTA
GCTGCTGACTCTGGCTGCGGCAAAAGTACCTTTATGCGGAGGCTCACCAGCGTCTTTGGTGGCGCTGCTAAGCCACCAAAAGGCGGGAACCCTGATTCCA
ACACACTCATCAGCGACACGACCACTGTGATCTGTCTTGATGATTACCATTCTTTGGATAGGTACGGTAGGAAAGAGCAGAAAGTCACCGCTTTGGACCC
ACGCGCCAATGACTTTGATCTCATGTATGAGCAAGTCAAAGCTCTTAAGAATGGTATAGCCGTCGAGAAACCGATTTATAACCATGTCACTGGACTTCTT
GACCCTCCGGAGCTTATTCAGCCTCCTAAGATTCTTGTCATCGAAGGTCTTCACCCAATGTAAGCTACACATACTCTGTTATGATACTCTGTTTTGTATC
TTAGACATACTCAAATTTTAGAGTTTGGAAGTCTCTTATCTTGTCGGAATTTCGATGATTAAGAATCTGGACTTAGATTTATACTAGAATCAGTATCAGA
ATAATTAAAGATGGATCTTTGAATCTATGCATGTAGTGTGTGACACCGATTAATTTTTATTCGAATAATTAAGTCTATAGTTTTGGTACTTGTAATGTTT
TATAATAATATTTATCTACTTGTGAAGGTTTGATGAGCGAGTAAGAGACTTACTAGACTTCAGTATCTACTTGGACATTAGCAACGAAGTCAAATTCGCT
TGGAAAATTCAGGTGAATTTCTTTGAATAATTCAACTACATTTACACCATTTTGTGGAACGTTTTCGGTTTATCTTATAAAACTGAATCTGTAACGTTTT
TGATGGTCACAGAGGGACATGGCTGAAAGAGGTCACAGTTTGGAGAGCATCAAAGCGAGTATCGAAGCCCGAAAGCCCGACTTCGATGCATTCATCGGTA
ACACTCCTAATTTCTTGATGTAACCCCGTGTCATATTCGGCTTGATCAGTTTATAATATTTTCAATGGCTTATACAGACCCGCAAAAGCAGTACGCGGAT
GCGGTCATAGAAGTGCTTCCTACGACTCTGATCCCAGATGACAACGAAGGGAAAGTGTTGAGAGTGAGATTGATAATGAAGGAAGGTGTTAAGTACTTCA
GCCCGGTTTACCTGTTCGATGAAGGTTCAACCATCTCGTGGATTCCTTGCGGCCGCAAACTCACTTGCTCGTACCCTGGCATCAAGTTCAACTACGAACC
TGACTCCTACTTCGACCATGAGGTACATTCATATTGCATAATGACATATTGTGAGAAATGAATGAAAATGCATGTGTATGAGAATTTAGACTCATTGCAT
ATATCTCCCTTTTTGTTTCTCTCAGGTATCAGTTTTGGAGATGGATGGACAATTTGATAGACTGGACGAGCTGATTTACGTGGAAAGTCACTTGAGCAAC
CTCTCGACCAAATTCTACGGAGAAGTCACTCAACAAATGCTCAAACATGCTGATTTCCCGGGTAGCAACAACGGTACTGGTCTTTTCCAAACCATTGTTG
GATTGAAGATCAGAGATCTCTATGAGCAGCTCATTGCCAACAAAGCCACTGCTCGTGCAGAAGCTAAAGCCTAAAACAAACGAAGCGAAGCCAAATAGAA
CGCGTCGATAAATACATCCGCAGTTTCTTCTTTTTCTTATTTCTTTCTTTCTTTATGCGTTGTTTACCGCGGATTTTCATGGCGAAAAGGACGGTCTTGC
TTGTTTGTAATTTGTGTGGAGATAAAAAGAAAAAGCCTGTAATGTAGAGAAGTGAATAGCAGAGCAATAACAGTTCAGTTTATAGAACGCCTTCAAAATT
TGTTCTTTACAGCATCAAAGTAGATTCAAACCACAAATCAACTAAGCAAAAGAAAGAACAGTTTTATCCTATTGATCATACTCATGTTGAATACTTGAAT
GTCAAATAGCTTTTGGATTACAAATTACACAGTTCAAACTTCCTTATAGATTCCATATAAGAAAGCAAAGAAATTATACATACAAGTAACAATCCCATTT
TCTTGCAATCACCAAGTACTACTTTGGGTACCAAAACATGCCTTTGATGCCTTCTGGATCAGCCTCAAACCCCAAGTTCTGATAGAAATCCACAACTACA
AAAAAGGAACACAGATTCAACAACTAAGTAAGAACAAATCCAAATATTTTGACCACAAAAATTGCAGATTAAACAGTGATTCGATGTTTTACCTTGACTA
TCTGCAAACAGAGATATGTTACCAATATCTCTTTGAAGAAGAGCCCTTACAAGTTTTTCAACAAGAGCTTTACCTAGCCCTTGACCCTGAAACGTGAAAA
CAAACACAAACACCAATTAACATCAAACACAAAGCATTTATATTGGCAAGCAAAAACTAAATGCAAAAACCATATCATTTGTTTTGATTAACCTGATATT
CAGGATCAACAAGAACATCCCAAATTGTAGCATTAAAGGCATGATCCGACGTCGCACGTGCCATACCAATAAGCTTCTTCTCCTGCTGCTTCTCCCCATC
CCCGCCTTCTGTGTCAAATAACTTCTCCAAAATCCGCTAAGATGTTCATCAAAACATCCTCTTTGTATATATATACACATTGCTTATAGTGAGTCAAGAA
AAGTGTTATACTTAGTTATAAGCACCTGATGAATCTGAATCTGATGATGACTTCATTACAGAATGCAAAGTAGCAACCATATAACTATTCTTCAAAGCAG
CAGCTAGTTTCACTAACGGTCTCCTTGGCCATCCCACCTATATTTTCCCATAAGATAACCATAAATGAGAGTTTTTGAAGTATCATCAAGCATAAACAGA
GCACAGG

>Bostr.3359s0154 | Scaffold3359:1550000..1552666 reverse
GACTGACAGCGCTTTGAAGTTTGGCTGGTTTTTCTTCACCTACTTGGTGAGTTTATAAAAAAAACTTGTCAGATTTAATTTATATCTTACCTATAAGCAG
ATAGACTTCCCAATTTCCATATGATTGACCTTAGCTCTTCACAGATTCACATTGGCTTCTGTATCATTGCCGCCATTGCTCCTCCGATCTTTTTCCATGG
AAAGTCATTAACGTAAGCCTTCCAACCATAGCCTATGATTTTTCTGGTACTTCATATGTAGTTGGGTAGTCTGGTGAGGGCTTCACTTGGACAGTTCTAA
ATTTTTGATAGGTTTATTAATATTGACTTGTAACTTAAGAATGATATGACAACCAGTATAAGTGAGAATCTAGCTGTGTTTCACCTCTGTAAAAATTTTG
CTGACAGAGAAACCTGACAACCTTGTTAAATTAATGCTCTATATTGTATCTATGTTTTGTTGCCTTGAGATTAACATTGTTCCTATTGTCTTTTTGATCA
ACAGGGGTGTGCTTGCAGCAATTGATGTCATTTCAGACAGTTTATTAGCCGGGGTATGAGCTAGACATCCATTTTAAATTCACGAAGCCTATAATATATT
TCAATGTGTCTGACCCTAATGAATGATTGCAGATCTTCTACTTTATCGGCTTCGGTCTTTTCTGTTTGGAGTCACTTCTGAGTCTATGGGTTCTTCAGGT
AAGCCTCTGATCAAAACTTTTCATGGCTTCTTCAAAAACTGTTAACGCTGATTGAACTGGTAAACATCTGAATTGATCTGGTTTCCCATTTGGCTCTGCA
GAAAATTTACCTCTACTTTAGGGGAAACAAGTGAAAAGGTATATAGAGGAGGATGATGGTAACTTTTTCACTTGCGATAAAAGGTTTGAAATATGTGTAT
CTCGTATGAATGTAATTACCATTTTACCATTGAATGCGTTGATGTTGATTGAGGTAAATTCTGTTAGTTACTATAGTAAGCAAGAGAGTGTGGTTCTTCG
GCCATTTCTGTAGGTTTTTTACCCTATTTTTCTCTGGTCTGTAATACCTTTAGTACCTATATCATCTCGGAAGATTTGGGATTATTTTTTCGACAGAGTG
AGACTTGAAAGACAACATAGCCATGAATTCTTCTTACTAGTGAGTCACTTCGGTCTGAATCTTAGAATCTGGTGTCAGTATGGTAATCATTTCATATAAT
AGAGTAAATATTCTAAATGACCATGAACTTTATGAACTTTTTTTAATTTACAAACAGCTACTGGGATGCTATTTCGTTAAACTAACGCCCCTAGGGGAGT
ATTGTTTTCTCTGAGAAAAAATAATAAGTCCATAGTTTTCACTTTTTAACCTAATTGATTCTCCTATTTGGGCCCTTAAAATCATTTTCATGCTTGAAAT
TAAATGTATGGTGTAGACTGTGTAGAGTCTGTAGACTACAGTCACTTTCTGTCCAAGAAATGCAACCATATGCACTCTGTCCAAGAATACGCAACAACCG
CGGATGCTATCGCGCTTGATAAACTATTTTTATGTTTTATAATCACGATGTAGTCATCTCTTTTTATAAAAGCAATTTTCTTACGTGTAAATAAAAAAAA
CATATGGTGAATCAAATTCATGCTTAATAAAATTTTGGTGTCTTTACTAATTGGTAGCTCAAGGCTTGAGGCCCATTGTTAAGGTAACGCAAGAAGGCTT
TGGTCCGTAAGAAAAAATAAATGCAAGAAAAGTTAAAGACCATAAAGATTCGAAGCTAAGGGAATATACGACGACGTGTCAATGGGACCCACATAATACA
CTCTCCTACAACTTCAGACCTTAAACACCTAATCCCCATCCCTCCAATTAGAATCTCCCACGTGTCAATTCAAATATCCAAAACCCAAAAAAAAAAAAGC
AAATATCCACCAAGCGTCTCCCTCCATGCCCTGTTAGTTTTATCACTTCATCGGCAACTCCACTCCTCTCCCAAACTCAAGTTTCCAATCATCTTTTAAC
CGAATATATAAACGACTTACTATTAGTTTATCACTTCATGAAGTAAATAGAAAAGTTGCTTTGTTTTTTATGGCTAGAAATGTTTTATTATCCTCTTATC
TTACCAACAATTATCTTAACATAGAGACTAAACAACATTACACAGTATTTTACTATAAGAAACCAAAACATGAGCCACTCATCACACAACCACATTAAAC
CAAAATAAAACTCATTTTCTTCTTTGCAAATTGCCATCTGTTTTTCCTATAGACCCATTTTCCTCCTCTCATTTCTCTCTTTCCCCATCATAAGAAAGAA
GAATTTTTTTTTTATATATCTTCATTATTTATAAAAACCACATCTTTACATCACCACACAAAAACCCATAAAAATCAAAAATCGTTACCCACATTTCTTT
CATTCTATCCTAAATCCTCATCACTCAACCTGAGCTCACAAAACTAAACAAAAAGAGAGCTTAGGCGGAGAAGAAGAGGAACCAAACAGCAACAACAACA
ATGGCTGTCTCAACCATCTACTCAACACAAGCCCTCAATTCAACTCATTTCTTAACCTCTTCTTCCTCCTCCAAACAAGTCTACCTCTACCGTCGTCAAC
CCCAAACCAACCGGAGATTCAACACACTCATCACTTGCTCACAAGAAACCATCGTGATCGGACTAGCTGCCGACTCCGGCTGCGGCAAAAGTACTTTTAT
GCGGAGGCTTACCAGCGTCTTCGGTGGTGCTGCCAAGCCACCAAAAGGCGGGAACCCTGATTCCAACACACTCATCAGCGACACGACCACCGTGATCTGT
CTTGACGATTACCATTCCTTGGACAGGTTTGGTCGGAAAGAGCAAAAAGTCACCGCTTTGGACCCACGCGCCAATGACTTTGATCTCATGTATGAGCAAG
TCAAAGCTCTTAAGAGTGGTGTCGCCGTCCAGAAACCGATATACAACCATGTCACTGGACTTCTTGACCCGCCTGAGCTTATTCAGCCTCCTAAGATTCT
TGTCATCGAAGGTCTTCACCCAATGTAAGCCACACATACTCTGTTTTGTCTCTCTCAAAAATTCGAAGTTTCGAGTTTCGAAGTCTCTTATCTTGTCGGA
ATTTGGCTGATTAAGAAAAGAATCTTGGACTTAGATTTTATATTAGAATCAGTATCAGAATATTAAAAGACGGATCTTCGAACCTATGCATGCCGATTAA
TTTTTATTCGAATAATTAAGTCTATAGTTTTGGTAGTTGTAATGTTTTATAATTTTTTATAAAAATATTTATCTACTTGTGAAGGTTTGATGAGAGAGTA
AGAGACTTACTCGACTTCAGTATCTACTTAGACATTAGCAACGAAGTCAAGTTCGCTTGGAAAATTCAGGTGCGTTTCTCTGAATAACTCATCTACATTT
ATACCATTTATTCGAACGTTTTTGATATGTAGTATAAACCGAATCCGTAACTGTTTGATGATTACAGAGGGACATGGCTGAAAGAGGTCACAGTTTGGAG
AGCATCAAAGCAAGTATCGAAGCCCGAAAGCCCGATTTCGATGCATTCATTGGTAAAACTCTAGTTCCGGTGTATATATATATTTTTTTTGTCATTTTCC
GATTGATCTTTATAACAATTTATTAATGGCTTATACAGACCCGCAAAAGCAGTACGCGGATGCGGTCATAGAAGTGCTTCCTACGCAGCTGATTCCAGAT
GACAATGAAGGGAAAGTGTTGAGAGTGAGATTGATTATGAAGGAAGGTGTTAAATACTTTAGCCCTGTTTACCTATTCGATGAAGGTTCAACCATCTCGT
GGATCCCTTGCGGCCGCAAACTCACCTGCTCGTACCCTGGCATCAAGTTCAACTACGAACCTGATTCCTACTTCGACCATGAGGTACATTCATTTATCGG
TTTCGATATGTAATATTGCATAATAACGTATTGTGAGAAATTAATGAAAATGCATGCAACTGTCCCTAATCTTTCGGAATAACGAAAAGTTTACCGTGAT
TCCACATAAATATGATAGATAAATGCATGAGGAATCACATAGGAAAAAATGTTTTTCTTTCCAAAAAAAAAAATCCTTTTTTATTCATTCATTTATTTCA
TGGGTTACTAATTAGATTCATTGCATATGTTCTTGTTTCATATTATTTCAGTTTCTTAGCTCTGGTCTCTCTTTTTCTTTCTCTCAGGTATCGGTTTTGG
AGATGGATGGACAATTCGATAGACTGGACGAGCTGATTTACGTGGAGAGTCATCTGAGCAACCTGTCGACCAAATTCTATGGCGAAGTCACTCAACAGAT
GCTCAAGCATGCTGATTTCCCGGGTAGCAACAATGGGACTGGTCTATTCCAGACCATTGTCGGATTGAAGATCAGAGATCTCTATGAGCAGCTCATTGCC
AACAAAGCCACTGCTCGTGCAGAAGCTGCTAAAGCCTAAAACAAACAAAGAAAAGCCAAATAGAAAGCGTTGATAAATCCATTCGCAGTTTCTTCTTTTC
TTTCTTTCTTTATGTGTTGTTTACTGAGGATTTTCATGGCGAAAAGGACGGTCTTGCTTGTTTGTAATTTGTGTGGAGATAAAAAGAAAAGCCTGTAATG
TAGAGAAGTTAATAGCAGAGCAATAACAGTTCAGTTTATAGAACACCTTTATCGATCCATCAAAGTTCTCCTATATGGAATCAAAGTAGATTTAAAAACC
TATTAATCATACTCATGTTGAATCTCAAATAGATTTTGAGTTACAAAATGCACAGTTAAAACTTCCTTATAGATCGATATAAGAAATCACAGAAAGTATA
CAAACAAATAATAATCCCATTCTCTTGAAATCACCAAGTACTATTTTGGGTACCAAAACATGCCTTTGATGCCTTCTGGATCAGCCTCAAACCCCAAGTT
CTGATAGAAATCCACAACTACAAAAAAGGAACACAAATTCAACAACTAAGAAAGAACAAATCCAAATATTTTGATTACAACATTGAAGCATAGGATGATT
CGACGTTTTACCTTGACTATCAGCAAAAAGAGATATATTACCAATATCTCTCTGAAGTAGAGCCCTTACGAGTTTTTCGACAAGAGCTTTACCTAGCCCT
TGACCCTGAAAACAAACAAAACTCTATTTAAAATCAAAGAAAAAGCAATTCGCAGCTTGGAAACCAAAAACCATTTCTTTTTTTGGTTACCTGATATTCA
GGATCAACAAGAACATCCCAGATTGTAGCATTAAAGGCATGATCCGACGTTGCACGTGCCATGCCAATAAGCTTCTTCTCCTGCTGCTGCTGGCCATTAT
CGCCTTCTGTGTCAAATAACTTTTCCAAAGTCCGCTAAGATGTTCATCAAAACATCCTCTTGGTATATATATGTTGCTCATAGTGACTGAAGAAAGTGTT
ACTTAGTTATAAGCACCTGAAGAATCTGAATCTGTTGATGACTTCATTACAGAATGCAATGTAGCTACCATATAACTATTCTTCAAAGCAGCAGCTAGTT
TCACTAACGGTCTCCGTGGCCATCCCACCTTTATTTTCCCATAAGATATCCATAAATGAGAGTTTTGAAGTGGCATCAAGCAGAAAGAGAGCAAAAGAGT
GGTGTTTTAACTACCTTATCACAAAGACCTTGAAGATCATACACATCAATTTCACCACCAGAAGAAA

>Tp57577_TGAC_v2_gene9091 | Tp57577_TGAC_v2_LG2:11457606..11461036 reverse
ACCGTTTCGATCCGCGATTATACTGTTGTGAGGTTATGTTCGTGACTAATGGTGACTCGTTGTTCACCGGATTACTGTTGTTTCACGACGGTTGAAGCCA
TAATTGATTGTTGTGTCGACATTGGTTTTAACGACATATTTTTGTTCATTGTTGGTTGTTCTAGACTTGGAAAAGAGGTCATCTCTGTTGCCACTAGGAT
TGAGAATAGGTCAGGCGGCCTACAGGCATCTTCGGCCTGACCTGTATAAGTTTGGTCTGGTCTGGCCTGTTTATTAAAAATGTCAGGCTTAGGCTTTGAA
AAAAGTCTGTTTACATAAATAGGCTAGGTTCATGCTTCTAAAAAAACCTACAAAACTTGATAGGTCGGCCTATTTATATTTAATTATTATTATTTATATA
ATATTATTATTTATATTTTTTTTTTTGCCAAAGAAAAATATATTATTATTAATCATATTTGTTATTTTATTAACTTTTAATTATTGTGATAATCATTTTA
TTAGCTTTTTCTTAATGTTGAAGAAATTATAAAAATTTAAATGTAAAATAGATTTTTAAGGCCTGTTTAACCTATTTAAAAAGACTATGTAGAGACCTTT
ATGTAACACAGGCTTTTATATGGGCTACAAGGTCAGGCCAAGCTTTAAAAAGGCTCAGGTCAGACCAAAATAAATAACATTTGATAGGCCGTAGGTCAGA
CTCAGGCCTGAAGAAAAATCGTAGGCCAGGCTCAGGCCTATCAAAGTCTGGCCTGACCTGTTCCCAACCCTAGTTGCCACCGTTTTACAGGGATGTTTTG
TTTGGATCGTTTTTGTGCTGGCAGTCTATTAGGATCTTTGTGCGTTGTTCTGTCGAAGCTTCCCATTAGTTGGACTCATGAAGACCTAATTCAGACTATT
TTTTTCTTTGTGTGTTAAAAGTCACATTAAATGAGATAAGTCTTTATCATAAATTTATAAGGCTCAATTAGTAAAGATGGTCTCCTAATTCAGACTTATC
TCACTATGTTGCAGTTGTGTTGTAGTATTAATTTGACCATTTGGTTCTTACTAGGGAAATACACTTCCCTGTTGTACTTTGAGCATATGCCATATGCTCC
TTATGAACCAACCTACACAATCCTTTTGTATCACTGTTTTGGATGAAGAAATGTGGTCCTATGATTATTAAAAAATAAAATAAATACAATAGCTTCCAAT
TTTTAATAGCAAGAGTTCATAGTTTCATATAAAAATTGAAAACAAAATAAAAATATTAATGGGAAATTAATGAATTATACACACATAGTCTAGAGTCCAA
GATAGAATTGGATGGCATACCCTCCCCAAGAAATCTACTTCACTCCACACCTTTTATCCCTCATCTTCAAATATCCACCATTTTTATGCCACGTGGCATG
TCAAATATCCAAGCTACACATACCACAAAAGACTTTCCCATAAACCCTTTTCATCACACATATGCCATAACCTCATCAATTCCATAGTTTTTAAACAACT
TGATAGTAAAGATTAAAATATCTAGTCTTTCTTTGTCCTTTATTTGTTTTCTTAAAGCAAAAAAGTCTCAAAAGACAACTATACCCTCCTTCCAATGGAC
TAACACCACTCAAATTCCTGTTTTTCTAACAACTTTACAATTACCTCCAAATTTGTAACAAAAACAAGGGGTACTCACAAAACAAACACACAATCATTGA
AGTTAAACAATAGATAAAAAAATGGGTGAACAATCATTTTAGTCTCAATATGTCCTTAGTTAATTAGTTTAGTTTTTAAATGTGGTTTTTTTTAATCAAT
TTAATAGATAAAATTACAAAATCAAACAAGACTTGAAATGTGTTTGTAATTTTGATATATTAAAAAATTATAGTGATAACATCTCACGTTCGCGAGATCA
GATCCTCTCGAGTGTACTTTTTTACTAGAGATTGTTCGGTGTACATAATGACCCTTACACAAAATAATAGATAATCGATGGTTGTAATTTAAGTGCGCAT
AAATTGCAATGGATAGGATCAATTCTCCACACATTCACATATCAAAATAGTTGCTTGCCCATATTAAAAAATCCCTCTGTTTTCACTATTTATTTTCCTA
CTAAACTTCCCTTTGTTTTGGTTCTACTAAATTCCACCTCATATATTTTATGTGTTCCAAACTTTTTCTTAGAATAAATGTCCCCTATCATATTAATCTT
TTATCCAACTTAAACTCACTTCTTCTTCTCTACTTCAAAAAAATTCCTTAACTTAGAGAGAGAAAGAAATCTCTCAAGAGAAAATGGCAGCTTGTACTGT
CTACTCAACACAATCTCTAAGAACAAACATCTCAATTCCAACATCATCATCAAAAACACATGTTGGATTTAATCAAAAACAAGTAGTCTTCTACACAAAA
AGCAACAACAAAAGACTTAACAACACCAGCAGATATTTGATAACATGTAAAGCAAGTGATTCACAAACAATTGTGATTGGTTTAGCAGCTGATTCTGGCT
GTGGAAAAAGCACTTTTATGAGAAGACTCACAAGTGTTTTTGGTGGAGCAGCAGAACCACCAAAAGGTGGTAATCCTGATTCAAACACACTTATCAGTGA
CACAACTACTGTTATATGTTTGGATGATTATCATTCTTTGGATAGAACTGGTAGAAAAGAGAAAGGTGTCACTGCACTTGATCCAAGAGCTAATGATTTT
GATCTTATGTATGAACAAGTTAAAGCTATTAAAGATGGAATTTCTGTTCAAAAACCTATTTATAATCATGTTACTGGTCTTTTGGATCCTCCTGAGCTTA
TTAAACCACCCAAAATCTTGGTCATTGAAGGTCTTCACCCAATGTAAGTCCTAGTACTATATCGAATTTCGTTGCGACCAAAGAATTTAGTGACCAGTAT
CTAATTCTGGTCACTAATTATATTTTAGTAACCACAGGAGAAAAAAATGCTAATGTTTTAGTTTTTTTGTTGATATATTTAAGGAACAGTAATCATTAAC
AATAAGTGAAATTATATAGAATTTCATTTATTTAAGGTAAAATAATGAAAATATCAAGGTTCAAATTCTAATCCTGCATATTACATGCAATGTTACGGTT
ACAACAAATTGTGTTTTTACTAATTAGTTAATTGTCTTGTGAATCTTGAGAATCAAGATGTGGGGATATTATTGTTTTTTGAAATTCTCTAATGTGATAA
GTTGATATACCTTATCTAATTTTTTATGATTGTGTGGTCATGGAATTTGTTAGTGACTTTTCAATCTTCCTTAATGTATGTGGACCAAACATGCATATGT
GGGTCCAATATTGTTACTCTATAGTTTAATTCATGGAGCATAAAATCTTTCTTACTTTGACATTTCATAAATATTTCACTTACCTTGTTAATTAGTATTT
TAAGTTGATATAAAAGGAAAAATCAAAGTGATCAAAACAATATAATTCTTGTAAACTATTTCTTTTTACCTTTAGTTGATTTGATTATTAATTTGAGATT
GTTCCTTGCATGCAGGTATGACTCAAGAGTCAGAGACCTATTGGATTTCAGCATATACTTGGACATTAGTAATGAGGTGAAATTTGCATGGAAAATTCAG
GTAATTAAAGACACATAATTCATATATAAGTTTAAAAAATTGTACAATTCAAAGGTTAATTTGTTATGCTTCTCATACATTATGGCCTAACAATTATTTG
ATAAATATGTAGAGAGACATGGCAGAGCGTGGACACAGTCTTGAAAGTATCAAGGCTAGTATTGAAGCAAGAAAGCCTGATTTTGAAGCTTATATTGGTA
ATAATCAATTAAGATTCCAACTCTTTCAACTTGAAATTGTTCATAAATCATAACAAGAATAAATGAATTACAAACAAAAAATGTGCCGCTAATTTTGTCG
TCTCTAACAATTTACAACAGAATTAGAAACATTTAATTTTCTTGTGTCGTTAACTATATAACATCGACAATTCATATTAGATGTGTGTCTGATGTCTAGT
AGGTGTTAATGTCTGACACTAACATGAAACATACACGTGATTACGTTCTATCACTTGTCGATAGCGCCTATGTGCAATGTTGTGTCTAAAATTTGTGTCG
GTGCTTTATAGCTAATTTCCGTCGATAATTCATTTTTTACATGCAATTTTTTTTTCCATTGGTTTACTAGTTATGCATGTGTTAATTAACTTGTGCATTT
GTTGTTTTTAGATCCACAAAAGCAATATGCAGATGCAGTGATAGAAGTGTTACCAACTCAACTCATTCCTGATGATAATGAGGGAAAGATTTTAAGAGTG
AGGTTGATCCAAAAAGAGGGTGTTAAGTACTTTAGCCCAGTTTACTTGTTTGATGAAGGTTCAACCATTTCATGGATACCATGTGGAAGGAAACTTACAT
GCTCTTACCCTGGCATTAAATTTTTCTATGGACCAGAATCTTACAAAGGAAATGAGGTATCAATTAGTCTATTATTCAAATATTCTATAAACTTTTTTTT
TCTTTCAATATTTTTTATTTACCACAATTTAGGCTAGTTCCATGTTGAGCTAATTATTTCTTTAGATACGAGTAATAACTAATAGAATTGAAATAATCTA
TATATTTTCCAAGCTTAAAGCAAATTTTGAGAGATAAATTTTTTTCATTAGGTTGGATGATTGGTTCTGCGATAACAAATATTGATTTTTCGTATGTTTG
AATTCACATTGGCACGTCAAAAATTAAACCAAACATAGGCAAATTCAATTCTACTCAAGGACATTCAGACGTGTCCAAATTTAATTTTACTCATCCGAAA
ATGAAACCAAACATGCATTTTTGCTTTATAAAAATAAATAACAAATAATTTGTTTTATCGACCAGTCTAAAGTTAAGACTTCAACTGCTTTACCCTTGTG
GCGGCCCTGAATATTAATTTTTCTCTCTTTTCACTTCATTAAAATATTTAACTTTATATCTTTCTTTCTCTCTCTCTTTAGGTGTCAGTTGTGGAAATGG
ATGGACAATTTGACAGATTAGATGAACTAATATATGTTGAGAGTCACTTAAGCAACTTATCTTCAAAATTCTATGGAGAAGTTACTCAACAAATGTTGAA
GCATGCTGATTTCCCTGGTAGCAACAATGGAACAGGTCTCTTCCAAACCATAGTTGGTTTGAAGATAAGAGATTTATTTGAGCAGATAGTAGCAAGCAGG
GCTGAGACTCCAGTAGGAGCAACAAAAGCTTAATTAGGAACAATCTGCCTTATATTTATACATAATATTGGACAAAGGCAGTAATTGAATTCTATTCTAA
AATCATTTTCTTATTTTTGTGTTTTCCACAATTTTATGTATTGTATGTTATTTTGTCTATGAAAATACTCTGCATGTATTTATTTATGTAATGTAATATT
TTGTAAGTTATAATATAGAGGAGAAAAAGCAGGGCTGAGATTTTTCAGCTATGTTGATAAAAAGATTGGAACAATTTGACATCATTGGCTCTAGTGTTAT
CCATATATAGGCCATGCATCCATATATGAAAGAGTGTTATGAAATAATATAGTTCAATAAAATTAAAATTATATTATTTACAATATAAGGGCAAAAAAGA
AAAGAGAAGATGAATATAATTCTAAATTTTTCTTTTTTGAAACGGTAACTGTTCTGGACTCGGCTTAGAGCCAAATAGCTGAAGAAATATCCTCATGGAC
CGGCGAGCAAGGCCCAACTTGGGAGCAGCCCATGAAGATCCTTCACTGGTCAACGGTCACGATATCCTTGCATATTATAACGGCTGACCACCGGAATGAT
GAGCATTAGCTGCTCTTCATGGCTCCTCAACCGTTTTTCGGCAGCCACTTGATGACAATTAATGTCGTCAAGGGCTTTGGCCCAGCGATGAGGGCTATAT
ATACTTCACTCTTGCAGTGGAGTCAGGTACGTCTTCATATCCACTTAGAAAACCTCTGGTTCACACTTAACTGACTTGAGCGTCGGAGAACCTGCAGGTA
CACAACCCCCTCCCACTTCACTGGGGTCGAAACGGAGCAACGCCGAACGCGATCACTCTTCTGATCAGGTTAGATCAGTAACTAATTGTTAATGTTAGTT
TTTCAACCTCGTCAGAACTCGAACCCTGAACTTTTACTCCTTAACTCCTTTCACCATTAGCTAAAACCAGTTGGGCTATCCACCCCATACTTTAAAAGTA
TAATTATAAAGATAATCGCATGTTCTAGAAAAGAGAAAATGTTTTACATGGCCATGAAAATATAAAAAACAAATATTGTAATAAATTTATTTATAATAGT
TTAAATTAATATTGAATATAATGTTGAACTATATATTTAAACAAAGACTAACGGCAAAGATTTTATACCTCCAATAAGCTCGTTACGCTTAACGTCCACT
TACTTAAAAAAAAAATGGTCGCAGAAAAAGA
