# Supplementary material for: Insights Into the Regulation of the Expression Pattern of Calvin-Benson-Bassham Cycle Enzymes in C3 and C4 Grasses
Source: Front Plant Sci. 2020 Oct 16;11:570436. doi: 10.3389/fpls.2020.570436 (PMC7595957; doi:10.3389/fpls.2020.570436)
Supplement: Supplementary file 1 [file Data_Sheet_1.ZIP › SBPase-8-grasses.txt]

>Rice
TTGTAATTGAACTTGTACAAATGTTTGGGTAATAAAGCTTTGTTCTGTACCCTGAGATCAATGATTCCCATTGTAACTTTTTTCATAGGCTTACAAACCT
TTTCCCAAGCTACAAGTGATCCACTACATTGACCTTGATTGAAAAACTCTCCAAATGAAAGCTCATACATGCTGAAATCTTACTCCTCACCTCATCAGAA
GGGAAATTAATGAGACCAATTCCAATAAGGATACTGGTTCACCTTCACCTTGCATATCCCAATTCAAACCAACAAATAAGTGTCTCAGATATGTAACCAC
CTTCTGGATAGAAGCCTCACCATGATTCACTATTAGGATCCCCCTCACTCAAGTTCTAGCTAACTCAACCTCTAAAATATCAATGTGCAAACTATAGAAA
CCTTGACGAGGAATCCCAAATCCACACTGTTTAACATCTCTTTTCATCATATTTTCATCAGACAGTGTAATGAGATGCCCAGTATTGTGACATGTATAGC
AAAGGGGTGGGCTAGGGCATGTTGAGTGGTGGTGGCCATCACGGCTACATTTGAAGCAATTGATCGCCGATTTCGTCGCACCCATGCCTGGCTCCATCTC
TTACTAATCCCGTTTGTTCGATCCAGTGCTGGACACTCCTAGTTGGGACACCATTCATCGCACGCACCTAGGTTTGCCCTGGATTTTGAGCCAACAGTTG
CTGATGCAGCTCCTCCTCCTCCCACATTTGGAGATTCCGCCCATTGCAGCTGCCTTGCTCCACAACCCCTGTCTTATTCGCTTGCCAAGGTTTCTTTAGT
TTGTTATGAATGTCCGGTCCCCAGCATCTCATCCTCATGAACGTCCCTTGAAACTATAATGCCATCTGGCATGTGAAACTTTCCATGCCTTCCAAGTAAG
AGGAAGTTAGGTGGTAAAAATAAATGAGTGGTTAGTTTGTGTCATAGTGTGTCTTATACTCATTCAGGCTGCTATGTTCAACTCATTCTGTATGGTTTAT
GAAAAATCCAACTCATAGTACATCCTAATGATATATGTTCATAAAAAAAATAATCTCTACCCCTATACAGTTCAATCTCCAAAATTGTGAATGCTGTCTG
TTCAACGAAACAGCAGATCTCTGATTGTTCAATGAAAAAGCAGCAACGGCGATGAGGTATCCACCACTCCACCAGACACAGAAGCTCGACGGCAGTAGAG
TGCTCTGAATCGAGGACGCCGGTTCCACTTCCAGGTCGGCAACGACACAGCGGAACTGATCCCTCTCTTTCCATCTCCCTCACAGCGGACCTGCTTCTTC
GATTTGCTCATGGAGAATGTCGACGGCGTGCTCTTGGTCTGTCTGTGGCAACAAGCTCCGAATCGGGGTCTACAGCTGGCATGGTACGGATCGAACTCGT
CAGCGATGGTCTGCTCCTGGCCGAGCTCGCTGACGGCTGCGTTGGCGGTTGTGTGCGATGCTCTGCTCTCCAGTCCAAGTGCGGATCTAACATGCGGGCC
CGACTGTCTGCTGCTTCACATGTGGTTGTGTTTGCAACCCCATGTTCCCAACCCCTCTCCCTCATTTTCCACGCGTATGCTTTTCAAACTATTAAACGGC
GTGGTTTTTGCAAAAAAAAATTTATACGAAAGTTGCTTAAAAAATCAAATTAATCTATTCTTGAAAAATAAATAGCTAATACTTAATTAATCATGTGTTA
AAAGGCTGCTCCGTTTTGCGTGCAGGAGGATGGGTTCAAATCCTGCACTTGCGAATTAACACACCCCTACACAGCACAGTGTGTGAAGTGTACCCATCCC
CCGACCTAAACTGCAAATGGCACTGTGTTGCTGATGCTACGGACGAACCCAATAGATAGTAGTCCAGTTTACAGTTGCTGAACTTGTGATCAGACCTGAG
CGGTTGAGCGATCCTCCCCGCAGGGCCACACAAACCACGGATGGTCGTGGTGCATCCATGACGCTCTATCTTCTCCAGCGCCACATGGCTTCACCCCGTC
GCACGACTTATCTGGTCCAGTCCCAGTGTCCTCCCAAATCCGCGAGCCCGGGCTTGGTGCACCCCGCAGCAGCTTTGCCTGGCAACGTAAAAACGTACTA
CGGAAACTTGTACACTATCAAGCTCAGCAACTGCCTGCCCCTCTCTTTCCCTCGCCATTAAGTTTTCTCGTCCGGCGGCGTCACCCCTGCGAATTAACTA
ACTAGCTAGGCCGGCCATGGAGACGGTGGCCGCGGCCAGCTACACCCGCGGGGCGGCGACGCGCTCGCCAGCGTGCTGCGCCGCCATGTCCTTCTCGCAG
TCCTACAGGCCCAAGGTATGGAAACACGGCCGGCCACTTGCCATAGCCTGCACTTTGCATGTAGCAACGCGGTGACATAAATTAATCGTATGTGTTTGCA
ATGCCATGGAAGGCCGCTAGACCGCCGAGCACGTTCTACGGCGAGTCGCTGCGGGTTAACACGGCGAGGTCGCTGCCGTCTGGGAGGCAGTCCAAGGCGG
CGAGCCGGGCGGCGCTCAGCACCCGGTGCGAGATCGGGGACAGCCTGGTGCGTGCACGCGTATACAAGTTGTGCAACTGTGTGTGTCACATGCCATGTGA
AGATTACGCTGATGTGTGTGTGACTAACTGACTATGGTGCTAGGAGGAGTTCCTGACCAAGGCGACGCCGGATAAGAACCTCATCAGGCTGCTCATCTGC
ATGGGGGAGGCGATGAGGACGATCTCGTTCAAGGTCAGGACGGCGTCGTGCGGCGGCACCGCCTGCGTCAACTCCTTCGGTGACGAGCAGCTCGCCGTCG
ATATGCTCGCCGACAAGCTCCTCTTCGAGGTGCTTAGAAGTTTGCAATGGTTATTCATTCATTCATCCGGGTATGCTATATGACGCATATATCGCATCAT
GCTTTTGCACTTGACTTATTTGTACAACGTACCACTCCATGTAGGCTCTGGAATACTCTCATGTCTGCAAGTATGCGTGCTCCGAGGAAGTCCCGGAGCT
GCAAGACATGGGTGGACCAGTCGATGGTAATCCATCCTCCCCCACAAACCGAAAACAATGTTGGATATATATGAACGATTATTTATCTGTGCAAATAATA
TAATATTTCAATGAAGCACAATTCTATTAGAGATTATATACTTAATGCAGAGCAAGGGGAAAACTCACCACATCACCACCTTCCCCAAGTTTTAAGCACT
TTATCTTGCAATTCAATTTTGCTAAAATGTGTTTAAACTGGTGTTACAAAACATTTAAAGGATACCAAAAATTTGCCTTCTGCAGATTCGTGTCCTCTGA
ATTTTCTGTCTTGCTGTCATCTTGCAGGTGGTTTCAGTGTAGCATTCGACCCTCTTGATGGGTCCAGCATTGTCGACACGAACTTCACAGTTGGAACCAT
ATTTGGTGTCTGGCCTGGTGACAAGCTGACAGGCGTCACCGGTGGAGACCAAGTTGCTGCTGCCATGGGCATCTATGGCCCTCGCACTACTTACATTATC
GCTCTCAAAGATTGTCCTGGAACTCATGAATTCCTTCTTCTTGATGAAGGTTGCTCCGCGTTCCAACAATTGGAACTACCAATTAAGTTATTCTAAGTAT
ACAACCTGTATTCAGACTTCCAACCAATATTGCAGGAAAATGGCAGCATGTCAAGGACACCACAACCATTGGAGAGGGGAAAATGTTCTCTCCTGGTAAC
CTGAGGGCTACATTTGATAATCCTGAATATGACAAGGTACAACTCTTTTGGTACTGGTCTCATCATATTTGTCAAGAAGTTTTTGCTTTTCATGGGTCTA
ATGACTGCAAAATGTACCTTCTCAGCTCATCAACTACTATGTCAAGGAGAAGTACACATTGCGTTACACTGGAGGAATGGTTCCTGATGTCAACCAGGTA
CTTACCACAAAATCTGCAACTGTCAGAACCATGTGTTAAACCAAAAATGTGCCTAATTACTATATTAAATCTCTGCCAAAAAAAATAAAATAAACGTTTA
CGTCATCCTGGCTTTAAGACATCAGCATACAAAACCCACTAATATGGAACTCCTAAAGCCATGTCATTAATTAGTTCAGAACTGTCACAAAATCCGGTAA
ATTGAATGCAGAATTGCTACGAGAAATATGAGATGCCTACCTTGATGGGATCTTTTATGATGCAGATCATAGTTAAGGAGAAGGGCATCTTCACCAACGT
GACGTCTCCGACAGCCAAGGCCAAGCTGAGGCTCCTGTTCGAGGTGGCGCCGTTGGGTTTCTTGATAGAGAAAGCCGGCGGGTACAGCAGCGACGGCAAA
CAGTCGGTGCTGGACAAGGTGATCAACAACCTCGACGAGCGGACTCAAGTGGCCTACGGTTCCAAGAACGAGATCATCCGGTTCGAGGAGACTCTCTACG
GCTCGTCGAGGCTCACCGCCGGCGCCACCGTGGGCGCCGCCGCCTAATCTTTTGCTGCAACGCGAGCCCAGTGTCTCTGCAGGCCTCAAAAACGCTGAAA
CTGCAGTCGTTTTAGACTCCCATCCTGTAATGCAGATTGGGTTGTAGTTGAAGTGGGACTTGAAACTGCAAAGTTATACTCCTTTTTGCAAGGTACCCGT
TTTTTTCCCCTTTTGGTGTAAACAGTTGCATATAAAGGTAAATTCGCATTTCTGTTTTGCCACTAAGCAACACATCAACGAGAGCAGCAACAGCGAGCAA
CAGAATGTGCGAACTATATCATAATCGAGATGGACATGTTGTGCTTCCAAAATTTATTGAGATTTGAATAGAAGTAGAGAAAAATAACACGAACATGGCT
AATGCAACATCGAGCAGTGGACAGTGGTTAGATGAGTTTAAATCACCTTACCGTAGGACAATTTATATGGCCTGCCTTATGGTAGGGCGATTTATTACCC
GTAGCTGCGTGAGTTTTGTTTATTAAAAAGTTTGAAAAATGGGGGTAAGAATTGAATACTTTTGATGGAAGATCGATATTGTTAGGAATATTTTTTCATT
ATTTTCATTGCCCTTGTTGGTTTTGTGTCTTTCCTACAATTTTGCCTCATAATGCACCATCGGTTGACGTCGTACTGAGAGCAATTTGAACGTCGCTACA
AACCTGAATGCTAGTTGGAGGGAAAACGTAGGAAGATGGAGTAGAAAGAATGCAAGGAGAAGGAAGACATTGCAGCGGGAGGAGAAAGCAACTTTATTAA
TGGAAAAGGAACTGAACCATCGGTTTTTGATTCGTGAGACACATACCAACACAAACCATTCGTGACGCATATACCCAACATAAGAGAGTTAAGAAGTCGC
ATAGATAAACTATATGAAATTATATGTCCCAAACAATCGAGTTTTAGCTTGTCTACCAACCCCTTCTAAGTCGTTCAGCGTGTATTGCAATTTTGTGGGC
CCTCGGTTTTATACATCAGAATCCCCATGTGTTTACAATACCATTCTCTTGATCAATAGATGATACACACATGACAAAGTTACATGTCACATAGCTGACA
TCGTTATAAAAGTTTTACAATACATTAATAATACAAGGGTAGCCAGAGTGGGACCTAAATAGACCAAGCATGGTCAATTACAATACCAAATATCAAAAGA
GGTAGATAAGGTAGCGGAAACGAAACAGCGACGGCCCATCTTATTCCACAGGCAGCGACTGGTGAACCTAGGTCCCTACTTCACCGTCTTCGGCACCTGC
TCGTTAGCATGGCACAGGTATGGGTCGACTCCAACACCTTCTTCTAAAGG

>Brachi_dis
GACGGCGGCCTGATCGACGTCCATATGGCCCAGGACGGCGGCTTCGCTCCTAGTATTACCTCTGTTCACATATGAATTCTATGAATAGTAAGTTCTCCGT
GTTGCGGTTGGTGACAAGAATTTAGAATAGTAATATTTTACGTGTGGTGTAATTGACTGTCGCTGATTTTCTTAGACCATGAAATCTTTCTTGGCCATGA
AAATGTGAAATCTTTCTTGACCATGATTAGAGGTAAACTAGTACTGTGTAGAACACTTTGCCTTGGGAATTTTCAGATCCGTTAGTCTTAGGGAAATATG
TTTTTTCCACCAACCGGATTGTCTGCGAAGCTCTTTGTTTTGATTCGTCTGTCACTTGTAACTCAATAAGGTTGAGTTCTTTTCAGTTTCTAGGACCGGT
TTTTTCTAAAAGCTGATCTCACCTAGCTTCTTAGAGAAGCCGCATCTTAGATTTAGCTAGGTTTCCAAAATAATTTGGTAGCCCAATCAAATTTAGATGG
TGACTTCTTCAGGAAGCTGGGGGAGTGCAGCTTTTCGGAGAAGCCGATCCAGGAAACCGAAAAGAACTGGCCCTACGACGTCTATTGATTTTCTCCGTCA
GTTTTTACTTTTTAGAAACGTAGGTCTAGTTGAGCTATTGAATAGATGGGCCTCTCATTTTGATTTTGATTTGGGATTTGTCGAACCGAGTCAACCTGTG
GTGATTTATAACCTCTCTAAATTTCCGATTCTCAAAATGAAAAACCTCTCTAAATTTCCTAAAAAACCACTATAAATAAGGCAAATGAGTGAAAACAGGC
TGAGAACTCTCGCTCCATATCCCGCCATATTTTTTCTCTTACAGCTCGTTTGACACCAATCATCTGGGTTTAGAATTCTGAAATTCATTTTCAAAAATCA
ACTTATTTGATTGGCGCAAGATTGGCCACGGAAATTCAATCTCAAAAATTTCATAAAGTCACACTATAAAGTCCAATTCCAAAAATGGACGGTTAAATGG
ACGGCTAAGAAATATCCACTCCATTCCACCCTGTACGAAAGCACAGTGGTGATCAACAAGACAACAAAGCTGGATCAAATCCCTTGTCACGAACTACTGC
GGGCGGTGCCACGAAAAGCCAACTTGCAAAGTAAGGTCCGGATGAAACCTCCTAACTCCTAAGGCTAAGGGGCTGTTAAAACTTAATGTGGATGCACCGT
CTGATGTAGATGAACTCCGAGGAACAGACGTTGTGTCATTATTTCCGGACTCCAAGGGCGATTTTGTGGTGGCTACCTATAAGAAGTTTGCGGCGTGTCT
TGACGTTCATGTTCCGGAAGCTTCTGCACTACACTTCGGACTCCTCGCACAAATGGTGGGATGTAACAGGATGGTCATCGGTGGGTTGCACAACCAGGAA
ATGATTGGTACCGCGAGCCAGCACGAGCGATGAGGTACGGTGGAGCTGCGATCTACGGAAACTCAAGTTTCAGGCAGACGAGTCCGTGGACATTCGTGGA
CATATCCTTCCAACATGCGCACCGCGAGTCAAACATGGTGGCACACGAACTTGCTCCGATGGCAAAGCATTCTCCCTCCGCTACTTGGATCGAAACCCCA
CTTGGTAACATTATACCTCTGCTCTTGGAAGATGTAACGGCTATTGAAGCCTGGTAAAATGGTATTTGTGTCAAAAACAAAGACAACAAAGCTCGATCTC
TACACCTTAGGAATTCAGTTGATGAAAATAGCAGGACACTTCACTGAATTTTTTTGACGAGTACACTTCACTGAATTTAATCCGATGTGTTACGACTTAC
AAGTCGCGACTAATTAATCTGCCCCTCCCTTGCAAGCGCGCACATACGTACGGACCCGATTGATCACGTCCCAGGAGGGCCACACAACCCACGGACGGTC
GTCGCGCGCCCCGGGACGCTCCCGGCGCGCTCTATCTTCTCCCGCGCCACGTCGGCGCCCGGCTTATCTGGTCCAGTCGTGCCTCCGCCGTGTGTGATCC
CAAATCCCCCATCCGAGCTTAGCTGCAGCCGCAGGTAGGTCGCTCACCACGCAACGTAAAATCGTATGACAACTAAATAACACACTCCCCCCTCCAAAGA
AAAGCTTAAGCTCAGTCCGCCTCGGTCACCTCGTCGGCGTCTACCAGAGATTACGGCGGCAGCTCGCATCGCAGCAATGGAGACCGTCGCGGCGTCCGGC
TACGCCCGCGGGGCCGCCACGCGCTCCCCCGCCTGCTGCGCCGCCATGTCCTTCTCGCAGTCCTACAGGCCCAAGGTGTGTGTGAATTTTGCAAATGTAG
GCGCGCCAAACTTTATCTTTTTGGTTGATGCCTGACGGGTAATGTCGGCGCGCTGCAGGCTGCCAGGCCGCCGACCACGTTCTACGGCGAGTCGGTGCGG
GCGAACACGGCGAGGACGCTCCCGGGGAGGCAGTCCAAGGCGGCGAGCCGCGCCGCGCTCACCACACGGTGCGCGATCGGGGACAGCCTGGTGAGTGTAG
TGTAGATAATCAGCCAATCAGCGTGCAGTGCCGAACAAACTGTGCATCGGTGCAGCCGTGAAAGTGCTTACGGTACGCCGTGTTGTGGTGTGGTGCCAGG
AGGAGTTCCTGACCAAGGCGACGCCGGACAAGAACCTCATCAGGCTGCTGATCTGCATGGGGGAGGCGATGAGGACGATCGCGTTCAAGGTCAGGACGGC
GTCCTGCGGCGGCACGGCCTGCGTCAACTCCTTCGGAGACGAGCAGCTCGCCGTCGACATGCTCGCCGACAAGCTCCTCTTCGAGGTGAAACGACCCGAC
CGAATGTTAATAATTTCTCTACACGTAGGCGTGCAGTGCAGGCCTCGTCTCGTCACGGTTTCCGTTTTCTTTTCTTATGTACTGCTGCTCCTCTGTAGGC
GTTGGAGTACTCCCATGTCTGCAAGTATGCGTGCTCTGAGGAAGTCCCTGAGCTGCAAGACATGGGTGGCCCAGTCGACGGTACATATCCATTTCTTGTC
ACCATTGATATGCATAAACAAACAAGAGTCTGAAACTCGATACAGATTACAGATGAGTGAGGAGAACAAGGATCACTTGATAAATGATGTCAAGTCCATC
TTTGCATCCCTATGCCCGAATTTGACGGTACAGACAGCGTTCAGTGCAACTGAACAGAACATATATGTTTCCTTCGCACCTTCAGAGAACTATAGCAGTG
AAACAACATATCAGTATATGGAACCAAGATGTCTTCTTGGATTCTGGCCATAGATGCCATCCTAATTGGAGACATGGATACTAACAAAACATCCATTCAC
CGCCTACTACATGTCTGAGCAAACTAGAGCTTACAAAATGCTGCCATCCTACTGTAGTTGCATAGGTGTCATTATAACTGTTGCATACAAAATTCAGAAA
TAAAACAAGAATTTAGCCTTTGTGATTCTGATCGGCTTGGAATCGATCGTCTGGCAGGCGGTTTCAGTGTTGCGTTCGATCCCCTTGACGGTTCCAGCAT
TGTCGACACAAACTTCACTGTGGGAACCATCTTTGGTGTTTGGCCCGGTGACAAGCTGACGGGCGTCACCGGTGGAGACCAGGTTGCTGCTGCCATGGGA
ATCTACGGCCCTCGCACCACTTTCGTAGTGGCCCTCAAGGACTGCCCTGGAACTCATGAATTCCTTCTTCTTGACGAAGGTTTGCATCAATTTCTTACGA
ACCCAGTGGAGCTTCTGTACGCATGTAATGTGACATTAACCGAAGGTCTGCAAATGTTGCAGGTAAATGGCAGCATGTCAAGGACACCACAACCATCGGA
GAAGGGAAGATGTTCTCTCCTGGTAATCTGAGGGCCACATTTGACAACCCTGATTATGACAAGGTACTACCTTCTTTCTTACTGATGTTATCATATTTTA
GCAGCTGCAGGTTGTGGCTTCTGTGTATGACAAGGCTTTCTCATCATTAGGAGTAGTTCTAATCAGAAACTAATAACTGGAAATTAAATGCATCTTTTCA
GCTTGTCAACTACTATGTCAAGGAGAAGTACACATTGCGCTATACCGGAGGAATGGTCCCTGATGTCAACCAGGTACATATCAACAACTCTTCAGTTAAT
TTATTTTTCCCGAAGCATGAACACTTCAGTTATTACAAGTCCTGTATGCTCACATCCTTAGAAACCACCGCTGTTTCTTCCAACTCGAGCCGAGAGGAAG
TGTCAATATGTTATCTGACCCTGCCCCAAAAAACACTGTATGGTAAATCACTTGCATGGGAATACTGAATGCCATGACAATAGTTCGGTTTCAGTACCGA
TGATCTGATCGATGATCAGGATTCAGGAGTGCCTGTTCAGTAACATTGAACGGACCATAATCAATCTGTCATGTCAGTTCGACTTCTACACCTTTTGCAC
GGGAAGAGACAATCTTACAGACAAGGCAAGGTAACTTTCGGGAACAAGAATTCGGTTCGGTGCTCCCAGTGAGTGCCACGAACTGTAGTTCCACCACGAG
CCCATGCGATTGACTGTTGCGCTAGCTGTACCGGCGTCTGCTTTAAGCAAGACCACACGACACGATCGGCACGGCACATAGTGAACGAACATTGCTTTCG
TGACTTGCCTACACTCCATTGCACAGAAATATTTTAACACGGACGCGCGAGAACGAATGAATTAATGAACTTGAACTCAACTTTGGTGATATGTGCAGAT
CATCGTCAAGGAGAAGGGCATCTTCACCAACGTGACGTCTCCCACGGCCAAGGCCAAGCTGCGGCTCCTGTTCGAGGTGGCCCCGCTGGGCTTCTTGATA
GAGAAAGCCGGCGGGCACAGCAGCGACGGCAAGCAGTCGGTGCTGGACAAGGTGATCACGGTGCTCGACGAGCGGACCCAGGTGGCCTACGGGTCCAAGA
ACGAGATCATCCGGTTCGAGGAGACTCTCTACGGCTCGTCGAGGCTCGCGGCTGGCGCCACCGTCGGCGCAACCGTCTAAGCTTCTTCTTTTTTTTCCCT
TTACCCTCGCCGCATGCCGTGAAACGAACCTGAGTAAACAAGAAGCTGAAACAGCCGTCCGTTTTAGAGTCCAACTGTCCAAGATGTTGTGATGCAAACT
GGTAATGCAGTGGACAGACGGGCTTGTAGAACTCTCTCCCCTCTCTGTCTCCATGTCTCCCCTGCAAGGTAGTTTTTGTACTACTACACAGTTTGTGTGC
ATGGCAACACTTGCGTCATCAGATGTCTGGATGTCTAAGCCAAGTGGGCAATGACAACGTGACCTCTCCATCGATCTCTGCAACTTTGCCCCTCCTCTCA
CTATCATGCATGCAGCAGTGCGGTGATGGATTGCAGTGGACAGACGGGCTTGTAGACTGCGGCTGGAACAGTCGACGGTATGGAGTGTAAACAGAAGAAC
GACAGTGCCAACAACATTCGGATCCCTGAGAAAGCAGTTTTTGTCCGAACGACGGCCGGGGAGACCCCGGGCCGACCAACCGTTCCGATCCGTCCCTGCA
AAGCCCGAGTCTACAAATCCTGACCGCTGATCCTACTGCCGCTGCATTGCTGCTACCGCTGTTCTTTCTTTTTCTCCTACGGAAAGATGACTCCAGCATT
ACGTACGCTACATACCGTAGGGATATGCACGGCGTGTGATGCAAAGCTCTGCACGACACGGCAGGGCTCGCAGAATTGGACATTTGATCGGGAATCCCCA
TGCGGCCGTTGATTGCGCGATCGAACGGTGGAGTACACCATGCGCAGGCCGTGCAGCCCCCGGAGCTAGCAACTGTACCCTACAGGCTACAGCACATCAA
GGGGTCATGTCTATCTAGTAGGAATATGGCGCGGCGCCTCCATGTCGACTAGCTCTGACCGGCATAGCTCCATGCAGCTGACACAGCGGGCTACGTCGAC
CGGAAACATGCAAAGCCATTTCCAGCAGCGGACGATGGAGATGACGGGCCGCCGTCGGTGTCACCCTGTCATGGAAAGAAAGAGGAATGGCTCCCAGCTA
CGCACGGTACTAGGAGGCAGAGGGACACCACGCTATAGAAAAATGGCGACGCGTCTGCATCCACGCAGGCAAAGGCAAAGCCGCCAATGTACTCCGTACC
TCTCACATATTCGATCTCGGCTCGGCATTGTTTGCTCGGCCACTTCATGGGCACCGGGAGACACCGGGTACCACGAAGTCAGCGGTAGCGTTGATGTGAG
TCCGGGCGAAGCGACGGCTGCCGGCCCGGTTCGTCGTGGTTTTCATTTCACGCCTGGTGCGCTCTC

>Barley
CCAGGATCCTTCTTTTGCAGAGAACATCACATCAACACCGCAAGGGATCGGTTAAGGTCTGAAATTGGTCAAGTTTTCATGGAATGGAAATTTGATTTGA
TGGGCGAGCAGGTTTCTAAGATGTGGAGTATTGAGGAGCAACTAAAGTTTAATGCACTTGAGCAGTTGATTCCTGTGATGGAAAATAAGAGTTTTTGGGC
GATAGCGGCAAAACATTTTGCCTCGAAGACCAGAGTGGACTTGGTGCAGTACTACCTCAATGTTTTCCTCATGAGAAGAGTTTCAAACCAGTGCAGGCTG
AGTCTGCTGGAGATTGATAGTGATGAGGATGAAGCAGAGGAAGAGGATGATGAAGATCAATCTGATGGCTCCAATTCGTCCCACAGGTACGGCTCTACAC
ATGCCCCCATATGTTTGTGTAAGCAGGTGTAGCATCCTGCTTCGCCATTTTCTTATTAAATCATGTAGTGCATATATTGGAATTCACCGCTCTGTTTCTC
TTATGCACTGATGTTAGCTGCAAGAGTAGACTAAACAGCTCCTTTTGAACGTCTAACACTAGCTGGTAAGAACGATATTGATTTTTGCTAACCTTTACAT
TTTACTTCAGGGCCCAGGATGTCCAAGAGGTGAAGAAGATCTTTTGAATCCGCTGACAGCTACTTGGCATGCTTTTCTGCATGTGCACATGTTTTGATGT
GCTGAGACACTCATCACCTTGAGTGATCGATCCTTCAGTCGTTCGCTTAGACCTAGCCCTCCGTTCTGTGCAGAAACTCATGCGAATTGCACACCATTTT
CATTATCAATGCTTGCGTCATGGCAGCGGGCAAGCCAATCAGTTGTAGCTTGATGCTCAAAGAGCTCATCTGGTCTGAATGTTTTCCCGTGTACAGGAAA
AATGAAATACAGATCTAAAGACTAAAGGGGGGTAGAAAACAAATGGTCATTGATTTCGTTTCTTTATTGAGAGTCGAGACTTGAGAGGGTCAAGGTAAGG
TGTGTAAACCAAAACCCAAAAGCCATTTGACACTCTTACCTGGCAAGATGTTTGGCAACTGTGTTTTTATTACCCAGTTTGATAGAGCCGTTTCTGGTGT
TGTCATGTACTAGTACCTATGTTCCTTTTGTGAAATACCCACCATCTGCTGGTTTAGATATTCGTTTTACTTCCTAATTACTAACAGAGGTTACACTTCA
CCGAAGGCCTTGTACAATGCAGGGTGTTTAGAAAATAAATCATCTTTTTCTTAAGCACGTGTGCTTTTTTTTAAAGGGCGGGCGCTTAATTAGACACCCT
TCCCCTTGAGATAGACATTGATGCTTAAGAAAAATTTGGTTTGTTTTACTAAGTACCTGGCATCATTCAAGAAATTACTATATTGAACAAGAAATTATTT
TTATTTTACAGTTTGCTAAAATTATGGACTACACTATAAATCTGACGTCAGGAGATTTATTGACGACCATGGCAAATCAAATGCTTTTATGGCAAATTAT
GTTCTTCAAGGACGGCAAGTTTAGTCGACGAGCATGAAAAATCTGCTTTAATTCATTTTTTGTTGAAAAATTACCGTGCTTGTAAACTAAATTTATCATC
ATTGCATCAAACATAAACTGCCATGAAAAATGTCAAATCTTTAGTGTTTCCGAAAAGTACATACACGGCATAGGCAAAGGCAAGAGTCATTACAGAAAAA
AAAAAAGGGGGTTACACACCCCATTTTTTTTTCGAACTGAAAACACTACTCGAAATCTAATCTTTGTAGAATTGTAAAGTTGCAACCAATATTATGTCTT
GCGCAAGTTGCCACGAGAAGCGCACGCACGTACCACCGTACACACCCGGGCCGATCGATCCGGTGCTGCACTGCTGCTCCATCGTCGGCTCGTCCCGGCA
CCAGCATGGCCACACAACCCACGAACGGTCGTCTTCCCGCGCTCTATCTTCTCCGGCGCCACGCTGGCCCCCGGGCTTATCTGGTCCAGTCGTGCATCCA
CCGCGCGTGATCCGTTCCTCCCAAATCCCCCAGCCGGCGCCGCAACGTAAAGACGTAGAACAGCTCCCACAATCCCAAGCTCCGTAGCCTCCCTCCTCGTCAGCGCCGGCCAAGACCACGCACCGCCAGCAGCAATGGAGACCGTCGCGGCCGCCG
GCTACGCGCGCGGGGCCGCCACGCGCTCCCCGGCCTGCTGCGCCGCCATGTCCTTCTCGCAGTCCTACAGGCCCAAGGTGCGCGAGAGCTACACATGCTG
CCAAGACACTCCTCCTCCTTTTTCCTGACGCCCGACTGGTAATGTGACGGCAGGCTGCCAGGCCGGCGACCTCGTTCTACGGCGAGTCGCTGCGGGCGAA
CACGGCGAGGACGTCGTTCCCGGCGGGGAGGCAGTCCAAGGCGGCGAGCCGCGCGGCGCTCACCACCCGGTGCGCTATCGGCGACAGCCTGGTTCGTGCC
GTGCACGCACCCGTCACCACTACATAGGAGTATGCTATAGCTAGCCCCCTGCATGCGCAGCTCACGGCGTCTGTACATTTTTGTGCGTATATGCGTGTGT
GGTGGCAGGAGGAGTTCCTGACCAAGGCGACGCCGGACAAGAACCTCATCAGGCTGCTGATCTGCATGGGGGAGGCGATGAGGACGATCGCCTTCAAGGT
CAGGACGGCGTCCTGCGGCGGCACCGCCTGCGTCAACTCCTTCGGCGACGAGCAGCTCGCCGTCGACATGCTCGCCGACAAGCTCCTATTCGAGGTGAGA
GCGAGAGCGCCTTTTCTCGATCTGCGCGTCTCGTCCCGTCACGGTTTCTCACTTGGCTCATGCATGTATATATGCATAGGCGCTGGAGTACTCCCATGTG
TGCAAGTACGCGTGCTCTGAGGAAGTCCCCGAGCTGCAGGACATGGGTGGCCCCGTCGAAGGTACACAACCATTTCTTGTTACACGTCAAAGCTCAAAGC
TCGATGAGATGATTTTAAGGGGGGTGGCGATCACCTTAATCCTGTATCCTCGACAGAACACATGCCAATGCCATCCCCGTGCCTGAATAATATAGAGTAG
CACGCACTGTAGCACCGGACAGTGTTCAGTGCGACTGAACATAGCATATGTTCCCGCTCGCACCTTCAGAGCACCGTAGCAACGAAACAACATATTTACC
ACTCCTTGTAACCATCGTGTCTCCTTGGGTTCTTGTCATAGATGCTACAGTGTCCTAATTTGATAGAGCGATACGAACTATCCACTCACCAGCGGGTACA
TGTTTCCCGTCTCGTGTCGTCTGGCAGGCGGATTCAGTGTGGCGTTCGATCCCCTTGATGGTTCCAGCATCGTGGACACCAATTTCACCGTGGGAACCAT
CTTCGGCGTGTGGCCCGGCGACAAGCTGACGGGCGTCACCGGCGGAGACCAGGTTGCTGCCGCCATGGGCATCTACGGCCCTCGCACCACCTTCGTCGTC
GCCCTCAAGGACTGCCCCGGGACGCATGAATTCCTTCTTCTCGACGAAGGTTTTTTTTTCTTCTCTTCTGAATCAAGTGCCCAATGGAGCTTCTGTAAAT
AAATGTAACAGTGCTATTAATCCAAGGTCTATTGCAAATGCTGCAGGTAAATGGCAGCATGTCAAGGACACCACAAGCATTGGAGAAGGGAAGATGTTCT
CCCCTGGCAATCTGAGGGCCACATTTGACAACCCTGATTACGACAAGGTAGTACTCTGCACAGCTCTAAATTGATGTAGGGACAGTTGTAATCAGAATGT
AACAAGTGGAAAATGCACCTTGTGTCAGCTTGTTAACTACTACGTCAAGGAAAAGTACACGCTGCGTTACACCGGAGGAATGGTCCCTGACGTCAACCAG
GTACATACATCAACAGCTCTTCACTTATCACAACTCACAAGTCATATTATTTACTTACATACCTCAGAAACCACAGAAGTTATTCAGATCCAGCCTTAAA
AACATACTCTATGTATCTGTAAAATCGCTGGTATGCATGGAACACTGAAATGCCATGACACTAGTTCTTCAGTACCGTGCCTATGATCTGATTGGTGATC
ACCAATAGTGCCTGTTCGACCCAGCATCGAACAACGCCATGATCGATCTGTCACGTCAATCCTACTACTGCTGCACCTTTCGCGCCAGAGCTGGACGACA
ATCTTTGCGTCGAGGCAATGTAGCTTTTCCGGGAACAAGAATTTGGTTGGGTGCTCTCCCCAGTGAGTGCCACGAACTGTTGTTCCACCGCGCTGCCCAT
GCATGCTCTCGACCACTGAGCCTGCACCAGCGTCTGCTTTAAGCAAGGCCATGGCCATGGCCATGCATGCTGTCGATCGACCGGCACGGCGCGTCCTGGC
GCACGAACTTTGCTTCCGTATACACTCCATTGCATGCATGCATGCAGAGATAAACCCAATTTCTGTTTTAGCATTGTGCACGCGTGAGAAGGAATGGATG
TTTGATGATGGTGCATGCAGATCATCGTGAAGGAGAAGGGCATATTCACGAACGTGACGTCGCCGACGGCCAAGGCGAAGCTGCGGCTGCTGTTCGAGGT
GGCGCCGCTGGGGTTCTTGATAGAGAAGGCCGGCGGGCACAGCAGCGACGGCAAGCAGTCGGTGCTGGACAAGGTGATCACCGTCCTCGACGAGCGGACC
CAGGTGGCCTACGGCTCCAAGAATGAGATCATCCGCTTCGAGGAGACCCTCTACGGCTCCTCCAGACTCGCCGCCAGCGCCACCGTCGGCGCCACCGCCT
GATAATCATCCCACCTTCTTTTTTTTTTTTTCCTTCAACCTGAAGGTTAAAACAAGCTGTCCGTTATAGAGTCTGAAGCATGCTGTTGTTGTTGTTGTTG
TCTTGTGATGATGCGAACTGGTAATAGAGCGGGCGGGCGGACGGCCGGGCTTGCGTACGTCTGCCGCCCTTGTCTCCACTGCGAGGTGATTGTCCTACAC
AGTTGTGCGTTTGTGCATGGCAACACTTGTGTCATCGGATGTCTGCGTGTCTAAGCCAAGCAGGCAACGCGATCTCCGTCCCTGCACCTTTGCTTTGCTC
TGCTCAGTCACAGGGCTGACTGCCACGCAACAGCCCCGATGTCTCCACGTGCAACAGTCCAAGGTATGGGGGTGCAACACAAGAGAGTAACAATGCCATA
AACATTCTGCTGTTTCCTGAGAAAGCAGTCTGTCTGAAACCCGCCCACCCCGACCAACCGCGCAGATCGATCCCTGCAAGCCCGAGGCCACAATCCTGAC
CGCTGATCCTGTTGCTACGTAAGTACCACGGCCGTCCAATTTTTTTAAACCTTTTCGGGTACCACAGTAGGGTGCATGCATGACGTGACGCAAAGGGCAT
GCACGTCCCTCGCATGGCATGCAGCCACACGGGCTTGGCCGCGTGCGAGCGCTGTGGGCAGCGGTCGGAATTCATCTGATCGAGCATCGAGGATTAATAA
CGAATGGTCCAAGTCGAGCGTGGTGAAAAGGAGGCCGCCAGGACGGAAGGAGGAAGCTTGGATGGATGGCATTGGCATGTGATGGCTGATTGCGCAATCG
AGCGGGTGCAGGCCGTGCATGGCCAGAGCGTGCCTGCCGCCAGCCGTGGCGGCAGCCTAGAGCAGGGCGGCAGGGGGTCGCGTCTAGTGCACGTAGGAAT
ATGGCGCGCCTCCCTCGGTGTCTCCCACCGGCTAGCTAGGCCAGAGCTACGATCGACCGGAACACATGCAGGCGCGGCTAGTTTCAGTGTTTTCATCTTT
TTACAAAACCCGACCGGGACTTAATCCCGGTTTTTTTTTCAGGATCTGATTTTTCTTCTTCTAACTTCGGTGTCGATAATAGTAGAGTAACTTA

>Doligosanthes
TGTTTCTCGCAGGTGTGGCGGTGGCCCGGACGCTCACGAGCAAGGGCCTAATCGTTGGCGACTCTGAATGAAGCTGTTAAATTGTCTGCGTGCGTTAACGTTTCGTGGCTCAGCTGGTGCTTGACGCTCAGCAGCTCGCACGGCCTCGGGGAGGGAATGGATCACACGGAGGACGCACGTCTGGACCAGATAACCCGGCCGCCGCCGTGGCGCCACGTGGCGCTGGAGAAGATAGAGCGCGGGGGGCCGCGCCGCGGTGCACGACGACCGTTCGTGGGTTGTGTGGCCACGCCAAGACGCCGAGACGAGCCACGGATCGGTTCGGTCCTAGTTGCCGTTTAGGCCTGGACGAGGCCTACGACAAGCAGAAAAGCTTTGAATGTCCATTGGTTTTACATTCTGCGCATACTTCAATTTTGATTTTTGAATCAGATCATGTTCCCGACCAAATTAAAATCAAAAGAAAATGTTTGACTTGGGCCACGCAGAAATGGATCCGGCTAAGGTCTATAAATTGATGTCTACAAAACGACTACGGCCCAATCGGATTAAGCACCATCAGGTCCAAAGGCCCCTCCCAACTCGGTTGAAGAAAATACTACCATTTCAAGCCAAATGCTTTCCATAAGAAGGCGAGTACATTAGCATTTTCTAATAAACGGCCTTATACGTTACCATGTAATTTTAAGACAGTTTATAAGACAACACCTAAAATAGATTCTCTTTTTAGTTGTCTCGTAAAATAGATTATTCCTTAAATTATGGATTGAAAAAATAAATATTGTAAATTGTGTGGCAACAACAACTCGTACAATGATGAGGGAATTGTCTCATAGTCTTAAATTTTAGCTCATAGGCCGATTGCTTCGTAAAACAACTAACTCGTTCTCTCACCTCATCTCTCTCCTCTACGTCGTCAAAAATCCTACATCACCTTGCATGAGACGACGTATAAGAGTGCTGATACGCAGCGATGTGCTTCTCTGAGAGGATGGTCTACCTAAACAAATCCCGATCTGAATGTCCCGCACCAGATTCCAAACAAATCATAAGAGAAGAACGCCACACAAAGTCCAGATGCACGTGCAACAGACTGAAGAAGTGCTGCCAGATCAAACCCGAAAAACCTCGGCTGCTTTTCACGCGCAAGTCCGGCTCGCGCGCACCGGCGACGCCCCAGCGCCGCCGTGCATATCGATCACTATGTGGATCTCGTCGCCGTCCTCGAGCCCGACATCGTCCGGCGTTTGATCTGGCAGGATGTGGCGACCGTCGGGGTCCAGGAACTTGACGGCCCTGGGGTTGAGCGAGTGCTTGCCGCAGTACATGTCCATGAGACGCCGCAGCTTCACGTTGCGCTTGACGCGGAAGAACACGTCCTCCGAGGTCTGGCTCTTCACCTTGATGTTGATGACGGCGCCGCCGCCGTCCACGCCAGCCTCGGCCTTCACCTTCACGACCGGCGCCGTACCCGTGCCCCTCTCCTTCTCCTCAATCCCGCCGGGCCCTACATTCACCGGCGACGTGCCCGTGCCCCTCACCTCCTCCTCGAACCTGTGCCCTACCTTCACCAGCGTCGTGCCCGTGCCCCTTTCCACCTCAACCCCGCGCCCTACCTTCACCGGCGTCGTGCCGGTGCGCCTCTCCTCCTCTGCAACCCCGTGCCCTGCCCTCGCCGGCGACGATGTCGACATTGACCCTCCTCCCTATCGCCTTTCAATCTGGTCTGGTGTGTCGTGTTGTTTTTTTTGACCTTTTGTCGATCGCGTGCTCTTTGCCACCTTATATAGGGCTTCAGGAGGTTACAAGAGTACCCCAAATTCCAAAATCCAAATTGAAACGATGACGGCGTGAATACCGAGCGCGCGGGGAACGAGGATGTTGCGCTGCAGCGCGCGCCGAGGCGCGGAAGTAACTTCTGACTTACCGCATGCTATCGGCCAGTTTTTTGCTAGGATGAGAAACTTCAGTTTGGTGGGTGTTCGGCTAAAATTAACAAACACTGCAAACTTGACTGTAAAGAGATTGAGATCTCCACTTGTAAAATCACGAATGTCATTTATGCACTGTGCTGACTTTCGTTTACTCCTCCATTGTGTGATGTTTGTCCCGTCGGTATATTTAAGAGACTCAAAATCTAGGTAAATTTTGATGGGAGCAGATTGTTCTTAGGCTCCGTTTGGATCCACCCAGCTAAACTTTAGCTGGCTAAACTTTAGCTGTCTAAATTTAGCCAGCTAAAGTTTAGCTGGGGTGTTTGGATCCTGCGGCTAATAAAAACAATGGACCATGCTACCCTTATTAATTACGCCACTTATTACACTCTGAAATTCACTTGATGGAGACCGTCGCGGCGGCGAGCTACGCCGGCAGGGCAACCGGCGCCACCCGCTCCCCGGCCTGCTGCGCGGCCATGTCCTTCTCGCAGTCGTACAGGCCTAAGGTACGTACGGCGCTCTTTTCGCTTCGCTGGGAGTAGAAGCTCGTTGCAAGCACGTGATGCGGACAAAGATTTTTGCTGATGGCTACCGTCGCGTGCACGCACGGCAGGCGTCCAGGCCGCCGACCACGTTCTACGGCGAGTCGGTGCGGGTGAACACGGCGCGGCCGGTCTCGGCGAGGCAGTCCAAGGCGGCGAGCCGGGCGGCGCTAACCACCCGGTGCGAGATCGGCGACAGCCTGGTGCGTGTGCATCGCCAATCGACAGTATAAACTGTGTCTGCGTCGGCCCGTTGTGCCGCCATGCTACGGAGAAGCTGACGCTGGCGCGTGCCTGGGTCTGTGTTTGTGGTGTGCCAGGAAGAGTTCCTGGCCAAGGCGACGCCGGACAAGAACCTCATCAGGCTGCTCACCTGCATGGGGGAGGCCATGAGGACGATCGCCTTCAAGGTCCGGACGGCGTCCTGCGGCGGCACGGCCTGCGTCAACTCCTTCGGCGACGAGCAGCTCGCCGTCGACATGCTCGCCAACAAGCTCCTCTTTGATGTGTGAAACCAGTGATCTCGCACTGTATACGTCTGTCTCACACCGAATGGCTCTGATCAATTCGCTTATGCCTCTTCTCTCTGCCCGCAGGCTTTGGAGTACTCCCATGTGTGCAAGTATGCGTGCTCTGAGGAAGTCCCCGAGCTGCAAGACATGGGTGGCCCAGTTGATGGTACTGCCATTTCTTCTCCTCACTGTGCATGACCAAAGCTTCCTGCATTTGTAACATGACAAAAACTCAAATAGAAAAGAGAGACTGACTACTAACCCCAACATGTTTTTACCTCAATTAGAGGGTTGCACACCTGCAGTGCAGGGCTCAGCACAGCAATTACACAGAAAATATATGCTCCGCTCTGCATCTTCAGAACATTGTAGTAGACATACAACTGCAAATCAACAGCAGTGTGTCCTATCAAATTAGCATGCTGTCTTCTTGGATTCTAGATTTAGATGTTTTCCCGTTTCTAATCAACCCAATACGCGCTGATCTGTCTAAACTTTGCCCGTAGAGATGAAGAAAACAACTAAGGAATTAAGGCTTTGTGATTCAGACCGGCTTAATTAATTTTTCATCACATCTCGCAGGTGGTTTCAGCGTTGCATTCGATCCCCTAGACGGTTCCAGCATTGTCGACACCAACTTCACCGTGGGAACCATCTTCGGTGTCTGGCCCGGCGACAAGCTGACAGGGGTCACCGGAGCCGACCAGGTCGCCGCTGCGATGGGCATCTACGGCCCCCGCACGACCTACGTTATCGCCCTCAAGGACTGCCCTGGGACACACGAGTTCCTCCTCCTTGACGAAGGTGCCTCCTGAATCTGCAACCACTGGGGAATTGCAGAGTTGCAGTGTGTGTGATTTGAGTGTAATCGAGATCTTCCACGAATGTTGCAGGTAAATGGCAGCATGTCAAGGACACCACGGCCATTGGGGAGGGGAAGATGTTCTCTCCTGGTAATTTGAGGGCAACATTTGATAACCCTGACTACGACAAGGTGTGCTCTCTTATCAGTCATTACTGTTCTTACTTTCTTCGAATGGACCTTAATCACCTGTCTAATTGGTTAGACTGAGTCTAGCAGATCATGCATATGGCTCTGCATATGCACTGTAGCGCACTGTAGCGCACCGTAGACAGAGTGAAGTTTGAAATGAAGAATGGAGATAGAGAAGCTGCTGAAATCAGTCTTATCTACGAGAACAGCCTTTCGTCAGTCTGACTTGTGCAAAAATGTATCTTTGCAGCTCATCAACTACTACGTCAAGGAGAAGTACACATTGCGTTACACTGGAGGAATGGTTCCTGATGTCAACCAGGTATATATCAGAAAATCTATAGCTTCTGCAAGTATGGTTCGCGCCTTGGACCATCCACACCAGCTTACCCATCTCAAAATGCACGACCGTCTAAAATGCACGACCATTTGCACGACCTCTCTCATTTTACACATGCGCGACCTTCTATACACTATACACAACCGTCTAAAATACACATGCGCGGCCATATGGGTACGCTGCAACGGATGGCCTTACAATGCACAAACATATTTCTCCCCCAAACCGAGCAATAATCATCAAAGAGACTCGCTTGCATGGTACTCTGAAATGCCATGGCAGCAGTTCATACTCATTATTCAGTACTATACGCTCCAACACATACTGAACAGTGACATGATCAAACTATCAGTCGATTCTACAATTTCGCACCAAAGAGTCCATTTTTCTGACAAGGCAAAGCAAACTTTTGAGAACAAGAATTTGGTTTGGTGTGTGCCAGTAAATGTCAGGGACTGTAGTGTTACTGCAAGCCCATGCTAGTGACTGTTGAGCTGTACCAGCGTCTGCTTTAAGCAAGCAAGGCCACGCCAACACAGCAATTCCCTACAGTGAACCGAGTTCACTTTAGGTCCTTTCCGGTGCTACTTTCAGAGTATACAGAACTTACGTGACCAGCATGCATGAACATGATGCCTGTGATCGATCGGTGACGCAGATCATAGTGAAGGAGAAGGGCATCTTCACCAACGTGACGTCCCCGTCCGCCAAGGCCAAGCTGCGGCTCCTCTTCGAGGTGGCGCCGCTGGGGTTCTTGATCGAGAAAGCCGGCGGGCATAGCAGCGACGGCAAGCAGTCGGTGCTGGACAAGGTGATCACCGAGCTCGACGAGCGGACCCAGGTAGCGTACGGCTCCAAGAACGAGATTATCCGGTTCGAGGAGACCCTCTACGGCTCGTCCAGGCTCACCGCCGGCGCCACCGTCGGCGCGGCCGCCTAACTTTTTGCTGCTGCGGTATGTGCAAGCCGCCGTGCCCACCATTTTGAATCCATCTGGTGACGCGTATATACAGATGGGCTTGTAGAACGTACTCTCCTGCAAAGTAATTTTTGTATACTGCTTGTGTGCATGCGTGGCAATTGGCAACACTTGTGTCATCAGATATCTCGTGTCTCGCCTCCCGACGGGCAATCCCCGTCTCTGCGCAGCCTTATTTCTTTTCGATGTTGCCGTGCATGGAACAGTCCTGCAACAGCGTCCATGTCCCGATGTTTCTGCCATTCTGGAAGAACAGTGCTCCATGGCGTGCACTGTCGAAGAGAAACAGTAGCACTTCCGCTAGCGCCGTAGAGAACGTCGATCACTTGATCGAACAGGGCAGCAGGCACTTGGCTGGCGGCCATGTCCCTTGGGAGACCTGCTAGACGAGCAAACGATCCGGCGCTGCAAACCTGACGAGACTACGAACCCTGACCCTCTCTTCGACGATCCCATTGTTCTTCAGAGGAGACGTTTCAGGGACAGGGCAATGGATGGATGCATGATACGAATATACGATGCAGCAAGTTCAGATTCATACACGGAACTATAGTGCCGCTCATGGTATAGTCCTCTACTACTCCTCTCTGGTCGGCACACGTACGCAAGTACTAGCGAACAAAAGTACGCAGATTCACTGCAGCCCTGCCCGGACCATTCCATCGTGAACCGGACGATCCAGGTTACCGTCCAAACGTACAACGTACTGCAACACTTTGCCCTGTTGATCGCTGATTGCACAATCGATCGATCGAGTACACACGCAGCCCGGAGCCCCAGCCCCGGCAGGAAAACTACAGCCTGCGGCACGGTCGTGTCCAGTGTACGATCGAATATCGTGTGCCTCCCTCGTCCCTCCCCGAGCCCCTGTCACGTGTCTACGATCAGCACATCTCCATGCAGCCGCGAGAGGGGCGACGTCCGTCAGAAAAACACGCGACACAATTCCAGTCCGCCAGCC

>Switchgrass1
CAGTTGGTTTGAACTTTGCTTGCCGCGGTGCTGAGGTCTCGTTTATTTGAACTTCTGTAATCTGTGTTCGCGATGACTATTCCCTGCCTAGGAATCCTAG
GTGCGTTGAACTAGTTTAGCAGCTTGCTAGCTTGAAAGTCAGGTTAGTCAGCTGTTGTCTTTTCTTGCTGTTACTGTTTCTCCAAACTCTAAACTCTGTA
ATTCCGTTTTCGTAATGGAATTGGGGACGTGCCTCGTGTCGAAAAAAAGGAGGGCGGCGGCGGGGCGCTAGGGCACGCGTGGCGAGCCGGAGCTGTGCAT
TGATGACGCCGTGGTTTTCCGGGTTTTGATCTCGGGCAGTTGTTTCAGTTTCTGTTTGTTGCGCATGCATCTGAAACTTTGTGTGGCGTTTTTCTTCTCT
TTATGATTTGCTCAGGTTCTGCGCAGTGTGACAATTCGGTTGGTGATTCTGAATTTGCTGCATGTTGAAAACTGAATGGGCGTTCAGATCGTGATCTGGT
TAGTTAGTAAGGGTTGGCTACTTGGCTTGAAGCGATACTTTTTTTTTAGGGCGGCTTGAAATGATACCCTACAAAGTTACCACCTGTAGTAGTTTTTTTT
AGAGGTACGACCTGTAGTAGTAGCTGTAGTAGTTTTTTTTTTTTTGAGAAGTACACCTGTAGCCAAAACCATTGAAGGGGCTTTTGAGCTTGAGAGTGCT
TATTAGTTCGACCGGGCCGTAGCCAAGGCTCCATTTAGGCCTTGTTGACAACCATCTAGGCCTTTCCAAATAGAGTTTTCTCCATATAAATGCTTTAGCT
GAGACGTGGCCATACTCAATTCAATGCCAGTATTTGGTCGATCAATTTTGTTATTTGTTTTACATTCAATACCTATATTATACTCTTTTATCTCGCAAAT
TCTAAATCCTGTATGGATCTCGAAATGGAAGTGATTCAATACTGAAGCATGCGCGGAATGCTACGCAAGTAACCGCCTTAAACAGTTAAACTATCACAAC
GGCAAAATATTTTTTTTAAAGAACAACATATGAAACATACAATCATGTGATAAATTGTAATCTCTATCTCTACTTTCTTATTACAAAAGCAAGCAATGAT
TCCTTGTTCCGTCAATCGGAATTCTAGTTGGAATTCGGGTCACCGTATGTTAACGATCCGAAACAGTTTAGGATTAGCATTTGGCGAGTAAAATAGAAAA
GGCCAACGTCCTCAACTGATATGTATTATATTATTATAAAATACATATGGTGTATAATATAACATATATATTTTTATATACTAATCAATATATATTTATA
TGGCTTCTCGTAGTAATGCATGGGCATATTTTTGTTAGTTAGCATAAATCTATTTAGTCTTCAAAGGAGAGCCCTCTTTCTTATGTTGAGGAAAGTTGTC
ATATTTACCTTGAGTATACTTTAAGGGATCTAATGCTAGGACAGTAACTTTGTACTTTGTTAAAATTACGAAAAAAGTAATTTCGTAGTATATTAATATT
AAAAAACATAACTTTTCCTGATCCGTACTTTTTATTTAAAAAAGTAAATTTTACACTCCGTAAAAATAAAAAAGTAACATTGTAGCATAAGAATTTACAT
GCATATGGCCATTTGCGCATCATAGCTCATATACAACATATGAGATGGTGACTTCACCCATCGTTATCGGGGAAAGCTCTCTCCTCGTAGCCAGGTCCTT
GTAATTAAACGTCGGAATCGAATATGGCCAGTCCCAACAGGAAACAAACGGAGGAGGAGCCAGTTTCCGCTTGGCGTTACGCCTCGACCGAACCAAACCT
AAACGGCAAACTACGGCGACGGGCCGAACCGATCCGCCGCTCGTCCCGGCGTGGCCACACAACCCACGGACGGTCGCCGTGCACCGCAGCCGCGGCCCCG
CGCTCTATCTTCTCCACCGCCACGTGGCGCCACGGCGGCGGCCGGTTTATCTGGTCCAGACGTGCATCCCCCGTGTGATCCATTCCCTCCTACCTACCTG
AAAGCACGCACCAGCTGAGCTACGAAACCTTGGCGCACGCGGACAATTCTAACACCTTCAGAGCCCCCCAAACGTGCTACGCCCCTGCTCGCGAGCGTCC
GGGGGGCACCACCGCACCACCACACCCGCGAGAGCAATGGAGACCGTCGCGGCGGCGAGCTACGCCGGCGCGGCCGCCGGCGCGGCCACCGGCGCCACGC
GCTCCCCGGCCTGCTGCGCCGCCATGTCCTTCTCGCAGTCGTACAGGCCCAAGGTACGGCGCTCTTTTTCTCGCTCCACTGGGAGGATCGGAGTAGCGCG
GGAGCACGTGCGGGCGACTGTGGAATGAGAGCTTTTGCTGACGGCTACTGTTGTCGCGTGTGTGCGCTCGGCAGGCGTCCAGGCCGCCGACGGCGTTCTA
CGGCGAGTCGGTGCGGGTGAACACGGCGCGGCCGCTCGCGGCGAGGCAGACCAAGGCGGCGAGCCGCGCGGCGCTCAGCGCGCGGTGCGAGATCGGCGAC
AGCCTGGTGCGTGTGGATGTGGATCGGTCGCCCTCAGTATATATGAGCTGTGTGCGCGTCGTGCCATGCCACGAACGAGGCTGACGCTGCTGCTGTGGTG
TGGCAGGAGGAGTTCCTGACCAAGGCGACGCCGGACAAGAACCTCATCAGGCTGCTCACCTGCATGGGGGAGGCCATGAGGACGATCGCGTTCAAGGTCC
GGACGGCGTCCTGCGGCGGCACGGCCTGCGTCAACTCCTTCGGCGACGAGCAGCTCGCCGTCGACATGCTCGCCAACAAGCTCCTCTTCGATGTGCGAAA
CGATTGATCTCGCACTGTGTTTGTCTGCCTCACACCCAACGGTTCTTTTCCGTTCCCTCATGCCTGTTCTCGCTCTGCCCGCAGGCTCTGGAGTACTCCC
ATGTGTGCAAGTATGCGTGCTCTGAGGAAGTCCCCGAGCTGCAAGACATGGGTGGCCCAGTTGACGGTACTGCCATTCTTCTCCTCACTGTGCATGACCA
AAGCTTCCAGCATTTGTAACCTGACAAAACTCAAACAGCAAAGGAGAGACCGGCTACTACCCCCAATATGTTCTTGCCTCAATTAGAGAGTTTCAGACGT
GCAGTGCAGTGCCCAGCACTGCTGTTACGCAGCTCTTCTGCATCTTCAGAACACTGTAGAAATGGAACTGCAAATCAGCAGCATTATGCCTTACCAAAGT
AGCATTCTGCCTTCTTGGATTCTAGTTCTAGATGCTGCTTCTAGATTGTAACAACCAAACTGTAATACCCGCTGATCTCTCTAAACTTTGCCCCTTGTTG
TAACAACAACTAAGGATATTCTAGTTTTGACCGTAGGCATGCAGAAAGCAACAGAGCAATTGAGGGCTTGTGATTCAGACCGGCATAATTTTTCGACCAA
TCCCGCAGGTGGCTTCAGCGTCGCGTTCGATCCCCTTGACGGTTCCAGCATTGTCGACACGAACTTCACCGTCGGAACCATCTTCGGTGTCTGGCCCGGC
GACAAGCTGACGGGCGTCACCGGCGGCGACCAGGTCGCCGCTGCGATGGGCATCTACGGGCCCCGCACGACCTACGTTATCGCCCTCAAGGACTGCCCCG
GGACACACGAGTTCCTCCTCCTCGACGAAGGTGGCCCTGAATTCGCAATCACTGTTGACTTGCAGAGGAGTCGCAGTGTGGGATGCAAGTGTAACCGAGG
TGTTGACGAATGTTGCAGGTAAATGGCAGCATGTCAAGGACACCACCTCCATTGGGGAGGGGAAGATGTTCTCTCCTGGTAATTTGAGGGCAACATTTGA
CAACCCTGAGTACGACAAGGTGTACTCTCCTAGCAGTCATTACTGTTTTCACTTTCTTCTGATAGATCTTGATTACCTGTCTATCCTATAAGAACAGCCT
TTCGTCAGTCTGACATGTGCGAAATGTATCTTTGCAGCTCATCAACTACTACGTCAAGGAGAAGTACACATTGCGTTACACTGGAGGAATGGTTCCAGAT
GTCAACCAGGTATGTATATGTCAGAAAAAACCTTTAGCTTCAGCAATTATGCTTCGCATCTTACAATGCACAAAACATATTTCTTCCCGAAACCGAGCAA
ACATCATCAAAGAGGCTCACTTGCTTGCATGGTACTCCTGAAATGCCGTGGCAGTAGTAGTTCATCGTACGCATTATTCAGTACTAGAAGTTCCAACACT
GAACAGTGACATGATGACCAAACTGTCAATCAGTTCTACAATTTCGCACCAGAGAGTCCATTTCTCTGACAAGGCAAAGCAAACTTTCGAGAGCAAGAAT
TTTGTTTGGCTCGTGCCAGTAAATGTCTGGAACTGTAGTGCTACTGCAAGCCCGTGCCAGTGACTGTGTTGGGCTGTACCGGCGTCTGCTTTAAGCAAGG
CCATGCCCAACACGCAGCAATTCTCCCCACAGTGCCCCGAGTCCACTTTAGGTCCACTCCAACACTGCCTTTAGCGTACAGAACTACCGTGACCACGGAC
GCATGCATGATGGCTGTGATCGATGACGCAGATCATAGTGAAGGAGAAGGGCATCTTCACCAACGTGACGTCCCCGTCCGCCAAGGCCAAGCTGCGGCTC
CTCTTCGAGGTGGCGCCGCTGGGGCTCCTGATCGAGAAGGCCGGCGGGCACAGCAGCGACGGCAAGCAGTCGGTGCTGGACAAGGTGATCAACGAGCTCG
ACGAGCGCACCCAGGTGGCCTACGGCTCCAAGAACGAGATCATCCGGTTCGAGGAGACCCTCTACGGCTCGTCCAGGCTCGCCGCCGGCGCCACCGTCGG
CGCGGCCGCCTGAGTTTTTGCTGCGATGCGTGCAAGCCGTGTGCCGCCATTTTGAATCCATTTGGTGGTGATGCCTATACAGATGAGCTTGTAGAACTCT
CCTGCAAAGTAATTTTTGTATACAGTTTGTGTGCATGCATCCATGCATGGCATGGCAACCAGCACTCGTGTCATCAGATGTCTGCATGTCTCGGCTCTCG
CCGGGCAATCCCCGTCCCTGCACGCAGCCTTATTTCCTTTTCGATGCTGCCGTGCATGGAGTAGGTAGTAACAGAGGCTTTGTTTAAATGCACTCAAAAT
TCTAAAAATTTACAAGATTTTTCATCACATCAAATCTTTAAACAAAGTATTAAATATAATTAAATAAAATAACTAATTACACAGTTTGATTATAATTTGC
GAGACGGATTTTTTGAACCTAGTTAATCCATGACGAGATAATAATTACCAAATACAAATGAAAGTGCTACAATTCATTACACCCAAAACTTTTCGCATCT
AAACAAAGCCAGAGTCCATGCCCGATGTTTCTTCTGCTGCCATACTGGAACAGTAATCCGTGGAGTGGACTGTCGAAGAGAAACAGTGGTACTAACTACT
GCTCCATTGAGTACGTCGGTCGAGCAGGCACTTGGCTTGCGGCCACGCCGAGAGACAAACGATCCCGGTGTTGCAATTTGCAAACGTGACGAGACTACGG
ATCCTGACCTCTTGTTCCACAACCCCATTGTTCCTTTTTGAGGAGACGTTTCAGGGTCAGGTCTATGGATGCATGGTAGGACGCAGCAAGTTCAGACAGA
TTGGTACACGGAACTACAGTGCCGTTCATGGTACAGTACGTACAGTGCTCTCTTGTCAGCACGTACACGTGGACAAAAGGAGTAGTCTAGTGCACAACAA
AAAGTACATACGCAGGCTCACTGCAGCCTTTGCCCGGACCATGCACATCGTCGTGAACCGACGCAAGCTCCAGGTTACCGTCCAAGCGCACAACGCCTCG
CCTGCTGATCGACCGTTGATTGCACAATCGATGGGCCGAGGACGCACGCTGCTGCCCGGAGCCACGGCAGGAAAACTCCAGCCAGCGCCAGGGCCGTGTC
CCGTACGATAAAAATATCGTGCGCCCCTATGAGCCGCTGTCACGTGTCCGGTGTCTCCGATCCGACGAGCACATGTCCATGGCGCCGCCGTGCCGCGAGC
GAGGAGCTGGCCTAGCCACGAGCCCACGACGTCCGTCAAAAGGACGCGAGGCACATTCCGGTCCGGCACCGGGGG

>Switchgrass2
GACCCAGACTTTCGTGCCAGACGACGCTGAGTAGGTATCGTCTACACCCACTTGCCTGTGGAACCGGCCTGTCGAGATGCCTCCGCTGTCGCAGTACTCT
GAGCCCGTAGTAGACCCTATGTGGTTCGCGGTCTGGTGTTATGTCGTAGCCTGGTTAATTATTATTATCATCTGTATCGAGTGTCCTCCAAGGTTTGTAC
GGTTTTGAACCATCTGATGTAATAAATGTGGCATCAGCCTCCTGGGACTGGTGCTTTGTATCACATTTAAATCTTCTCTTATGAGGGGACGCTTCATTAT
GCGGTCAAAGGTCTCGTTAGATTCTTCAGGGTTCCTAGTGCAGGGTTTATGGAGTTGGTTTTGTAAACTGTCTTCATTTAATATCCTTAATTAGCGGTCA
AAGTTGCTATAATTCCTAGCGTAGCACAAACCAAACAGGGCTTAAACTATCACAATGGCAAAAATATTTTTTGAAAAAAAGAACAACATAAGAAACAATG
CGATAATTTGTAATCTCTATCTCTACTTTTTTACTACTAAAGCAAGCAATAATTCTTTGTTCCATCAATCGGAGTTCTAATTAAAATCCGGGTCACCGTA
AGTTGAGTCAAGGGTCCAAAACAGTTTAGAAATAGCATTTGGCAAGCAAAATAGAAAAGACTGAAGTCCTCAACTGACACATCTTATATTATTACAAAAT
ACATATGGTGTATAATATATATGCATTTATATACTAATTAACATATTTATATGGCTTTCTGTAGCAACGCACTGGCATATTTGCTAATTTGATAAATTCT
ATTTAGTCTTAAAAGGAGAAGCCGCTTTATTAAAATGGAAAGTCTAATTCCATCGGTTTTCTAAAAGAGGAAAGTTGTGATATTTACCTTAAGAATACTT
TAAGGGATCTAATGATGAGAAAGTAACGTTATACTCCCTGAAAATTATGAAAAAATAAATTCATAGTATATTAATGTTAGAAAATGTAACTTTTTCTAAT
ATGTATTTTTATTAAGAAAGTAACTTATACAATCCGTAAAATATAAAAAAGTAACATGTAGCATGTGAATTTTAGAAAATATAATTTTTTATTTAATTTT
TAAAAAGTAACTCAACGTAACGTTATCACTTTGAGTAAAACATACACAAGTGTGATTTTTTTATGCTTTGATAAAATGAATATAATGGTATACTCGAATT
TTGATTTGGATGTATGCTTGTAGAATTACTATAATTTAAAAATCTGAATTTATGTGCATATGGCCATATGCTCATCATAGCTCATATACAACGGACTCAT
GAGATGGTGACTTCACCAATCGTTATCGGGGAAAGCTCTCTCCTCGTAGCCAGGTCCTCGTAATTAAACGTCGGAATCGAATATGGCCAGTCCCAACAGG
AAACAAACGGAGGCGGAGCCAGTTTCCGGTTGGCGTCACGCCTCGACCGAACCAACCTAAACGGCAAACTACGGCGACGGGGCCGAGCCGATCCGCCGCT
CGCCCCGGCGTGGCCACACAACCCACGAACGGTCCGCCGTGCACCGCAGCCGCGGCGGCGGCCCCGCGCTCTATCTTCTCCGGCGCCACGTGGCGCCGCG
CCGGCGGCCGGTTTATCTGGTCCAGACGTGCATCCCCCGTGTGATCCATTCCCTCCCCGCGGCCGTGCTAGCTAGGCGCTCGCTACCTACCTGAAAGCAC
GCACCAGCTGAACTGCGAAACCTTGGCGCACGCGGACAGTCTAACACCTTCAGTCAGAGCCCCCCAGACCCCCCCTGCTCGCGAGCGTCCGGGCCGCCAC
CACCACACCGGCGAGAGCAATGGAGACCGTCGCGGCGGCGAGCTACGCCGGCACGGCCGCCGGCGCCACGCGCTCCCCGGCGTGCTGCGCCGCCATGTCC
TTCTCGCAGTCGTCCAGGCCCAAGGTACGTCGCTCCTTTTTCTCGCTCCACTGGGAGGAGTAGCACGTGCGGAATGAAAGCTTTTTTAGAACCAAAGAAT
GAGAGCTTTTGCTGATGGCTACTGTTGTCGCGTGCGCGCTCGGCAGGCGTCCAGGCCGCCGACGGCGTTCTACGGCGAGTCGGTGCGGGTGAGCACGGCG
CGGCCGCTCGCGGCGAGGCAGACCAAGGCGGCGAGCCGGGCGGCGCTCAGCGCACGGTGCGAGATCGGCGACAGCCTGGTGCGTGTGGATCGGTCGTTGT
CAGGACAAGCTGTGTGCGTGCGTGTCGTGCCATGCGGCGACGAACGAGGCTGACGCTGCTGCTGGGTTTGTGCTGTGGTGTGTGTGGCAGGAGGAGTTCC
TGACCAAGGCGACGCCGGACAAGAACCTCATCAGGCTGCTCACCTGCATGGGGGAGGCCATGAGGACGATCGCGTTCAAGGTCCGGACGGCGTCCTGCGG
CGGCACGGCCTGCGTCAACTCCTTCGGCGACGAGCAGCTCGCCGTCGACATGCTCGCCAACAAGCTCCTCTTCGATGTGCGAAACGATTGATCCCGCACT
GTGTATGTGTCTGCCTCGCACCGAACGGTTCTTTTCACTTCGCTCATGCCTGCTCTCGCTCTGCCCGCAGGCTCTGGAGTACTCCCATGTGTGCAAGTAC
GCGTGCTCCGAGGAAGTCCCCGAGCTGCAAGACATGGGTGGCCCAGTTGCCGGTACCGCCATTTCTTCCCCTCACTGTGCATGACCAGACCAAAGCTTCC
AGCATTTGTAACCTGACAAAACTGGATATGTTTTTGCCTCAATTAGAGAGTTGCAGACGTGCAGTGCAGTGCCCAGCACTGCTATTACTCAGCAAATGCA
ACTGCAAATCAAATCAGCAGCATTACGCCTTACCAAAGTAGCATTCTGTCTAAGTCAAAAACAAAACAAAAAAGTAGCATTCTGTCTTCTTGGATTCTAG
TTCTAGATGCTTCTAGATTGTAATCACCAAACTCTAATACGCTCTGATCTCTCTAAACTTTTCACCTTGTTGTACTAGACATGCTGAACAGTAAGCAACC
GAGCAATTAAGGGTTGTGATTCAGACCGGCATAATTTTTCATCCAATCCCGCAGGTGGTTTCAGCGTTGCGTTCGATCCCCTTGACGGTTCCAGCATTGT
CGACACCAACTTCACCGTCGGAACCATCTTCGGTGTCTGGCCCGGCGACAAGCTGACGGGAGTCACCGGCGGCGACCAGGTCGCCGCTGCGATGGGCATC
TACGGCCCCCGCACGACCTACGTCATCGCCCTCAAGGACTGCCCTGGGACACACGAGTTCCTCCTCCTCGACGAAGGTGACCCTGAATTTGCAATCACTG
GGGACTTTCAGAGTTGCAGTGTGTGACGCAAGTGTAACCTAGGTGTTCACGAAATGTTGCAGGCAAATGGCAGCATGTCAAGGACACCACCTCCATTGGG
GAGGGGAAGATGTTCTCTCCTGGTAATTTGAGGGCAACATTTGACAACCCTGACTACAGCAAGGTGTGCTCTCCGAGCAGTCATTACTGTTTTCATTTTC
TTCTGATAGATCTCTTGATTACCTGTCTATCAATAAGAACAGCCTTTCGTCAGTCTGACATGTGCAAAATGTGTCTTTGCAGCTCATCGACTACTACGTC
AAGGAGAAGTACACATTGCGTTACACTGGGGGAATGGTACCAGATGTCAACCAGGTATGTATATGTCAGAAAATCTTTAGCTTCAGCAATTATGGTTCGC
ATCTTACAATGCACAAACATATTTCTTCCCGAAACCGAGCAAACATCAATAATACATCATCAGACTCGCTTGCTTCGCTTGCATGGTACTCCTCAAATGC
CGTGGCAGTAGTAGTTCATCGTACTCATTATTCAGTACTAGAAGTTCCAACAATAAACAGTGACATGATGATCAAACTGTCAATCAATTCTACAATTTCA
CACCAAAGAGTCCATTTCTCTGACAAGGCAAAGCAAACTTTCGAGAACAAGAATTTTGTTTGGCGCGTGCCAGTAAATGTCTGGAAGACTGGAACTGTAG
TGCTACTGCAAACCCATACTGGAACAGTACCGGCGTCTTTTTTCTTTTCTTTTTTTGGGGAGAACATACCGGCGTCTGCTTTAAGCAAGGCCACGCCAAC
ACAGGCACACAGCAATTCCCTACAGTGCACCGAGTCCACTTTAGGTCCACTCCAACACTGCCTTTAGCGTACAGAACTACCGTGACCACGGACGCATGCA
TGATGCCTGTGATCGATGATGACGCAGATCATAGTGAAGGAGAAGGGCATCTTCACCAACGTGACGTCCCCGTCCGCCAAGGCCAAGCTGCGGCTCCTCT
TCGAGGTGGCGCCGCTGGGGCTCCTGGTCGAGAAGGCCGGCGGGCACAGCAGCGACGGCAAGCAGTCGGTGCTGGACAAGGTGATCAACGAGCTCGACGA
GCGCACCCAGGTGGCCTACGGCTCCAAGAACGAGATCATCCGGTTCGAGGAGACCCTCTACGGCTCGTCCAGGCTCGCCGCCGGCGCCACCGTCGGCGCG
GCCGCCTGAGTTTTTGCTGCGATGTGTGCAACACCGTGTCGCCATTTTGAATCCATCTGGTGATGCCTATACAGATGAGCTTGTAGAACTCTCCTGCAAA
GTAATTTTTGCATACAGTTTATGTGCATGCATTCATGCATGGCAACCAGCACTAGTGTCAACAGATGTGTCTGCATGTCTCAGCTCTCGCCGGGCAATCC
GCGTCCCTGCACGCAGCCTTATTTCCTTTCGATGCTGCCGTGCATGGTAGGTCTGCAACAGAGTCCATGCCCCAATGTTTCTTCTGCTGCCATACTGGAA
CTGTGATCCGTGGAGTGGACTGTCGAAGAGAAACAGTACTACTAGCTCCGTTGAGTACGTCGGTCGATCGAGCAGGCACTTGGCTTGGGGCCACGGCCCT
TGAGAGACATGCTAGACCAACAAACGATCCCAGTGTTGCAAACCTGACGAGACTACGGACCCTGACCTGTGACCCTCTTGTTCCTCGGCCCCATTGTTCC
TTTTTGAGGAGACGTGTCAGGGTCAGGCCTATGGATGCATGGTAGTAGGACGCAGCTAGTTCAGACAGATTGGTACACGGAACTACAGTGCCGTTCATGG
TACAGTACGTAACAGTCCTCTCTTGTCAGCACGTACACGTAGACAAAAAGAAGCAGTGCACAACAAAAAGTACGCAGGCTCACTGCAGCCTTGCCCGGAG
CCCCGGACCATGCACTCCGTCATGAACCGACGCCACCTCCAGGTTACCGTCCAAGCGCCTGCTGATCGATGGCTGCTGATTGCACAATCGATGGGTCGGG
TACGCACGCTGCCCGGAGTCCCAGCAGGAAAATGTAACCCGCAGGTATTTATCCTCGGTAATTAAGTTAATTAAGGTCATTAGTTTCAAACTCACACGCC
AAAGCACAAAACCAAAACTTCTCCTGTCAGCCTGGGCCGGACCGGTCTGACCGGTCGAGACAACCGGTCTGACCGGTTGAACTGGGTTTCAACCGTTTTG
GGCCCCACAGCATTTAAACCACACACTCTCTCTCCCTCACCGACTCCTTCACCCTCAACATGCTCAGCTCGCCTGCTGAGCTCTCTCCCTCTCATTTTTC
TTCTCCAAACCCTACTCCCCAAATCCTTCCTCTCCATTTGATCCAAGGCCGAGGAGAGCTCTAAATCCACGTGGGGGATCATCTCTGCCATGTGC

>Green_millet
ACGGGCCGAGCAGACGCCGGAAAAGGTCGGGCTCGAGGACGGCGACGAGATCAGCGTGGTGCTCGACCAGGAAGGCGGCGGCGGGGCGCCGGTGCACGCG
AGCCAGATTTGTGCGTGAAAAGCCGCCGAGGTTTTTCTGTTTGACCGGCTAGTAATTTCCAGTTTGTTGCACATGAATCTGAACTTTTTGTGGGGCGTTC
TTCTTGTCGTATGATTTGTTTGGGATCTGCTGGTGCGATGTGACGATTCACAATGTGTTTGGCGGTTGGTTGCTGAATTTTTCTGCATGTTGAAAACTGA
ACGCGCGTTCTGAATATGATCTGGTTACGATAAGGGTTTGGCACTCTAGAATCTGGATACGACCAAGCTTAAAAAATGGAAGGGACCTTTGGGCTTGAGT
GAGAGTGCTTAGTAAATTGGGCCGTAGTCCAGGCTCCATTTAGGCCCTTCTGTTCACCATTTAGGACTTGCCGAATAGAGTTTCTTCTTGGCCCAAGTAA
ACCATTTTGTTGGGATTTTAGCTCTGCATAAATTCTTGAGTTGAATGAGGTGTGGTCATATGCAATGCTAGTATTTGGTTGATCAATTTGTTTATACTAT
TTTAAATTACGTACGTACTCTCTTATTTAAACTACTCTGTTATTGCACAAATTGTAAATGCTGCATGGATCTCAAAATGGAAGCTGTGCTAAACACGCCT
CGTGTAGTTGCGTTGACCTCTAGACTGCACTTGACGACACGTCGAAGTGATTCAAAACTGAAGTGACTCACGCCGTCTGATCCCAGATCGGACGCCTCAT
GCCTCCCAGTTTTCCCGCGCACTCGATGTTGACGCCGTCATCGTCTCATCTTGGAATGTTATCGCCGCCCGAGTCCCCTGGCGAAATAGATAAGTCGTGG
GAACGAAAACTAACATGGCACACCAGATCGATCCGAAGCCGATTTATTTACAGAGGAGGATGCCGCCACCGTCACCGCCGGAGAATGTACGGCCCGGGGT
TGAGAAGGTGAGGGGCACGGCCACGGCGGCGCAGGTGAAGACCGAGGCTGGCGAAGACGACGGCGGCCTCATCAACGTCAAGGTGCAGAGCCAGATCGCG
GCGGACGTGTGTTCTTCCGCATCAAGCGCAACGTGAAGCTGCGGCGGCTCATGGACATGTACTGCGGCAAGCACTCGCTCGACCCCAAGGCCGTCCTTTT
CCTGGATGCCGAGGGCCGCCACATCCGTCCAGCTCAAACGCCGGACGACGTCGGGCTCAAAGACGGCGACGAAATCGACATACTGCTCAAACAGGACGGC
GGCGGCGGGGCGCCGCTGCACGCGACGTGCGAGCCGGACTCCTGCGTGAAAGCCGCGGTGGGTTTCCGGGTTTGATCGGGCGGTATTTCTCCATTTTGTT
GTGCACGCATCTGCACTTCTGTGTGGCGTTCTTCTTCTCTTATCATTTGTTTGGAATCTGGAGCGGTGTGACAATTTGGTTGGCTGTTGATTCTGAACTT
ACTGCCTGTTGAAAACTGAATGCACATTCAGATCTTGATTTGTTCACGTGGATCATCGACTCTTCTTAGACGACGTCTGATATGATGGTAAGGGTGCTTT
TGGGCATGATAGTGCTTAGTCCAATTGGGCCGTACTCCAGACTCTATTTGGGCCCAAGTAAGATATTTCGTTTGGAGTATCATGGAAGGTTAAATGGCAA
TGGCGTGGTGAGGTTACTTAAGCAACACGACGCCTTTAACCAACACGATGAACAAGGGGGAAACTGGGCCTGTTTCCTTCCGTAGCTGCCTGGAGTACCG
CGTACGCCTCGACCAAATCTAAACGTGCAAAAGGCAACTACGGGCTACGGCTGGACCGATCCGTGGCGCGTCTCGGCGTGGCCACACAGCCCACGAACGG
TCGTCGTGCACCGCGGCGAGGCCCCCGCTCTATCTTCTCCGGTGCCACGTGGCGCCACGGCGGCGGCCGGTTTATCTCGTCCAGACCTGCATCCTCCGTG
TGATCCATTCCCTCCCCGAGGCCGTGCTCGCTAGCTGCTGCAATTGAAAGCACCAGCTGATGACCACCAAACGTTAGCGCACGCAGACAATTTAACAGCT
TCAGAGTGCCCAGACGTATTAGGCCCTGCTCGCTAGCGTCCGGACCATCACAGACGACACCTGCGAGGAGCGATGGAGACCGTCGCGGCGGCGAGCTACG
CCGGCAGGGCCACCAGCGCCACCCGCTCCCCGACATGCTGCGCGGCCATGTCCTTCTCGCAGTCTTACAGGCCTAAGGTACGGCACTCGTTTTCGCTTCA
CTGAGAGTAGCGGCTCGTCACGCAGCACGTGCAGATAAGATTTTGCTGATGGCTACTGTTGTGTCGCGTACGCACGGCAGGCGTCCAGGCCGCCGACCAC
GTTCTACGGCGAGTCGGTGCGGGTGAGCACGGCACGGCCGCTCTCGGCGAGGCAGTCCAAGGCGGCGAGCCGCGCGGCGCTCAACACCCGGTGCGAGATC
GGGGACAGTCTGGTGCGTCGTGTGCATCGATCGTCAGTATAAGCTGTGTGCGCGCCGGTGCGCCGTGCCATGCTAGGAGAAACCTGACGCTGACCGCGTG
CTGGGTCTGTGGCTGTGTGTGTTGGGGTGTGGTGTGGCAGGAGGAGTTCCTGACCAAGGCGACGCCGGACAAGAACCTCATCAGGCTGCTCACTTGCATG
GGGGAAGCCATGAGGACGATCGCCTTCAAGGTCCGGACGGCGTCCTGCGGCGGCACGGCCTGCGTCAACTCCTTCGGCGACGAGCAGCTCGCCGTCGACA
TGCTCGCCAACAAGCTCCTCTTCGATGTGTGAAACGAGTGATCTCGCGCTGCATATGTCTGTCTCGCACCGAAAAATTCGCTCATGCCCGTTCTCTCTGC
CTGCAGGCTTTGGAGTACTCCCATGTGTGCAAGTATGCCTGCTCTGAGGAGGTCCCCGAGCTGCAAGACATGGGTGGCCCAGTCGAAGGTACTGCGAGCT
GGATTGGTTTGTTGCCAAAATTTTGGCAAGCCAATTTTTTACCACCGTTTGGTTCACATTTATCTTACTAAATTATTGGCAAGTTTTTCCCAACTTTTGG
CATGCCAAATTTTTTGCAACAAACCAATGAGGCAGTGCCATTTCTTCCCTCACTGTACATGACCAAAGCTTCCAGCATTTGTAACATGACAAAACAACAA
TAGAAAACGAGAGACCGGCTACTACCCCCAATATGTTTTTACCTCAACTAGAGAGTTGCAGGTTTGCAGTGCAGTGCTCAGCGCTGCTATTACTCAGTTC
TTCTGCATCTTCAGAACACTGTAAATAAATGAAATTGCAAATCAACAGCAATATTCCTTACCAAATTAGCATTCTGTCTTCTTGGATTCTAGTTTCAGAT
GTATGCGCTGATCTGTCTAAACCTGCCACCTTACCCCAACAACTAGGGATATTCTCGTTTTGACCGTAGAAATGCAGAAGGAAAAATAAGGAAGTAAGGC
TTTGTGATTCAGACCGGCTAAACTTCTCATCACATCTCGCAGGTGGTTTCAGCGTTGCGTTCGATCCCCTTGACGGTTCCAGCATTGTCGACACGAACTT
CACCGTCGGAACCATCTTCGGCGTCTGGCCCGGCGACAAGCTGACTGGAGTCACCGGCGGCGACCAGGTCGCCGCTGCGATGGGCATCTACGGCCCTCGC
ACGACCTACGTTATCGCCCTCAAGGACTGCCCTGGGACACACGAGTTCCTCCTCCTCGACGAAGGTGACCCTGAATGTGCAATCAACAATGACTGAGCAA
TTGCAGAGTTGCAGTGTGTGATGCAAGTATAATCAAGATATTCATGAACGTTGCAGGCAAATGGCAGCATGTCAAGGACACCACGTCCATTGGGGAGGGG
AAGATGTTCTCTCCTGGTAATTTGAGAGCAACGTTTGACAACCCTGACTACGACAAGGTGTACTCTCTTAGCAGTCATTACTGCTTTTTTTACTTTCTTC
AAATAGATCTCGATCACCTGTCTAATTGAGTATCTACAGTAACATCTTTTCGTCAGTCTGACTTGTGCAAAAATGTGATCTTTGCAGCTCATCAACTACT
ACGTCAAGGAGAAGTACACATTGCGTTACACCGGAGGAATGGTTCCTGATGTCAACCAGGTATATGTCAAAAAAATCCTTAGCTTCTGCAAGTATGGTTC
GCACCTTACAATGCACGAACATATTTCTTCCTCAAACCGAGCAAAAATCATCAGAGAGACTTCTCTCAATTCTCAAATGACATGGCAACAGCCAACAGTT
CATACTCATTATTCAGTACTACTACACATTCCAACACTGATCAGTGACATGATCAAACTGTCAATCAATTCTACAATTTTCCCACCAAAAGAGTCCATTT
TTTTCTGACAAGGCAAAGCAAACTTTTGAGAACAAGAATTTGGTTTGGTGTGTGCCAGTAAATGCCTGGAACTGTAGTGTTACTGCAAGCCCATGCTAGT
GACTGTGTTGAGCATTGAGCTGTACCTGCATCTGCTTTAAGCAAGGCCACGCCAACACAGCAATTCCCTACAGTGAACCAAGTTCACTTTAGGTCCCTTT
TCCAGTGCTACTTTCAGTGTACAGAACTTACGTGACCAGCATGCATGATGCATTGATGCCTGTGATCGAACGATGACGCAGATCATAGTGAAGGAGAAGG
GCATCTTCACCAACGTGACGTCCCCGTCCGCCAAGGCCAAGCTGCGGCTCCTCTTCGAGGTGGCGCCGCTCGGCTTCTTGATGGAGAAGGCCGGCGGGCA
CAGCAGCGACGGCAAGCAGTCGGTGCTGGACAAGGTGATCAACGAGCTCGACGAGCGCACCCAGGTGGCCTACGGCTCCAAGAACGAGATCATCCGGTTC
GAGGAGACCCTCTACGGCTCGTCCAGGCTCACCGCCGGCGCCACCGTCGGCGCCGCCGCATAAGTTTTGCTGCGATATAGTATGACATAATTAAATGTGC
AAGCCGTGTCACCATTGAGAATCCAGTTGGTGACCGACGCGGCGACACGTATACAGATGGCTTGCAGAACTCTCCCGCAAGGTAATTTTTGCATACGGTT
TGTATCAGTATTCATGCATGGCAGCACTCGTGTCATCAGATGTCTGCATGTCTCGGCTCTCGCCGGCGTCTCTGCAGCCTTACTTCTTTTCGATGCTGCC
GTGTATGGAACAGTCCTGCAACAGAGGCCATGTCCCAATGTTTCAGCCATACTGGAACAGTACGTAGACTGTCAAGAAGAAACAGTACAGCAGTACTAGC
GCCATAGAGTACGCCGGTCGAGCAGGCAGGCGCTTGGCTTGCGGCCGGCCATGGCCCTCGAGGTACCTGCTAGACCAACAAAACATCCAGTGCTGCAAAC
CTGACGAGACTATTGTTCCACGACCGGCTCTATTGTTCTTTCGAGAAGATGTTTCAGGGTCAGGGCTATGGAGATGCATGATACTGTGAGGCAAGTTCAG
ATTGATACACGGAACTACAGTGCCGTTCATGGTATAGTCCTCTCCGGTCGGCATACGCACACAAAGGGGTAGTGCAGAAAAGGTACGCAAGTTCACTGCT
GCCTTGCCTGGACCATTCCATCGCGAACCGGACGCTCCAGGGTTACCGTCCAGACGTACAGCGTCCAACACGTCGCCTGTTGATCGTTGATTGCACAATC
GATCGATCGAGTACACACACGATGCCCGGAGAGCCCCAGCCCCGGCAGGAAAACTACAGCCTGCGGAGCGGTCGTGTCCTGTACGATCGAATATCGTGTG
TGCCTCCGTTTCCGAGTCCCTGTCACGTGTCTCCGATCAGCTAGCACATCTCCCTCCATGCAGCGGCGAGAGGGGCTAGCTCTAGCTCTACGACGTCCGT
CGAAAGAACACGCGACACGGTTCCAGTCCGGCGGCAGCGCGGGGAGGACGGAGGTGACCGGCGGCCGTCGGTGTCGCCCCTGCCAATGCAAAAACGAGGA
CGAGGCCCGGAGGCCGTGCGTGGCGTAGGCCGGTAGGGGCAGAGGGGGACACACGGGTACCACGCTAATGGCGATGCGGATGCGGCCGCATGCGCCTCGT
GTTCTCTCGGTCCGCGAGGTGTCCGCCCTCCTCGCGGCACCCGGGTACGGCGGCGCGCAGTGTCGTGCCGCCGATGTGATCCCGACGACGCGACGCCTGC
CCGGCCGGGCCGGCCGGTCGGTCTGCCC

>Sorghum
GGCTCAGCGCGAATCAATCCTCTTCCCCACGCGTCCGATGTTCACGCCGTTTTTATCTGAAAAGACAGTTCATCAGAGCATATATAAGACCACACCCATT
TTCTCCGTCATCTCTGATCTCTCACTTTCGATTTTCTATCGCTGTGTGGTTCGTTCTCCTATAACCTCCTCGAACCCCTATAAGACCTAGAGCAAAGGCG
AGAGAGGTGACGGACGAGGGAGGATCAATGTCGACGCCGTCGCCGGCCAGCTTAGGGTACGGGGCTGAGGAGGAGGAGGAGGAGGAGAGGGGTAAGGGGG
CTGAGGCTGAGGAGGAGAGGGGTGAGGCCACGAAGACGGTGAAGGCCGAGGCGGGCGAGGACGGTGGTAGTGATGCCCTCATCAACGTCAAGGTGCAGAG
TCAGACCGCGGACGACGTCTTCTTCCGCGTCAAGCGCGACTTGAAGCTGCGGCGGCTCATGGACATGTACTGCGGCAAGCACTCGCTCCACCCCAAGGCC
GTCCTGTTCCTGGACCCTGTCGGCCGCACCATCCGGCCCAACCAGACGCCCAACGAGGTCGGCCTCGACGACGGCGACGCGATCCATATCATGCTCACGC
AGGTAGGCGGCGGTGCCCGCGCGAGGCATACTTCTGCGTGAGAGCCGACTAGCCGAGGCTTTTTCGGGTTTGATCCGGCACTAGTTTCTTCAGTTAGTTG
CGCATGCATGTTTGTGTGATGTTCTTCTCTTATGATTATGATGACTTTTTTGGAATCCTATGCGGTGTTGATTGCTCAACTGTGAATTGTCATCGTGCGG
AAAATTTATTGATGAATTCCTGAGATCGTGACTTCGCTGATCTGTTTCACTTGATATATTGTGATACTAGTTCAATCATAGAGGCCTGATAGTGATAGTG
CTTATTCCGATTGGGCTGTAGTCCAGACTCCATTCAGGCCCTTTCAATTTTTTTTTCTTTTATCACGATCGATTCAGGCCTTAGCCGAACAAATTTTCTG
CGAGGCCCAAGTCAAACATTTTTTTTCACAAATACATAAAATATTTGTATATCATTGCAATTAGGTAGAAGAGTTTAACCATACAGAAAAAAACACGCTT
CTGGCGAGCATCATTGTAATGAAGTCAAACATTTCGTTTGGACTTTAATAGCCAGTGTTGCTCTTTTAATGTCTCCATTTTTTGTAAGTGTCATATTTGG
TTTGTCCTAAGTCAAACATTGAAATACTTGACCAACCATTTATAATTAATAATCTATTTAGATAATATATGCATTAGATATTATGATAGTATTTCTCATA
ATAAATTTAAAAATATAAATTTTATAACATGAAATTATATAAATATTTTGAAATCAATAGTCAAAGAGACACACATTTGACTTAGAAACAAATTAAATGT
GACACTTGAAAAAAAACAAAGGGAGTAATTCTGTCTGGGCAGGCTTGAACTCCTGCTCATGTTATGACTCAAAGTTGCTAAAGATGTCAAGTGGCAATGT
ATGTGCAGACAAGCTTATGTTCTTAAGCTTTTTATATAAGCATAAGCAGCAAATGCTTTGCAAAGAACCGACTTAAAACATCACACTGAACATTTTAGAA
AAGGATCCATACCGATACGCCGAAACCGTCGTACTCGTATATATACGACAATTAAATACTAGAACCAAACATCCCAGACCGAATAATGGGAAACGAGCCA
GTTTCTGCGACTTAAACATCACACTGAAGTACTGAACAATTCAGAAAAAGTTCCATACCGATACGGCGATACCGTCGTACTCGTATATACGACAATTAAA
TACCAGAACCGAACAATTTCAGAAAAAATGATCCATATCGTATATACGACAATTAAATACCAGAACAGAGCCAAACAAACATCCTAGACCGAAATGGGCC
TGTTTCTGGTTGCTTGGTGTTGGAGTTGGAGTGCGTACTGCGTAGGCCCGTCCGATCCGTGGCTCATCTCGGCATGGCCACACAAACCACGAATGGTCAT
CGTGCACCGCAGCGCGGCCCTCCCCTTTCTATCTTCTCCAGCTCCAAATGGCGCCACCGCGGCGGCCGGGTTATCTTGTCCAGACGTGCATCCCTCCGTT
GTGATCCATTCCTCTCCGCGCCGCGATAGCTAGCTTAGTTGCAAGCACCAGCAGCTAGCTGACCACCAAAACGTTAGCGCACGCAGACAATTTCGACAGC
ATCCATCAGGTTTTAGGCCCCTGCTGCCGTCGTTGAGCGCCACCTGAAAGCAATGGAGATCGTCGCCACGCGCTCCCCGGCCTGCTGCGCCGCCGTGTCC
TTCTCCCAGTCGTACAGCAGGCCTAAGGTACGTACTACGACACCTTCATACCGTTCGCTGCATGTAGTGGAAAGTAGCAGCAGCTAGCTCGTCGCACACG
TGCACAGAGCTTTTAGTAATTTTTGCTGATGGCTGGCTGGCTGGCGCCACACGTGCGGCACGGCAGGCGTCCAGGCCGGCGACCACGTTCTACGGCGAGT
CGGTGCGCGTGAACACGGCGCGGCCGCTCTCGGCGAGGCAGTCCAAGGCGGTCAGCCGCGCGGCGCTCACCACCCGGTGCGAGATCGGAGACAGCCTGGT
GCGTGTCGTCAGTATAAGTTGTGTGCGTGCGTGCGTGGGGAGATCGATCGAGTTTCATGCCTGGCATGCGAAGAATGGAAGAAGCTGACGCTGCTGCCGC
ATGCTGGGTTCGCCGGTTTGTGGTGTGGTGTGGTGTGGCAGGAGGAGTTCCTGACCAAGGCGACGCCGGACAAGAACCTCATCAGGCTGCTCATCTGCAT
GGGGGAGGCCATGAGGACGATCGCGTTCAAGGTCCGGACGGCGTCCTGCGGCGGCACCGCCTGCGTCAACTCCTTCGGCGACGAGCAGCTGGCCGTCGAC
ATGCTCGCCAACAAGCTCCTCTTTGAGGTGTGGAACGAATGCTCTCGCACTGAACTGTACTGTACGTCACGGTTCATTTCATCCAGTCCGCTCATGCCCG
GTCTCTGCCTGCAGGCTTTGGAGTACTCCCATGTGTGCAAGTATGCGTGCTCCGAGGAAGTCCCCGAGCTGCAGGACATGGGTGGCCCAGTTGAAGGTAC
CGCCATTTCTCCTCCTCACTGTTCATTTCCTGACCAAATAAAGCTCCCACAGATTGTATTATGATGACAAAACTCAAATAGGAAAACAGAGATTTTGTAT
ACTTATTGAGAGTTGCAGACCTTCAGTGGAGTGTTCAGCAGTGCTAGTGTGCTACTAGTCAGCCAGCATATGCTCCCTTCTGCATCTTCAGAACACTGTG
GAAATGTAAATGCTAATCATCAACAGCAGTATGCCTTACCAAATTAGCATGCTGCCTTCTTGGATTCTACTCAGTAGTTTTATTTAGATGCTTTCTAATC
ACCAAACTGCGACATGTCAAATGTGCCGATGGCTTTCAAGCCTTGCACCGTGCCGAAACAACTACATCTACACACATTCTTTTCGACCGTAGCTCTGGAT
ATGCAGAAAACCAACAGCTGAGGAATTGAAGCCTAGCATGCGATCCAGATCGGCCTGATCTCATCACATCTTGCAGGTGGTTTCAGCGTAGCATTCGATC
CCCTTGACGGTTCCAGCATTGTTGACACGAACTTCACCGTTGGAACCATCTTCGGAGTCTGGCCCGGCGACAAGCTGACTGGCGTCACTGGCGGCGACCA
GGTCGCGGCCGCGATGGGCATCTACGGCCCTCGCACCACTTACATTGTCGCCCTCAAGGACTGCCCTGGGACACACGAGTTCCTCCTCCTTGACGAAGGT
GCGCCTGAATTTTCAGCCACTGCCCACTGGGGCCTTGCAGAGCTGCAGTATGCTATGTAGGAGTAGTAGGTGTTGTTAATCGAGATCTTAACAAATGTTG
CAGGTAAATGGCAGCATGTCAAGGATACCACGACCATTGGGGAAGGCAAGATGTTCTCTCCTGGTAACTTGAGGGCAACATTCGATAACCCTGAGTACGA
CAAGGTACTCCGTGTCTAGCTAATATTACTGTTAGCATTTTTTAAGTATCTGCAACGACTTTCTGTTCCTAATCGGTGTTATTATATGTATCTTCAGCTC
ATCAACTACTACGTCAAGGAGAAGTACACATTGCGCTACACTGGAGGAATGGTTCCCGATGTCAACCAGGTATCTATCACAAAATCTTTAGCTTGCTGGA
ACTCAAATTCACACCCTTACAAAACCACACAGAAAATCCCGACACCTCAAAACCCGTTCACTTGGATCACCATCACTTGTATGGTAATCCGAAATGCCAT
AACAGTAGCTCAGGAGTACACATTCAAAAACTGAACAGTGCCATGATGAACCTGTCATGTCAATTCTACACCATGCACCAAACAGACAAATTTTCAGAGA
GGGGCAAGGCAAACTTTTGAGAACAAGAATTTGGTTTGGTGTTTGCCAGTAAATGTCTCGGCCTGTAGTGTTACTGCAAGCCCATGCTAGTGACTATTGA
CATGTACCAGCGTCTGCTTTAAGCAAGGCCACGCCAAGCAACACAGCAAAATTCCCCACAGTGACCCAACCTCGCTTTAGGTCCTTTCCGATACTACTTT
CGGTACACAGAACTTGCGTGACCACCAGCATGCATGGTGATCGATGCCTGTGATCGATGACGCAGATCATAGTGAAGGAGAAGGGCATCTTCACCAACGT
GACGTCGCCGACGGCCAAGGCCAAGCTGCGGCTCCTCTTCGAGGTGGCGCCTCTGGGCCTTTTGATTGAGAAGGCCGGCGGGCACAGCAGCGACGGCAAG
CAGTCGGTGCTGGACAAGGTGATCAACGAGCTCGACGAGCGGACCCAGGTGGCCTACGGGTCCAAGAACGAGATCATCCGGTTCGAGGAGACCCTCTACG
GCTCGTCCAGGCTCGCCGCCGGCGCCACCGTCGGCGCTGCCGTCTAAAGTTTTTGCTGCCGATCGAGTGGCTCTGAATTACTATATATAATCCAATCGGG
TGATGCGTATACAGATGGGCTCGTAGATATTGAAGTATAAATGAATTGCTGGTCTTTTCTTATCAGAAACTTTTAGGTTAATCTTGTCCGCGTATACAAG
AATATATATAACTCAAATAATTGTTATCGCTCTTTTATATTTCACGTCTGAGGTCTAAATAAGGAACCTTTCCGTGAGATTTAGGCCATGTTTGGTTCCC
TTTGCTAAATTTTAGTTAGTTAAATTTTAATCACTTTTTAGTAGCTAAAGTTTCAAATAATTTGACTAAAATGAACTAAAATAGTTTAGTTCCATTAGTT
ATTCAAAAATAACTAAAATAATTTTAACTAGCTAAATTTTGGTAAGGGAAACCAAACAGGCCCTTAGTGTTGAAGTATAAGTCAATTATCTCTCTCTCCT
CATCAGTTTAAGCGTAGAACCCTTTCTTCCAAGTAAATTTTGTATACGGTTTGATGTGCGTGCATGCATGCATCAATGCTTGGCAACACTCGTGTCATCG
GATGTCTGCATGTCTCATCTCTCGGTGGGCAATCTCCGGCCCTGCAGCCTTATTTCTTTTCGATGCTGTCGTGCATGGAATAGCACTGCAACAGAGTCCA
TGTCCCGGTCAGTGTTTTCTGCCATACTGGAACAGCTAGCACTCCATGTCCATGGAGTGGGCTGTCGCGAAGAGAAACAGTAGCACTAACGCCGTAGCCC
GTAGAGTACGTGTACGTCGATCGCCAAGGCGCTTGGTTTGGCCCTGGACAGCAACACAGTCCACGATCCTGGCTCAAGAGTCAAGACCATCCCGTTCCAC
TACCCTATTGCTCTTCTGAGAAGATGTTCCTGGATCAGGGCTATGGACATGGACGCATGCATGATACGACGCGGCAAGGTCAGCTTGATACACGGGACTA
CAGTGCCGTTCATGGTATGGTCCGCTCCGGTCGGCACACGTACACAAGGGCGTACTGGTGCCTGTCCCAAACAAAAAGTACACTGATTCACTGCAGCCTT
GCCCAGACGGCCAGATTGACCATCTCCACTCCATCGTGAACGACGACGCGCCAGGTTACCGTCCAAACGTAGTACATTGTACTCCTACAAACACTAGGGC
CTGTTGATTGCACAATCGATCGATCGTCGCGAGTAC

>Maize
ACACAAGGATTTAGAGTGGTTCAAGCCGCCGGAGCGTAATACCCTACTCCACTGTGTGATGTATTGAGCTTGAGAGCTTGTATGAACTTGTGAGTTTGAG
TGAGTGTGTGAGCCTAAGTTGGGTCTCCCTTGTAACGTCATGTGCCCTCCCTTTTATAGCTCAAGGGGACACGTACAAGGGTGCTGAGCCCCGACATGTG
GGCCCAGGGGCAAAACGGAGGAAATACATATAGAAGTATCCAATGCCAGCGTCACCCAGAAGATCTCCGAGCGCCATAATGTCCATAGTCCATATAGTAT
TAATATCTCGTGGCTGCTTCCTCGGTAACGCGCGAGCCATGATGAGCACAGTGTATGCCGCAGCATGGACGTACTGCCTGCCATCGGAATGGACAGGCAC
GCCGCCTGCATGATGGCCTGGTCGCCGCCCGTCAGCGGAGTGGACAGGGCACATTAAATGCTGAGGCGGCAAATCGCCCGCCAGTGGAGTGGACAGGGCT
CATTTAATGTTGAGGCGGCACATCGCCTGCCAGTGGAATGGACAGGCGGCGCGCCTTATCCGCATTAAATGCAGAGGCCGCGCGGCCCAGTGGCCTTACG
TCAGGCTCCGCCCGCTGGCTTAAGTCACGCGCAGTAGACCACATGGCAACATCGGGTCTCCGCCTGAGCGGGGAGCAGAGGCGTATGCGGTATTGTTTGG
ACACGTGTCGGCTCCGGACCTCTGCCTGGCCTTGATTAAGGTCTAGGTACTCTTTGTCCACGAACCTCGGGACCCTGTTGTGAGTGGCCCGGACCCTGCA
CAGGAGGGTCCGGGACCCGTCCCAGGGGTCCGGGCACGCCCGTGGAGGTTCTGGACCTTACCCGGAGGNAGGGGTCCGGGCACGCCCGTGGAGGTTCTGG
ACCTTACCCGGAGGTCCGGTCCGTACGCACAGGGGTCCGGTACTTTCCCATGGGGGTCCGAACCCACTGCTGATGTCTTGGAGCATATCGTCTTTTCTGG
CCACGTGGCGGCTCCGGAGCCATCCGCGTGGTCGGGTCGGGTGTTGTTCATCACACAACTAGAGATAGCCGCGTGGGCACCGTATCTTCATGCTGTAGTA
AGGGGTACCCCTGTTTCAGAGTACCGACATGAACGATAGGTGCAGATCGTGGGTGCAATTTATGGTGTAAACTATTGTGGGTGATTCACCATCCTAGAGT
GATGAAGAATCAACATGTAGTGAGTGCTTGATCCTTGCGCTGATCAAGAGGAGCCACACCCTTGCGCGGTTGCTCCAAAAAAGACTAGTGGAAAGCGTCG
ACTTTCTGATACCTCAGGAAAACATCGTCGTGTTCCTAACACTTCATTTACTTTGAATATTTACTATTGTATAATTAACTTCTTGTATTTAGATTACTAG
AATTGTCAAGTTAGAATAAGGTTAGAACTTAAGGTGCTAAGCTTATGTGTGAATGGTAGAAAATATTATTGGGCACAATGTGGCAAGTGAGCTATTTGAT
AGAATTTAATTATTGCGAAAAAGTTTATCGTTTAATTTATATTTTTCTCTTGAGTATCTTGATCGGCCAGAAACATAGCATTGTAAAGTATATTTGAAGC
TCTCCAATATGGTTAAAATTGAAGAAAAAAAATTGCACAACTAGGCGTATCCAGTGAGAAAAGGCCTTGCCACTCTACGCATCTGATGTTGTTAATAATT
TCAGAAGTCGTCGTATATACCATGCATGGGGTGTTTAATTGTCGTATATACGATGGGATGCTTAATTGTCGTATATACGATGGTATGATGAAACAACTGA
CTTAAACATCAGTACATCACACTGAAGAATTTCAGAAAACGATCCACATGCCGTGGTATATACACGACAACAAAATACCAGAAGCAAACCTCCGAGACCC
AAGGGGAAATAAACGGGCCTGCTTCTGGGCGCTTGGGGCGCTGGAGCTGGAGTGCGTAGGCCCGTCCGATCCGTGGCTCGTCTCGGCATGTCCACACAAA
CCACGAACGGTCGTCGTGCACCGCAGCGCGGCCCCCCCGTTCTATCTTCTCCAGCTCCAAATGGCGCCATCGCGGCGGCCGGGTTATCTTGTCCAGACGT
GCATCATATCCTCCGTGTGATCCATTCATCCCCGCGCCGTGCTAGCTTGCTAGTTGCAAGCACCAGCCGACCACCAAACGATAGCGCACGCGGACAATTT
AACAGCATCAGGTTTAGGCCCTGCTGCCGTCGTCGAGCGCCCGGGCCACCGCACACCTGAAAGCAATGGAGATCGTCGCCACGCGCTCCCCGGCCTGCTG
CGCCGCCGTGTCCTTCTCCCAGTCGTACAGGCCCAAGGTACGTACGACACCTTCATATCTCGTGACTACTGTACGTAAGCGGAAAGTAGCAGCAGCTCGT
CGCGCACACGTGCAGAAGCTTTAAGTTTGCTGCTGATGATGATGATGACTGGCGCCACACGTGCGGCAGGCGTCCAGGCCGCCGACCACGTTCTACGGCG
AGTCGGTGCGGGTGAATACGGCGCGGCCGCTCTCGGCGAGGAGGCAGTCCAAGGCGGCCAGCCGCGCGGCCCTCAGTGCCCGGTGCGAGATCGGAGACAG
CCTGGTGCGTACGCGTACATAACATCGGCCGTCGTCGAAGAACGAAGCTGACGCCGCTGCCGCGTGCCGGCTTCGATCGGGTTGTGGTGTGGTGTGGCAG
GAGGAGTTCCTGACCAAGGCGACGCCGGACAAGAACCTCATCAGGCTGCTCATCTGCATGGGGGAGGCCATGAGGACGATCGCGTTCAAGGTCCGGACGG
CGTCCTGCGGCGGCACGGCCTGTGTCAATTCCTTCGGCGACGAGCAGCTGGCCGTCGACATGCTCGCTAACAAGCTCCTCTTTGAGGTGTGGTCTCGCAC
CGTACCGTACGTCTCTCTCTCACACACACACAACACAACGGTCCTTTTCAATTGGCTCGTGCCTGCTCTGTGCCTGCAGGCTTTGGAGTACTCACATGTG
TGTAAGTATGCGTGCTCCGAGGAAGTCCCCGAGCTCCAGGACATGGGTGGCCCAGTCGAAGGTACTGCCATTTCTTCTCTAATCTCTAAAGTAACAAAGA
AAAGAGAAAAATCCCATTCAACCCCTAGATATTAGGTACATGTCATGCACCCAATAACAATGAATCATTTCCATTTATCTGCAATACACTAGGATAGAGA
GTAAGGGCATGTTTCGAAGTACCCAGTTTTTCATAAACTAGTTTATGAAAACTAAAGTGGTTCCAAATATAATAGTTCATGCCCTAGTTTATAGGAACTG
GATTTCCAGTTTTTGAGATGGTTCTAAACACCATCAACCAATTTTTTAGAAATTAATTTGTAGAAATTGTAGATAGAAACTAAATTCTTAAAAACTAGGT
TGCTTCCAAACAAAACCTAATTCAATTATTGTACAAATACTCAAGTTTTACTATGTCACATTACTACTACTTTGAAACGACATGTAATGTAACACGTCAC
ATTTTTTTCAGCTCGCATTACTTTTATGTCAGGCATTACTGTAAAAACATATTGTATGTGTATGTTTCTTTTTTCTAATATATGTTGCCACGTTACAATA
ATAACACATATCATGTCGAGTTTATTGTATTTGCATTCAAAGTGTAATGTGCATATGTCTCGTTTGCTTTTATTTACGTTGCATTTGAAAAAAAACATAC
AAGCTATTTTTGTCGATATTTTATTCAGGTAGCTAATACGTCCACGTACATTGTTTGAACAAATTAGTAGGTTACATCATATTATCTTTTAAAGCGTCAC
GCACACGTACACTAGAGTATGGCTATGTTTAGAACCATAGAGCTAATAGTTAGCTAGATAATAAATTATTAGTCACGTTGAGTAAGCTAATTAATTATTA
GTTGTGAGTTAACTAACAATTAGTTAGGGTTTTAGTGAGGATGTTTAAAACCTCTATAACTAATTTTATCAGCTAACTAATAGCTCTAGAGGTTTTAAAC
ATGGCCTACTCTACACTATATTAATTGTCAATTTGTCATGTTATATTTATGCTCACCAAATTATGTCAATGTCCAAAGTTGCAAAATAAAATGATTGATT
CATCAAATCTAATACTCTCTCTGTTTCAAATATTTCAAATTATAATTCGTTTGACTTTTTATTGCGTGTCTTATTAAAAAATCATAGTTATTATTATTAT
TTATTGTGATATTTTTATCATATGATATACTTTAAGTATGACTTTGAAATTTTAATTATTTTGTAAAAAATCAAATAAGACGAGCCAGTCAAATTTGGTT
AAAAAAGTCAAACGGATTATAAATTAGGATGGAAAAAGACACGCATGCATTAAGTAGATCTGGAAAAAGATTTTGATATATAATACTTTACAATTTTGCA
AAATAGAAAATCAAATATTATATATTCGGCCTGTTACCTCAAGTAATAGATGATATAACCATCTGATTATAATTAAATAAACGATTTAGTGCTTTCAGAG
TACTGTAGGTCCTGTTTGACACTTTTTATTTCACAGCTTGTTCACATACTTAAATAGAAGCTATACTAAACAGGACTTTCCTGTAGTAGTTTATCAGTTT
ACTTACTTGTTAGAAGGAATTAAAAGTAGACAATAAATAGAAGCTGTTTTCCAACCGCTTCTTAGATAAGTTGTTTTTCGATAAACAGCACCTGCGCNNN
NNNNNNNNNNNNNNNNNNNNNNNNNNNNNNNNNNNNNNNNNNNNNNNNNNNNNNNNNNNNNNNNNNNNNNNNNNNNNNNNNNNNNNNNNNNNNNNNNNNN
NNNNNNNNNNNNNNNNNNNNNNNNNNNNNNNNNNNNNNNNNNNNNNNNNNNNNNNNNNNNNNNNNNNNNNNNNNNNNNNNNNNNNNNNNNNNNNNNNNNN
NNNNNNNNNNNNNNNNNNNNNNNNNNNNNNNNNNNNNNNNNNNNNNNNNNNNNNNNNNNNNNNNNNNNNNNNNNNNNNNNNAAAAATATTTAAACAGGAA
AACGGACATTGTAATTAGAGAGTTGCAGGGCTTCAGTGCAGCGCTACTAGTCGGCAGTATGCCAACATATACTCCATTGTGCATCTTCAGAGCACTGTAG
AAATGTAACTGCTAATTAACAGCAGTATGCCTGACCAAATTAGCATGCTGCCTTCTTGTAGTCTAGTTTTAGATGATTTCTGATCACCAAACCGCAACAC
GTCAAATGTACCCATGGCTTTCCAAGCCTTCCACCTTGCCGAAACAGGCACACATTCTTTTCGACCGCGGCTCTGGATATGCAGAAAACCAACACAACCT
ACGAATGGAAGCCTCCGCGATCGATTCAGATCGGCCTGATTTTCGTCACATCTCGCAGGTGGTTTCAGCGTTGCGTTCGACCCCCTCGACGGCTCCAGCA
TTGTCGACACCAACTTCACCGTGGGAACCATCTTCGGAGTCTGGCCCGGCGACAAGCTGACCGGAGTGACCGGCGGCGACCAGGTCGCTGCCGCGATGGG
CATCTACGGCCCTCGCACGACCTACATTGTCGCCCTCAAGGACTGCCCTGGGACGCACGAGTTCCTCCTCCTCGACGAAGGTAAATGGCAGCATGTGAAG
GACACCACGACCATCGGGGAAGGGAAGATGTTCTCTCCTGGTAATCTGAGGGCGACATTCGATAACCCTGAGTACGACAAGGTACTCCGTTACTGGCTCC
TGTTACTGTCAGTATTTTTTTTTTCTTCTTCTTCTTAATATCTGCTACGGCTTTCTGTGCGCGCCTAATCGGTGCTACTACAATATATGTTTCTTCAGCT
CATCAACTACTACGTCAAGGAGAAGTACACATTGCGCTACACTGGAGGAATGGTTCCCGATGTCAACCAGGTACATACGTATATATCACAAAAACTTTAA
ATAATTCACACCCTTAGTAAACCACACAGAAAAATCCCGACACCTCACAACCCGTACGTTCACTCGATCGGATCACTAGCTTAATTAGTAATCAGGAGTA
GTACATGTTCCAAAACCAAACAGATCCATATATGATTAACCTGTCATGTCAACTCTCTACACACCTTGCACACCAAAACAGCCAAATTTTCAGAGAGGGA
CGACGGCGCAAACTTTTGAGAAGAAAGAATTTGGTTTGACGTTGCCAGTAAAATGTCTCGGGCTGTAGAGTCACTGCAAGCCCATGCTAGTGAACATTGA
GCTGTGTACCAGCAGCGTCTGCTTTAAAGCAAGGCCACGCCAAGCAACACAGCAATTCCATACAGTGACCCCCAACCTCTTTTTCGCTTTAGGTCTTTTC
CTATATGCCGCTTTCAGTACACAGAACCTGCGTGAGCACCAGCATATATGCATGCATATGATGCCTGTGAGTATGGTCGATGATGACGCAGATCATAGTG
AAGGAGAAGGGCATCTTCACCAACGTGACGTCCCCGACGGCCAAGGCCAAGCTGCGGCTCCTCTTCGAGGTGGCGCCCCTGGGCTTCTTGATGGAGAAGG
CCGGCGGGTACAGCAGCGACGGCAAGCAGTCGGTGCTGGACAGGGTGATCAACGAGCTCGACGAGCGGACCCAGGTGGCCTACGGGTCCAAGAACGAGAT
CATCCGGTTCGAGGAGACCCTCTACGGCTCGTCCAGGCTCGCCGCCAGCGCCACCGCCACCGCCCGCGCCCTTATCTGAATTACTAGAATCCGGGCTCGT
AGATGCTGGAGTACACAGTACAGGGAAATTGCCCACTTTTTTCATCAACTTAAGTTTTTAGATTAAACTTTTTTGAAACAATCAGACAGGAGATCTGTCT
TATATATTGATGAGGAGAAAGATGCCCAAAGGCAAAAAAAAAAAAGTCGATACAATAACAAGTCCATCAGCTGCTAGAACAGCCTCCCAACCGCAAACCA
AAAAACAACCCACGACTAGGATCCTATCTAAGTTGAAGCCAAAAAGTAGTCAAGTGCCTCGCCTGGACCGCCATCCAGACTGTCGCCTCACATTTAATGA
GGTTACAATCTACTGGCTACTAGAAAACATGCAATCAAAAGTACTCGTATTTCTTTCCTAATATATTGTCCCGTTGACAAGGATCAGCAACATTCTAAAG
CCTTTTTCTATTACAGCCCAACAACATAGCCAATTCTCCCACCAATGCATCAACGTGGGAGATAACTCCTAGCTGGATGGCTTCATAACTCCAGGGTACC
TAGACATAGAGCACAAGTTAGGGTATGGGGCCAATTTCTAGAAGCTAAACGGCCCAGTCTAAATACAATTTTGAATTGCTTAGCTGAAAAACTTGCTCTT
TGGAACGCCCAGGTATGAGTCTGTGCAAATCGAGGCGAAAAATTACGCCTTATATGCCGATTTCACTGTGTATCGGTGGTCTGCAATGAATTTCTAGCTG
AAGATATCTTTGGCCTCTGGATCTAAATGGATCTTTTGAACTTCGAACCAAAAAAATTGAAGAACTCATGAAAACGGTGAGGGTGTAATTACTTTGACCA
AGCAGAGCGAGATCCACGATCTAGACATTGTCTTTTACCGCCTCTACCAATGATTTGCTCTTGTTTCTTGATATAGTAAAGAGCCTAAGTGCCACGTCCT
TCAGTCTCAGCCCTTCTGCCGAAACTCTGTTCCAGAAGAGTACTTTAGAACCATCAGTACATCACCAATCCTAATATCCGTCGAAACCATAAAGAGCAGT
CTATCAATAATAGAGCAAGGTGTTTCCAAATTGCCCCGGACTTTTACATGGCGAGGTGCAATAATTCTGCCGGTTTTAGATTAAACTTGTGGATACATGA
AACTCGAATAACCGTTATCTATTTTTATTTTACACCTGAGACGCGAGTACGTAAGCCTCAATTTAAAAAGAGAGTTTTGGAGTATACGTGAATCATTTAT
ATCTGTTGTGTTCG
