# Supplementary material for: Insights Into the Regulation of the Expression Pattern of Calvin-Benson-Bassham Cycle Enzymes in C3 and C4 Grasses
Source: Front Plant Sci. 2020 Oct 16;11:570436. doi: 10.3389/fpls.2020.570436 (PMC7595957; doi:10.3389/fpls.2020.570436)
Supplement: Supplementary file 1 [file Data_Sheet_1.ZIP › SBPase-other-species.txt]

>Brast01G087000 | Chr01:5140291..5143548 reverse
CACGGTCACGAGCCAGATCTCCGCCGACGTCGTCTTCCGCATCAAGCGCCACGCCCGGCTGCAGCGCCTCATGGACATGTACTGCGGCAAGCACTCGCTC
GACCCGAGAGCCGTCAGGTTCCTGAGCGACGAGGGCAAATACCTCAAGGCCGCCCAGACGGCGGACGAGGCCGGGCTGAAGGACGGCGGCCTGATCGACG
TCCACATGGCCCAGGACGGCGGCTTCACTCCTTTTTTTTTGACAGCAAGGCGGCTTCACTCCTAGTATTGCCTCTGTTCAGATGTGAATTCTATGAATAG
TAAGTTCTCCGTGCTGCGGTTGGGGCTTGTAGTTCCTTCAAAATATTTTACGTGTGGTGTAGCACTGCATTGTCTGTCGCTGATTTCTTAGACAATGAAA
ATATGAAATCTTTCTTGACCATGATTGAGGTAAACTAGCACTGTGTAGAACACCTGGCCTTTGGAATTTTGAGATCCTCTAGATAGTACTCCCTCCGATT
TTAAATTGTTGTCGAAATATTGCATGTATGTAAAAGCTTTTTAAGAATAGATACATTCATATTTGGCCAAGTTTGAGTCAAAAATTTAGTATCGCAAGGG
GTATGTTTTTTCCACCAACCGGGTATGTGAAACTCCGATATACGTGGTTTGTTTTGATTCGTCTATCAGTTGTAACCCAATAACTCCGTCAGTTTGTAGA
AACGTAGGTCTAGTTGTGCTTTTGTGGGGATGTGCCTCTCATTTCGATTTGGGCGAACAGAGTCGATCGACCTGTCGCAGGCCCAAACATGTGGTGATTT
AACATCTCTAAATTTCCTATAAAAAACACACTATAAATAAGGCATAAGAGTGAAAACAGGCTGATAAATACAATACTTCTAAAAATGTAACTGCATTAGC
AGTTCTATCATACACGGAGTGGTCATTGTCATGTGCTCATACCCGCAAAAATGAAAACATGTACTCCCTTCGTACCATATTAAGTGACTAAATTTGGTCA
AATATGGATGTATCTCTCTATCTAAAAGTGTCTAATTACATGTAACATTTCGACACTTAATATGGAACGGGGAGAGTAGTATAGCATATACATGCAGTAT
CTAGTTTCGAGGATGATGTGGAACTTACATTCTAAAATCACATTTTTGACAAATGTATGTACTAAGGCATAAATGAGGGTGAACTAAGAAGATACAGAGG
CTGAACAAGTTAGCTTGTCTTGATATCCTTTTTAAAAATATCCGATGATTTAAACCCAAATAGTTAGATGCAGGCGGATATCGTGTCCCCTATCCTTTTT
CCTATCATGTCTGCCGGAATCAGAATTGGACATGAAATACATATTAGATTGAAATGCCGCGTCTGGGAGAATTACGCACGAAGACACCCGACGGTTTGCA
CGCAGGCAACCGTCCGCTGCTAATTACAAGATAATGATTAAACTAATTGATTTCTTAACAGATGACACCCGATTATCCGGACCATATGATTTCCTAATAT
CCATTTCATTTCACCCTGTACGAAAGCACAACGGTGATCAACAAGACAACAGAGCTCGATCAAATCCCTTGCACGAACTACTGCGGGTGATGTCACGAAA
AGCCAACTTCGAAAGGAAGGGCTGGATGAAACCTCCTAAGGCTAAGGGGCAGCTAAAACTTAATGTGGATGCACCGTTTGATGTAGCAGGTCACTTCCCT
GAATTTAACCCAATGTGTTACAAGTTGCGACTAACCAGCCCCTCCCTTGCAAGCGCGCGCAAGTTGACACGATCCACGACGCGCGCACATACGTACGGAC
CGGGCGATTGATCACGTCCCAGGAGGGCCACACAAACCACGGACGGTCGTCGCGCGCCCCGGGGCGCTCCCGGCGCGCTCTATCTTCTCCCGCGCCACGT
CGGCTCCCGGCTTATCTGGTCCAGTCGTGCCTCCGCCGTGTGTGATCCCAAATCCCCCATCCGCGCTTAGCTGCAGCCGCAGGCAGGATTCCTCACCACG
CAACGTAAAAACGTAACGACAACTAAATAACACACTGCCCCCCCAAAAAAAAGCTTAAGCTCAGTCGCCTCGGTCTCCTCGTCGGCGTCCGCCAGATTAC
GGCAGCAGCTCGCATCGCAGCAATGGAGACCGTCGCGGCGTCCGGCTACGCCCGCGGGGCCGCCACGCGCTCCCCCGCCTGCTGCGCCGCCATGTCCTTC
TCCAAGTCCTACAGGCCCAAGGTGTGTGCGTCAGTGTGTGAATTAAAAGAGCTTTGCCAATTAAGCTTGCAAATGTTCCAACGGCGATGTGTGCGTAGGC
GCAAAACTTTTATCTTTTTTGCTGACGCGTGATGGATAATGTCGACGCGAGGCAGGCTGCCAGGCCGCCGACCACGTTCTACGGCGAGTCGCTGCGGGCG
AACACGGCGAGGACGCTCCCGGGGAGGCAGTCCAAGGCGGCGAGCCGCGCCGCGCTCACCACCCGGTGCGCGATCGGGGACAGCCTGGTGAGCGTAGTGT
AGATATCAGCCAACCAGCGTGCAGTGCATCGGTGCAGCCGTGAAGGTGCCACGTGAAAGTGCTTACGGTAGGCTGTGTTGTGGTGTGGTGACAGGAGGAG
TTCCTGACCAAGGCGACGCCGGACAAGAACCTCATCAGGCTGCTGATCTGCATGGGGGAGGCGATGAGGACGATCGCGTTCAAGGTCAGGACCGCGTCCT
GCGGCGGCACGGCGTGCGTCAACTCCTTCGGGGACGAGCAGCTCGCCGTCGACATGCTCGCCGACAAGCTCCTCTTCGAGGTGAAACGACCGACCGAATC
TTAGTTTAGTTTCTCTACACGTAGGCGTGCAGTGCAGCCCTCGTCTCGTCACGGTTTCTCGCTTCGCCCGTTTCCTTATGTACTGCTGCTCCCTTCCTTT
GTAGGCGTTGGAGTACTCCCATGTCTGCAAGTATGCGTGCTCCGAGGAAGTCCCTGAGCTGCAAGACATGGGCGGCCCAGTCGAAGGTACATGTCCATTT
CTTGACACGATTGATATACATAAACAAACCAAGTCTGAAACTCGATACAGATTGCATGAGCAAGGAGAACAAGGATGACTTCACAATTTCTAAATGATTT
TAAAGTCCATCTCTGCATTCCCTGTGCCTGAATTTCACAGTACAGACAGCGTTCAGTTCAACTGAACAGAACATATGTTCCCTTCGCACCTTCAGAGAAC
TATAGCCAGCGAAACAACATATCAGGATTCAGGATATGGAACCAAACCAAGGCGTCTTCTTGGATTCTAGCCATAGATGCCATCCTAATTGGAGACATGG
ATACAAAACATCCATTCACCAGCTACTACATGTCCGAGCAATCTAGAGCTTACAAAAATGCTGCCATCATACTGTAGTTGCATAGGTGTCATTATAACTG
TTGCACAAAATTCAGAAATAAAACAGGAATTTAGTTTTTGTGATTCTGATCGGCTTGATTCTGGTGAATCGATCGTCTCGCAGGCGGTTTCAGTGTTGCG
TTCGATCCCCTTGACGGTTCCAGCATTGTCGACACAAACTTCACCGTTGGAACTATCTTTGGTGTGTGGCCTGGTGACAAGCTGACGGGCGTCACCGGTG
GAGACCAGGTTGCTGCTGCCATGGGAATCTACGGCCCTCGCACCACTTTCGTTGTGGCCCTCAAGGACTGCCCTGGAACTCATGAATTCCTTCTTCTTGA
CGAAGGTTTTGCATCAATTTCTGCAGAACCCAATGGAGCTTCTGTACGCATGTAATGTGACATTAACAGAAGGTCTACAAACGTTGCAGGTAAATGGCAG
CATGTCAAGGACACCACAACCATTGGAGAAGGGAAAATGTTCTCTCCTGGTAATCTGAGGGCCACATTTGATAACCCTGATTATGACAAGGTCAGTGCCT
CCGTACTGACATTTCAGCAACTGTTGCTTGTTGCTTCTCTGCATGACTGGTTTTCTCATCTGTAGGAGCACTTCTAATTAATCAGAATCTAACAACTGCA
AATTAACTGCATCTTTTCAGCTTGTCAACTACTATGTCAAGGAGAAGTACACATTGCGTTATACCGGAGGAATGGTCCCTGATGTCAACCAGGTACATAT
CAACAATTCTTCAGTTAGTAAAACTTTTCGAAGCATGAACACTTCAGTTATTACAAGTCGTCCTACATGCTCACATCCTTAGAAACCATCAATGTTTCTT
CTAACTCGAGCCTAGCGGAAGTGTTGATATGTTATCTGACCCTCTCTCAAAAAACACTGTATGGTATATCACTTGCATGGGAACACTGAATGGTGAATGC
GAGGACAGTAGTTAAGGTTCAGTACCGATGATCTGATTGATGATCAGGATTCAGGAGTGCCTGTTCGGTAACATTGAACGGCGCCATGATCAATCTGTCA
TGTCAGTTCGACTTCTACATCTTTTGCACGGGAAGAGACAATCTTACAGACAAGGCAAGGTAACTTTCGGGAACAAGAATTTGGTTCGGTGCTCCCAGTG
AGTGCCACGAACTGTAGTTCCACCACGAGCCCATGCAATCGACTATTTAGCTGTACCAGCGTCTACTTTAAGCAAGATCGTACTGTCGAAGTGTCGACCG
ACACGGCATACTGAACGAGCTTTGCTTTCGTGTCCATTGCACAGAAATAATTTAGCATGGACGCGTGAGAACGAATGAACCCGAACTAACATTTGATGAT
GTATGCAGATCATCGTCAAGGAGAAGGGCATCTTCACCAACGTGACGTCTCCCACGGCCAAGGCCAAGCTGCGGCTCCTGTTCGAGGTAGCACCATTGGG
CTTCTTGATAGAGAAAGCCGGGGGGCACAGCAGCGACGGCAAGCAGTCGGTGCTAGACAAGGTGATCACTGTCCTCGACGAGCGGACCCAGGTTGCCTAC
GGGTCCAAGAACGAGATCATCCGGTTCGAGGAGACTCTTTACGGCACGTCGAGGCTCGCGGCTGGCGCAACCGTCGGCGCTACTGCCTAAGCTTTGTTTT
TCCTTTACCCTCGCCGCATGCAGTGGCACGAACCTGCAGAGGGAAGAAGCTGAAACCGCCGTCCATTTTGGAGTTCAAGAATGCAGTGGACAGACGGGCT
TGTAGAACTCTCTCTCTCTCTCTAGCTTGTCTCCGTGTCTCCCATGCAAAGTATTTTTTGTACGTACTACACACAGTTTGTGTGCATGGCAACACTTGTG
TCATCAGATGTCTGGATGTCTAAGCTAAGTGGGCAATGACAATGTGCCGTCCATCTCTGCAACTTTGCTCCTCTCCCAGCACTGTCATGCAGCAGTGCGG
TGATGGAATCCATGTCCCGATGTTTCTACGTTGCCACACTGCGGCTGGAACAGTCGACGGTATGGAGTGTAAACAGAAGAACCACAGTGCGAACAACATT
CGGATCCCTGAGAAAGCAGTTTTTGTCTGGAACGACGGGGAGACCGTTCCGATCCGTCCCTGCAAAGCCCGAGTCTACAAATCCTGACCGCTGATCCTAC
TGCCGCTGCAGTGCTGCTACCGCTGTTCTTTATTCTTTTTTTTCCTACTGAAAGATGACTCCAGCACTACGTACGCTACATACAGTAGGATATGCACGAG
CCACGACGTGTGATGCAAAGCTCTGCACGTCGCGTGCATGCATGCAACGGCACGGCAGGGCTCGCAGAATTGGCCGCTCCGGGCGGGGCGGCGGCCGCAG
GACATTTGATCGGGAATCCCCATGCGGCCGTTGATTGCGCGATCGAACGGTGGAGTACACACGCGCAGGCCGTGCAGCCCCCGGAGCTAGCAACTGTACC
CTACAGCGCAGCAGGGGTCATGTCTAGTAGGAATATGGCGCCCCTCCATGTCGACTCTGACCGGCATAGCTCCATGCAGCTTGACAGAGTGGGCTACGTC
GGGCAGCCATCGACCGAAAACATGCAACGCCATTTCCAGCAGCGGACGATGGACATGACGGCCCGCCGTCGGTGTCACCCTGTCATGGAAAAAAAGGGGA
GGGGGTAGTCCTACGCGCGGTACCTAGGAGGACAGATGAGACCACGCTATAAAAAAATGGTGCCTCTCCACGCAGGCAAAGGCAATGCCGCCAATGTACT
CCGTACCTCACATAATCGATCTCGGCTCGGAATTGTTTGCTCGGCCACGTACACTTCATGGGGCACCGAGAGACACCGCGTACCACGAAGTCTGCGGTGG
CGTTGATGTGAGTCCGGGCGAAGCGACGGCTGCCGGCCCGTTTCGTCGTGGTTTTCAT

>Pahal.E00917 | Chr05:5312467..5315409 reverse
ATATTGATTTGTTACTTTTTTATCTTATGACACAGCCCAAAACGCTTTATTAATTTGTATGGTATGAATGAAGTGAAGTGTGGTGGCAATCCAAACAGCT
GCCACATATTTTTAGGTGTGCCTAACTTGAGGTGGGGTATCAATCCAAACAGGTGCCACACTTTTTCAGATTTGCCTAACTTTAGGCGTGGCAGCAAACC
AAACACAAGCCTAGAGTGAGCTGCCTTAGGCGCGCCACAGGTGTGGCACATGCCTAACCTTAGGCTTAGGCAGGTTAGGCAAGACTCCAAACAGGCCCGT
ACTGCGGCAAGCACTCGCTCGACCCAAGGCCGTCCGGTTCCTGGACCCGGCGGCCGCCACATACGCGCCGCGCAGACGCCGGACGAGGTCGGGCTCGAGG
ACGGCGACGCGATCGACGTGTGCCTCGACCAGGAGTTGTGCACCAGAGCCGCTGAGGCTTTTTCCTTGTTTGATCTCGGGCAGTAGTTTCAGTTTGACGC
ACATGCATCTGAACTTTTTGTGGTGTTCTTCTCTCTATAATTTGCTTGGGATCTGATGCGGCGTGACAATTTGGTTGGTGATTGATTGCTGAATTTTCTG
CATGTTGAAAACTGAATGGGCGTTCAGATCGTGATCTGGTTAGTAAGGGTTGGCTTGAAATGATACCCTACAAAGTTACCACCTGTGGTGGTAGTAAAAA
CCATGGAAGGGGCTTTTGGGCTTGAGAGTGCTTATTTCGACTGGGCCGTAGCCCAGGTTCCATTTAGGCCTTGTTGACAACCATTGAGGCCTTAGCCGAA
TAGAGTTTTCTCCATATAAATGCTTGAGCTGAGACGTGGTCATACGCAATTCAATGCTAGTATTTGGTTGATCAATTTTGTTATTATTTTACTTCAATAC
CTATATTTTAACTACTCTTTTATTTCGCAAATTCTAAATCCTGAATGGATATCGAAATGGAAGTGATTCAAAACTGAAGCATGCGCGGAATTCTATGCAA
GTAACTGCCTTAAACTATCACACTGGTAAATTATTTTTCATTTTTAGAAAAGAACGACATATGAAACATACAATTGTGCGATAAAATATAATTAGTCTTA
AAAGAAAAGGGGAGCACTCAAACTTTCTTAAAATGGAAAATCTAATCCCACCAGATCTCCAAAAAGGAAAGTTGTCATATTTACCTTAAAAATAATTTAA
GGACTCCAATGCTAAAAAAGTAACTTTGTACTCCGTGAAAATTATAAAAAAGTAATTTTTTATTACGTCAAGGTTGTAATACGTAACTTTTTCTGATCCG
TGCTTTTATTAAGGAAAGTAACTTTTATACTCCGTGAAAGTTAAGAAAAAGTAATATTGTAGTATATGAATTTTAGAAAAAAATAAATTTATAATTTGTT
ACAGGGAGTAACTTGTGATTAATTTATGTGAGAGGAAGTAAGGTTTGTTTTTTAGAAAAGTAACTTCATCGCTATGAGCAAACATACTCAAATAGATCTT
ATTTTGATGTTGTTGTTAAAACAAACATAATGGTACATTCGAATATTTTGATTTGGATGTATGGTTGTAGAACTTTTGTGTTTTTTAAAGTTGAGATTGA
TGTGCATGTACTCATCATGGCTCACATACAAACATATAACATGGTGAGGATAGGGAGCTCTTCACCTATCGTTATCGGAAAGCTCTCTCCTCGTAGCCAG
GTCCTTGTAATTAAACGTCCGAATCGAATATGGTCAGCCCCAACAGGAAACAAACGGAGGAGGAGCCAGTTTCCGCTTGGCGTTACGCCTCGACCGAACA
AACCTAAACGGCAAACTACGGCGACGGGCCGAACCGATCCGCCGCTCGTCCCGGCATGGCCACACACCCACGAACGGTCGCCGTGCACCGCAGCCGCGGC
CCCGCGCTCTATCTTCTCCAGCGCCACGTGGCGCCACGGCGGCGGCCGGTTTATCTGGTCCAGACGTGCATCCTCCGTGTGATCCATTCCCTCGCCGAGG
CCGTGCTAGCTAGCTGCAAGCCTGAAAGCACCAGCTGAACTACGAAACCTTGGCGCACGCGGACAATTTAACATCTTCACGATCAGAGCACCAAGCGTAT
CAGGCCCCTGCTCGCGAGCGTCCGGGCCACCACCACACCTGCGAAGACAATGGAGACCGTCGCGGCGGCGAGCTACGCCGGCAAGGCCACCGGCGCCACG
CGCTCCCCGGCCTGCTGCGCCGCCATGTCCTTCTCGCAGTCGTACAGGCCAAAGGTACGGCGCTCTTTTCTCGCTTCACTGGGAGAAGTAGCGCGAGAGC
ACGTGCAGAAAACGAAAGCTTTTGCTGATGGCTACTGTTGTCGCGTGTGCGCTCGGCAGGCGTCCAGGCCGCCGACGACGTTCTACGGCGAGTCGGTGCG
GGTGAACACGGCGCGGCCGCTCGCGGCGAGGCAGACCAAGGCGGCGAGCCGGGCGGCGCTCAGCGCCCGGTGCGAGATCGGCGACAGCCTGGTGCGTGTG
GATCGGTCGTCGTCAGTACAAGCTGTGTGCGCGTCGTGCCATGCGACGAACGAACGAGGCTGACGCTGCTGCCGCGTGTGTGGTTGTGGTGTGCCAGGAG
GAGTTCCTGACCAAGGCGACGCCGGACAAGAACCTCATCAGGCTGCTCACCTGCATGGGGGAGGCCATGAGGACGATCGCGTTCAAGGTGCGGACGGCGT
CCTGCGGCGGCACGGCCTGCGTCAACTCCTTCGGCGACGAGCAGCTCGCCGTCGACATGCTCGCCAACAAGCTCCTCTTTGATGTGCGAAACCAGTGATC
TCGCACTGTATATGTCTGCCTCACACCGAACGGTTCCTGTCAATTCGCTCATGCCTGATCTCGCTCTTCCCGCAGGCTCTGGAGTACTCCCATGTGTGCA
AGTATGCTTGCTCTGAGGAAGTCCCCGAGCTGCAAGACATGGGTGGCCCAGTTGACGGTACTGCCATTTCTTCTCCTCACTGCGCATGGCCAAAGCTTCC
AGCATTTGTAACCTGACAAAACTCGAATAGAAAAGGAGAGACCGGCTACTACCCCCAATATGTTTTTGCCTGAATTAGAGAGTTGCAGACGTGCAGTGCA
GTGCTCTGTACTGCTGTTACTCAGCTCTTCTGCATCATCAGAACACTGTAGAATGCAGCTGCAAATCAGCAGCAGTATGCCTTACCAAAGTAGCATTCAG
TCTTCTTGGATTCTAGTTCTAGATGCTTTCTAGATTGTAATCACCAAACTGTAATACATGCTGATCTCTCTAAACTTTGCACCTTGCTGTAACAACTAGG
GATATTCTCGTTCTTTTCCGTAGAGATGCAGAAAGCAACTGATCAGCAATTAAGGGTTAGTGATTCAGACCGGCTTAATGTTTCATCCCATCTCGCAGGT
GGTTTCAGCGTTGCGTTCGATCCCCTTGACGGTTCCAGCATTGTCGACACCAACTTCACCGTCGGAACCATCTTCGGTGTCTGGCCCGGCGACAAGCTGA
CGGGAGTCACCGGCGGCGACCAGGTCGCCGCTGCGATGGGCATCTACGGCCCCCGCACGACCTACGTCATCGCCCTCAAGGACTGCCCTGGGACACACGA
GTTCCTCCTCCTCGACGAAGGTGACCCTGAATTTGCAATCGCTGTTGACTTGCAGAGTCGCAGTGTGTGATGCAAGTGTAACCGAGGTGTTCACGAATGG
TGCAGGTAAATGGCAGCATGTCAAGGACACCACCTCCATTGGGGAGGGGAAGATGTTCTCTCCTGGTAATTTGAGGGCAACATTTGACAACCCTGACTAC
GACAAGGTGTACTCTCCTAGCAGTCATTGCTGTTCTCACTTTCTTCTAATAGACCTTGATTACCTGTCTATTTTTTGATCATCTATAAGAACAGCCTTTC
GTCAGACTGACATGTGCAAAAAATGTATCTTTGCAGCTCATCAACTACTACGTCAAGGAGAAGTACACATTGCGTTACACTGGAGGAATGGTTCCAGATG
TCAACCAGGTATATGTCAGAAAATCTTTAGCTTCAGCAGTTATGGTTCGCATCTTACAATGCACAAACATATTTCTTCCCGAAACCGAGAAAACATCATC
AAAGAGACTCGCTTGCTTGCATGGTAGTACTCTCGAATGCCGTGGCAGCAGTAATTTATCGTACTCATTATTCAGTACTAGACGATCCAACGCTGAACAG
TGACATGATGATCAAACTGTCAATCAGTTCTACAATTTCGCACCAGAGGGTCCATTTTTCTGACAAGGCAAAGCAAACTTTCGAGAACAAGAATTTTGTT
TGGCGCGTGCCAGTAAATGTCTGGAACTGTAGTGCTACTGCAAGCCCATGCTAGAGACTGTGTTGGGCTGTACCGGCGTCTGCTTTTAGCGAGGCCAGGC
CACGCCAACACAGCAATTCCCTACAGTGCACCGAGTCCACTTTAGGTCCACTCCAACACTGCCTTTAGCGTACAGAACTACCGTGACCACGGATGCATGC
ATGATGCCTGTGACCGATGACGCAGATCATAGTGAAGGAGAAGGGCATCTTCACCAACGTGACGTCCCCGTCCGCCAAGGCCAAGCTGCGGCTCCTCTTC
GAGGTGGCGCCGCTGGGGTTCTTGATCGAGAAGGCCGGCGGGCACAGCAGCGACGGCAAGCAGTCGGTGCTGGACAGGGTGATCAACGAGCTCGACGAGC
GCACCCAGGTGGCCTACGGCTCCAAGAACGAGATCATCCGGTTCGAGGAGACACTCTACGGCTCGTCCAGGCTCACCGCCGGCGCCACCGTCGGCGCGGC
CGCCTAGGTTTTTGCTGCGATGTGTGCAAGCCGTGCCACCATTTTGGATCCATCTGGTGACGCCTATACAGATGAGCTTGTAGAACTCTCCTGCAAAGTA
ATTTTTGTATACAGTTTGTGTGCATGCATGCATGGCATGGCAACCAGCACCCGCGTCATCAGATGTCTCGGTTCTCGCCGGGCAATCCCCGTCCCTGCAC
GCAACCTTATTTCCTTACAATGCTGCCGTGCATGGAGTAGGCAGGCCTGCAACAGAGTCCATGCCCCAATGTTTCTTCTGCCGCCATACTGGAACAGCGA
TCCGTGTAGTGCACTGTCGAAGAGAAACAGTGGTACTACTAGCTCCGTAGAGCACGCCGGTCGAGCAGGCACTTGGCTTGCGGCCACGGCCCTTGAGAGA
CTCGGAGACATGCTAGACCAACAAACGATCCCAGTGTTGCAAACCTGACGAGACTACGGATCCTGACCTGTGCCCCTCTTGTTCCACGACCCCATTGTTC
CTCTGAGGAGACGTTTCAGGGTCAGGGTTATGGATAAATGGCGCGACGCAGCAAGTTCAGACAGATTGGTACACGGAACTACAGTGCCGTTCATGGTACA
GTACACTTCTCTCTTGTCAGCGCACGTAGACAAAAGTAGTGCTGCTCAAACAAAAGTACGCAGGCTCACTGCAGCCTTGCCCGGCCGGACCATGCACTCC
GTCGCGAACCCACGCTAGCTCCAGGTTGCCGTCCAAGCGCACAACGCCTCGCCTTCGGATAGATCGTTGATTGCACAATCGATGGGTCGAGTAAGCACGC
TGCCCGGAGGCCCGGGCAGCCCCCGGCCGGAAAACTCCAGCCTGCGGCAGGTCTGTGCCCTGTACGATCGAATATCGTGAGCCCCTATGAGTCCCTGTCA
CGTGTCTCCGATCCGACGAGCACATCTCCATGCAGCCGCCGTGCCGCGAGCGAGGAGCTAGCCAGTAGCCACGACGTCCGTCAAAAGGACGCGCGGCACA
TACCGGTCCGGCCGGCACCGGGGGCGACGGAGGTGACCGGCCGCCGTCAGACTCGCACTGCCTGCCAGAGCAGAAACGAGGACGAGGCTCAGCCTGTGCG
TGGCATAGGCCGGTAGGGGGCAGAGGGGGACACGCGCGTACCA

>Seita.5G384700 | scaffold_5:41645901..41649120 forward
TCGGGCTCGAGGACGGCGACGAGATCAGCGTGGTGCTCGACCAGGAAGGCGGCGGCGGGGCGCCGGTGCACGCGAGCCAGATTTGTGCGTGAAAAGCCGC
CGAGGTTTTTCTGTTTGACCGGCTAGTAATTTCCAGTTTGTTGCACATGAATCTGAACTTTTTGTGGGGCGTTCTTCTTGTCGTATGATTTGTTTGGGAT
CTGCTGGTGCGATGTGACGATTCACAATGTGTTTGGCGGTTGGTTGCTGAATTTTTCTGCATGTTGAAAACTGAACGCGCGTTCTGAATATGATCTGGTT
ACGATAAGGGTTTGGCACTCTAGAATCTGGATACGACCAAGCTTAAAAAATGGAAGGGACCTTTGGGCTTGAGTGAGAGTGCTTAGTCCAATTGGGCCGT
AGTCCAGGCTCCATTTAGGCCCTTCTGTTCACCATTTAGGACTTGCCGAATAGAGTTTCTTCTTGGCCCAAGTAAACCATTTTGTTGGGATTTTAGCTCT
GCATAAATTCTTGAGTTGAATGAGGTGTGGTCATATGCAATGCTAGTATTTGGTTGATCAATTTGTTTATACTATTTTAAATTACGTACGTACTCTCTTA
TTTAAACTACTCTGTTATTGCACAAATTGTAAATGCTGCATGGATCTCAAAATGGAAGCTGTGCTAAACACGCCTCGTGTAGTTGTGTAGACCTCTAGAC
TGCACTTGACGACACGTCGAAGTGATTCAAAACTGAAGTGACTCACGCCGTCTGATCCCAGATCGGACGCCTCATGCCTCCCAGTTTTCCCGCGCACTCG
ATGTTGACGCCGTCATCGTCTCATCTTGGAATGTTATCGCCGCCCTAGTCCTCTGGCGAAATAGATAAGTGGTGGGAACGAAAACTAACATGGCACACCA
GATCGATCCGAAGCCGATTTATTTACAGAGGAGGATGCCGCCACCGTCACCGCCGGAGAATGTACGGCCCGGGGTTGAGGAGGTGACGGGCACGGCCACG
GCGGCGCAGGTGAAGACCGAGGCTGGCGAAGACGACGGCGGCCTCATCAACGTCAAGGTGCAGAGCCAGATCGCGGCGGACGTGTGTTCTTCCGCATCAA
GCGCAACGTGAAGCTGCGGCGGCTCATGGACATGTACTGCGGCAAGCACTCGCTCGACCCCAAGGCCGTCCTTTTCCTGGATGCCGAGGGCCGCCACATC
CGTCCAGCTCAAACGCCGGACGACGTCGGGCTCAAAGACGGCGACGAAATCGACATACTGCTCAAACAGGACGGCGGCGGCGGGGCGCCGCTGCACGCGA
CGTGCGAGCCGGACTCCTGCGTGAAAGCCGCGGTGGGTTTCCGGGTTTGATCGGGCGGTATTTCTCCATTTTGTTGAGCACGCATCTGCACTTCTGTGTG
GCGTTCTTCTTCTCTTATCATTTGTTTGGAATCTGGAGCGGTGTGACAATTTGGTTGGCTGTTGATTCTGAACTTACTGCCTGTTGAAAACTGAATGCAT
ATTCAGATCTTGATTTGTTCACGTGGATCATCGACTCTTCTTAGACGACGTCTGATATGATGGTAAGGGTGCTTTTGGGCATGATAGTGCTTAGTCCAAT
TGGGCCGTACTCCAGACTCTATTTGGGCCCAAGTAAGATATTTCGTTTGGAGTATCATGGAAGGTTAAATGGCAATGGCGTGGTGAGGTTACTTAAGCAA
CACGACGCCTTTAACCAACACGATGAACAAGGGGGAAACTGGGCCTGTTTCCTTCCGTGGCTGCCTGGAGTACCGCGTACGCCTCGACCAAATCTAAACG
TGCAAAAGGCAACTACGGGCTACGGCTGGACCGATCCGTGGCGCGTCTCGGCGTGGCCACACAGCCCACGAACGGTCGTCGTGCACCGCGGCGAGGCCCC
CGCTCTATCTTCTCCGGTGCCACGTGGCGCCACGGCGGCGGCCGGTTTATCTCGTCCAGACCTGCATCCTCCGTGTGATCCATTCCCTCCCCGAGGCCGT
GCTCGCTAGCTGCTGCAATTGAAAGCACCAGCTGATGACCACCAAACGTTAGCGCACGCAGACAATTTAACAGCTTCAGAGTGCCCAGACGTATTAGGCC
CTGCTCGCTAGCGTCCGGACCATCACAGACGACACCTGCGAGGAGCGATGGAGACCGTCGCGGCGGCGAGCTACGCCGGCAGGGCCACCAGCGCCACCCG
CTCCCCGACATGCTGCGCGGCCATGTCCTTCTCGCAGTCTTACAGGCCTAAGGTACGGCACTCGTTTTCGCTTCACTGAGAGTAGCGGCTCGTCACGCAG
CACGTGCAGATAAGATTTTGCTGATGGCTACTGTTGTGTCGCGTACGCACGGCAGGCGTCCAGGCCGCCGACCACGTTCTACGGCGAGTCGGTGCGGGTG
AGCACGGCACGGCCGCTCTCGGCGAGGCAGTCCAAGGCGGCGAGCCGCGCGGCGCTCAACACCCGGTGCGAGATCGGGGACAGTCTGGTGCGTCGTGTGC
ATCGATCGTCAGTATAAGCTGTGTGCGCGCCGGTGCGCCGTGCCATGCTAGGAGAAACCTGACGCTGACCGCGTGCTGGGTCTGTGGCTGTGTGTGTTGG
GGTGTGGTGTGGCAGGAGGAGTTCCTGACCAAGGCGACGCCGGACAAGAACCTCATCAGGCTGCTCACTTGCATGGGGGAAGCCATGAGGACGATCGCCT
TCAAGGTCCGGACGGCGTCCTGCGGCGGCACGGCCTGCGTCAACTCCTTCGGCGACGAGCAGCTCGCCGTCGACATGCTCGCCAACAAGCTCCTCTTCGA
TGTGTGAAACGAGTGATCTCGCGCTGCATATGTCTGTCTCGCACCGAAAAATTCGCTCATGCCCGTTCTCTCTGCCTGCAGGCTTTGGAGTACTCCCATG
TGTGCAAGTATGCCTGCTCTGAGGAGGTCCCCGAGCTGCAAGACATGGGTGGCCCAGTCGAAGGTACTGCGAGCTGGATTGGTTTGTTGCCAAAATTTTG
GCAAGCCAATTTTTTACCACCGTTTGGTTCACATTTATCTTACTAAATTATTGGCAAGTTTTTCCCAACTTTTGGCATGCCAAATTTTTTGCAACAAACC
AATGAGGCAGTGCCATTTCTTCCCTCACTGTACATGACCAAAGCTTCCAGCATTTGTAACATGACAAAACAACAATAGAAAACGAGAGACCGGCTACTAC
CCCCAATATGTTTTTACCTCAACTAGAGAGTTGCAGGTTTGCAGTGCAGTGCTCAGCGCTGCTATTACTCAGTTCTTCTGCATCTTCAGAACACTGTAAA
TAAATGAAATTGCAAATCAACAGCAATATTCCTTACCAAATTAGCATTCTGTCTTCTTGGATTCTAGTTTCAGATGTATGCGCTGATCTGTCTAAACCTG
CCACCTTACCCCAACAACTAGGGATATTCTCGTTTTGACCGTAGAAATGCAGAAGGAAAAATAAGGAAGTAAGGCTTTGTGATTCAGACCGGCTAAACTT
CTCATCACATCTCGCAGGTGGTTTCAGCGTTGCGTTCGATCCCCTTGACGGTTCCAGCATTGTCGACACGAACTTCACCGTCGGAACCATCTTCGGCGTC
TGGCCCGGCGACAAGCTGACTGGAGTCACCGGCGGCGACCAGGTCGCCGCTGCGATGGGCATCTACGGCCCTCGCACGACCTACGTTATCGCCCTCAAGG
ACTGCCCTGGGACACACGAGTTCCTCCTCCTCGACGAAGGTGACCCTGAATGTGCAATCAACAATGACTGAGCAATTGCAGAGTTGCAGTGTGTGATGCA
AGTATAATCAAGATATTCATGAACGTTGCAGGCAAATGGCAGCATGTCAAGGACACCACGTCCATTGGGGAGGGGAAGATGTTCTCTCCTGGTAATTTGA
GAGCAACGTTTGACAACCCTGACTACGACAAGGTGTACTCTCTTAGCAGTCATTACTGTTTTTTTTACTTTCTTCAAATAGATCTCGATCACCTGTCTAA
TTGAGTATCTACAGTAACATCTTTTCGTCAGTCTGACTTGTGCAAAAATGTGATCTTTGCAGCTCATCAACTACTACGTCAAGGAGAAGTACACATTGCG
TTACACCGGAGGAATGGTTCCTGATGTCAACCAGGTATATGTCAAAAAAATCCTTAGCTTCTGCAAGTATGGTTCGCACCTTACAATGCACGAACATATT
TCTTCCTCAAACCGAGCAAAAATCATCAGAGAGACTTCTCTCAATTCTCAAATGACATGGCAACAGCCAACAGTTCATACTCATTATTCAGTACTACTAC
ACATTCCAACACTGATCAGTGACATGATCAAACTGTCAATCAATTCTACAATTTTCCCACCAAAAGAGTCCATTTTTTTCTGACAAGGCAAAGCAAACTT
TTGAGAACAAGAATTTGGTTTGGTGTGTGCCAGTAAATGCCTGGAACTGTAGTGTTACTGCAAGCCCATGCTAGTGACTGTGTTGAGCATTGAGCTGTAC
CTGCATCTGCTTTAAGCAAGGCCACGCCAACACAGCAATTCCCTACAGTGAACCAAGTTCACTTTAGGTCCCTTTTCCAGTGCTACTTTCAGTGTACAGA
ACTTACGTGACCAGCATGCATGATGCATTGATGCCTGTGATCGAACGATGACGCAGATCATAGTGAAGGAGAAGGGCATCTTCACCAACGTGACGTCCCC
GTCCGCCAAGGCCAAGCTGCGGCTCCTCTTCGAGGTGGCGCCGCTCGGCTTCTTGATGGAGAAGGCCGGCGGGCACAGCAGCGACGGCAAGCAGTCGGTG
CTGGACAAGGTGATCAACGAGCTCGACGAGCGCACCCAGGTGGCCTACGGCTCCAAGAACGAGATCATCCGGTTCGAGGAGACCCTCTACGGCTCGTCCA
GGCTCACCGCCGGCGCCACCGTCGGCGCCGCCGCCTAAGTTTTGCTGCGATATAGTATGACATAATTAAATGTGCAAGCCGTGTCACCATTGAGAATCCA
GTTGGTGACCGACGCGGCGACACGTATACAGATGGCTTGCAGAACTCTCCCGCAAGGTAATTTTTGCATACGGTTTGTATCAGTATTCATGCATGGCAGC
ACTCGTGTCATCAGATGTCTGCATGTCTCGGCTCTCGCCGGCGTCTCTGCAGCCTTACTTCTTTTCGATGCTGCCGTGTATGGAACAGTCCTGCAACAGA
GGCCATGTCCCAATGTTTCAGCCATACTGGAACAGTACGTAGACTGTCAAGAAGAAACAGTACAGCAGTACTAGCGCCATAGAGTACGCCGGTCGAGCAG
GCAGGCGCTTGGCTTGCGGCCGGCCATGGCCCTCGAGGTACCTGCTAGACCAACAAAACATCCAGTGCTGCAAACCTGACGAGACTATTGTTCCACGACC
GGCTCTATTGTTCTTTCGAGAAGATGTTTCAGGGTCAGGGCTATGGAGATGCATGATACTGTGAGGCAAGTTCAGATTGATACACGGAACTACAGTGCCG
TTCATGGTATAGTCCTCTCCGGTCGGCATACGCACACAAAGGGGTAGTGCAGAAAAGGTACGCAAGTTCACTGCTGCCTTGCCTGGACCATTCCATCGCG
AACCGGACGCTCCAGGGTTACCGTCCAGACGTACAGCGTCCAACACGTCGCCTGTTGATCGTTGATTGCACAATCGATCGATCGAGTACACACACGATGC
CCGGAGAGCCCCAGCCCCGGCAGGAAAACTACAGCCTGCGGAGCGGTCGTGTCCTGTACGATCGAATATCGTGTGTGCCTCCGTTTCCGAGTCCCTGTCA
CGTGTCTCCGATCAGCTAGCACATCTCCCTCCATGCAGCGGCGAGAGGGGCTAGCTCTAGCTCTACGACGTCCGTCGAAAGAACACGCGACACGGTTCCA
GTCCGGCGGCAGCGCGGGGAGGACGGAGGTGACCGGCGGCCGTCGGTGTCGCCCCTGCCAATGCAAAAACGAGGACGAGGCCCGGAGGCCGTGCGTGGCG
TAGGCCGGTAGGGGCAGAGGGGGACACACGGGTACCACGCTAATGGCGATGCGGATGCGGCCGCATGCGCCTCGTGTTCTCTCGGTCCGCGAGGTGTCCG
CCCTCCTCGCGGCACCCGGGTACGGCGGCGCGCAGTGCCGTGCCGCCGATGTGATCCCGACGACGCGACGCCTGCCCGGCCGGGCCGGCCGGTCGGTCTG
CCCCGTCGCGCTTTATTTGA

>Aqcoe1G084600 | Chr_01:4514421..4516870 reverse
TTAATCCTATTAACTTAGAGAGAGATAAATTTATCGATAAATTAATATTAATAATATTAATTTATAGGGATATTTTAATTTATTTATTTTTTGAGTAAAA
AATAAAATACTTTCTATTACATGTTCAGTTATCAAGGTCCAATAAAGATTAAGATTATTGATCAAAGTGATTGACCAATTCAAAATTCAAAAATCCAACA
CTTCATTGATTTTTTCAGTAAATACTAAGAGTCATTAGTTAATTCAACTTATTGAACCTAAGTGCATACAATGCAATGTATCGAATCAAATACTGTACAC
ACTATTTAAATCAACACAATATTGTATCCCATATCATTTTACATTTTATATTTCAAGAAAACCTAAGATGTAATCAATTTCTTATATTTATTTAAGTTAT
TATTAATTTATGAAACATTTGCGTCTTAAATAAGAATGTTACATAGAAATATTGAACATCTATTATCTTATTATTTTATCGAAATTATTAATTTAGCACA
GAAGCCCCAAATCGAGACCCGGGGACCGGGGAATTATATTATTTAAGGGAGATTATCAATTTACTGAATATTAATTTAAAGAGGTTCTACTGTAGTTTTA
CTTTTACTATTCATAGTTTGACTCTATAATTCCTTAATTACCCTGAACTTTCTCCTTAGATGAGATTTGATTTCATATTGGTTTTGGTCAAGTTTATGAA
CAAGTCTAAAAAATACATCTATATATTTGTAGAATCCATAGCATCTATAACAAATTAACAACAACCACAAAATTATGAAGTACTTTAAGGTCCATAAGTA
AAATATGTGAATTTTCACTTATTATTATTATTTTTTGTTAAAATATAATAAATGAATTATTATAATAAAATTTCTCTAATAGAAAAATACCGCAGTAACC
TTTAAAGTGACAGCCTCACCCGGATCTGCATAGTTTAGTTAAGCTAACCGAATAAGGGCGAACATCTTTTCTGGATCTAATAGTAATAGCTAGAGAAACA
ACTTCAATTCCCTCTCTGTAAAGTTGCTTCATTTATGAATAAAATGAAGAATGAGTTTCTTCTTACAGTGAGTCGAGGAGGGACCATGAAGGTGCAAATG
ATGCAACCAGATTCAACTCGGTCAACTCGAATGCCTTTGAGAGCAAATGCTTCATAAAAACTATGTCGATCATGGCCATGTTGATTGGTAATCGATACAC
AGGACTGTGTCTGTTGTTGTCGTCGTCGTTCTTCTTCTTGAATTAGCTCCAACAGCAGTTTTTTTGCTTTCTCCATTATTTCTTGCTTCTGTTTGTTTGT
GGTAGGGCGTGTGTGCCACTTTTTACATTTAAGGATATATTGGATTATTGGATATATATTAATGGTTGACATGATTATAGAACAGAATAGAGATCTCCTG
CACCAGGATATTTGTTTCCAATCATTTTGGTCAATCATCTGTCGGTATTACTAATGTCGAGGAATTTTTTAGTGCGGATCAAATGTGTCTGTCTGTTCAC
AGTTCACCAGTGGTGTTTCACTTCTCAGTTGTCTTCTTTACCAGTCCAATCTCATCATAAAATGTAGTAAAAGATTTACATTGGTAATTAAATCCAATTA
ATAAGTAATCATATATTCTGCTTACTATCAATTAAGATCAGGATTTCTACACGTTGAAGGGAATAATGCATCTCTCCATACTGTTTTTTGCATGAGTATA
TGGCTCAAGGTGGACTATTTATATGATGGGGATTGCCGCGTAAGTGGAGAGGGATCAAAAACTCCTCTACAGCTGATTGTTGATAGTGTTACTTCACGTA
ATTAAAAGGGGTTTAATATATCATAGTTTGTAAGCATACTACCTTCTGCAAATTAAGATAGACGAATGCCGTTACGCAAGTTGGGCAGGTGTGTGTCATT
CATATCTCAATAATTTTGAAGTGAGAGCCACATATAATTGAACGATGAGAAATGGCCTTACCCATAACAGCATTTATCTATTCGTATGCCACATGGCAAT
ATCAAAGCTGCATATCTTCTATCCTAATAAGCTCTATGTTTTGAAGCTCAACTGATAACCTGAAGACTAAAAACTCCAAGGTTTTACTTATTGTTCAAAT
TGAACTTTCTTGAATTTTTTCAGTTTCATAAATAAACATTAACAATCATGGAGGCCAGCATAACGTGTTATTCACGCGGCACGTTCTTGCCCAACGCTTC
TTCTCAGAGCTCTACTGCATTGGCATCACCACCTTCTAACGTTCGATCATTTACTCCTCGAGTATGAAAATCATTCATGTTATTGTTTTTAAAGATGTTT
TTCATATATACTTCCACTTCCATACTCCATATTCAACAAAAATATAATTTACTATGTCATATTGGAACAGAATCAATTTACTAAAATTGTGACATACTTT
GCAGAGTCTCAAATCAAACTCCTTCTTTGGCGAATCATTGCGTACAGTATCAAAATCATCTCTGAAGGTCTCAAGGACAAAGAATTCTTCCTTGGTGACC
AAATGCGAAATTGGTGACAGTCTGGTAAGTGGCATCATTTGAAAATAATGGAATGCTAGTCTATCTATATTCATATATTTGCATCATCAGCTATGTACTT
GTACAAGAATGTGTATGATTTCCTAAAACTATCGGCCAATCTTCAATGGAACATAAGTTAGGGATTGGTACTAGTGTAGTACTGTAGTTGCGCAATAGCT
TGTTTGCTTATTAGTGAAGAAGATTAATTAGAGAATTATGTTTTCTATATTAAGAAAAGAGTAATTTACAACAGAATGACAAATTGTAGGAAGAATTCCT
AACTAAGGCCACCACGGACAAGGGACTAATTAGAGTGATGACGTGTATGGGAGAAGCAATAAGGACAATTGCTTTCAAAGTGAGGACTGCTTCTTGTGGT
GGAACTGCTTGTATTAACACCTTTGGAGATGAGCAACTCGCAGTTGACATGCTCGCTGACAAGCTTCTTTTCGAGGTTACAAGCACCCTACCTTAGTATT
TCATCTTTCACATAGATATGTTTTTAAATTTATACGTTAATAATGTCTCTATAAATCTTTGATGCTTAGGCCTTGACGTACTCACACTTCTGCAAGTATG
CTTGCTCTGAGGAAGTCCCTGAGCTACAAGACATGGGAGGCCCAGTTGAAGGTCTATATATTATCAATTACTTCAATCCTGTAAAGCCAATAAATTTCAA
TATACAATCAATACGCCCGTAAACTTAACTATTACATTTGATCGTCAACAGGTGGATTCAGTGTTGCATTTGATCCTCTCGATGGATCAAGCATTGTGGA
CACAAATTTTACAGTTGGTACAATCTTTGGAGTGTGGCCTGGGGATAAATTAACTGGTGTGACAGGAAGAGATCAAGTTGCTGCAGCCATGGGGATCTAC
GGTCCACGTACAACTTATGTTATTGCTCTTAAAGACATTCCAGGGACTCATGAGTTTCTTCTTCTGGATGAAGGTACAATTCATTTAGCATGCATGAGTA
AACTCGTTCTGTTTTTTCTTTTTCTCATGCATTGCAATAAACCATCCCCTTCTGTGAAATTGCTAGGAAAATGGCAACATGTTAAAGATACCACAGAAAT
TGGAGAAGGAAAGATGTTCTCCCCTGGAAACTTAAGAGCTACATTTGACAACCCAGCCTATGCTAAGGTTCCCCTCCGTTCTTGTATATACAGTGTGATA
TATTAACTTTGTGGTTGAACTAAGTTGTGCTTTTATCTCCCAACAGTTGATCGACTATTATGTGAAAGAGAAGTACACATTGCGTTACACCGGAGGAATG
GTGCCCGATGTCAACCAGGTATATCGAAATTCTCCTATCTTAAAACTGGCGGGATAGAGACAGTACAATCAATCGAGTTCAGTCTGTCAGACTGTCACAT
AACAATTAATACTGTCCATTGTCTGCAGATTATTGTAAAAGAAAAGGGTGTATTCACAAATGTGATATCTCCAACCACCAAAGCTAAGCTAAGGCTGTTG
TTTGAGGTTGCTCCATTGGGATTCTTAGTTGAGAAAGCAGGAGGCTACAGTAGTGATGGCAAACAATCTGTGCTAGACAAAGTGATCAACGTTTTGGATG
AACGAACCGAAGTTGCTTATGGATCCAAAAATGAGATCATTCGATTCGAAGAAACATTGTATGGATCCTCCAGACTCAAGGCTGGTGAACCTGTTGGAGC
TGCTGTTTAAGCTACCACCCTTTTGATTTCAAGCATGAAATTAAGTTTTCATAAAAGGGTCGGTTTTATTAGAGTGATGAACCATTTGAGAGAATCACAT
ACAGGATATAAATGTGCATATATCTTCTGTAAAATGTTACTCGGAAGAAGTACATGTTCTGTTTTGTATTTCTTTTTTCTCTGTGAATGAAGCCTAGTGG
CCATCCAACTTTTTTTTTTTTTTTTTAATTCTAAAACAAATTTTATTAATAAAAATTCGAGGAATTATACAAAATCAGAGGACAAGCGCGCTACAAACTG
GGCTACATTACTTTTTCTATGTGATTATTAAAAAAAAACAAACAAAGGATGAGGAAATAGTTGAGTTCTTAGTGGACCTAAGAGCATGATGGGCTACATG
TTGGTTAAATACTTAAATGGGCTTTTATCCAAATGTAATGTTTGGGTGTGCTAATATTGCTTCAGGTCTATCTTAACACAAGCCTGAAGGCCCAAATAGT
ACGCGGACTAACCACCGCATCGTTACTCTTTCTTAACGCCACGCGACCCAATAACGCTTACATTATAACGCTACGCGGACTTTAGAAATATCAACGTCAT
TCCAACTAAGTGCTGCTTTATTTTCACGCTACGCGGAACACTATATCAACGCCATCTGAATTTAGCAGCTTTATTCCCACGCCACGCGGATACTAAATCT
ATAACAACTCAAGTTGAAGTAGCTTTATTATGACGCCACGCGTACATCCAAATTGACGCCACCAAAATGGCGGTGCGTTATTATCACGCTACCGGTACTA
TTATATCTACCCAAACATACTGTACATGAATTCCTCGTGATCTTGTTGAGCTTTGCTTTCGTTTACACAGGTAAGTTTCTCTACTTAGCTTAATTTCTTC
TATTCTTTCGCTTTCTTCTTCGCTATTTCAAAATTCTTCAATTGCGAATTCGTCTAACTTTCAATATTTGTTTGAAGAAATCCTAGGGTTTGTTACAGTA
ATTCATCTTTAATGGTGGAAGAAAGAGAAGTAATGATAACCGAAAAGGCATTCCTCCGGTGAAATATCTGTAAGTTTGAATCTCTCTCTCTCTCTCTCTC
TCTCTCTCTCTCTCTCTCTCTCTCTCTCTCTCTCTCGTAATTGTTTCAATTTATATTTCACTTGTTGTTGTTTTCAATCTTCGTTCAGTGAATTCATAAG
AATGCCACAGTTCAATTGTTGTTTAAAGTCGAATCTTTGATTACAATGCT

>Solyc05g052600.2 | SL2.50ch05:62807839..62811226 forward
CATGTTTCAGAAAAATCATGGACTAATACATACGAAAAATTAATACAATTATAAATTTCAATTTCGTAATTTCAAAAAAGTGATATCTGATATTTAAAAG
TAATAAATATCATTAACAGACCGTCACCCATGGACACAATTTGAGCTCAAAACGACTCAGTCACACAAATTTTGATGAATTTATGAAGTAATGCACACAA
AAATCGAGAAAAAACTAAAATCTTATTTCATGACACATAAACTCCAAAATGCATGTCTTTCAAAAATAATGCTATTAATAAGTAATTACCATAGGATCTA
TAAAATTCAAGTCAAATAGAATCAATCACATATTTTAAAAAATTCATAAAATAATACATATAACAATTCATATAATTCTGAATTCTATAAATACTTATTC
ATATTAGATATTTATATTAAAACAACTTAATATACAATGATTAGGTAATTCGTTTTTGAGAAAATTTTAGAAATAACAAACATAATAGATAGTATTGATA
ATTGCGCTCCATAGCTCCGTTTTCTATAGAGGTTGCGGTTTGTATATTTATTTCCGTTTTTATATTTCGCTTGCGAGAATATATAAATAATGTAAGTATA
TAGACATTCTGTATTTATACATTTAGGATTTTTCAGAACTTCGTTCATATATTTCGCTTGTCAATATACAAACAAGGTAATTTATAATGATTTTTTCATA
AATCGTATATAAATAGCTACGGTAAACATAAACAAAATACTGAATTTATATGATTACACACCGAATTATGCAAATTCTGAATTTATAAAAATCAGGCGAA
TAACAAGAATTGGAAAAACTATAGCCACAAATTACTAGTTTCTCAAACTGTAGCTATAATCTTAATATAGGCTAAATATTTGTTATTTTATACAATTTCC
CCTTTCGTTTTTGGTAATTATATTAATATAAAGATTACCTACACCTTTATTTGGGCTTTTTTGTTATGAAATCTTCTTGCTTAACTATTTAAGCCCATTG
GACCATCTTGGTCCAATATTCACAATCAAAAAAATAAATGTTAGATGAGTTTTCACAACTTGAACATAGGGAACAAACTTGAGTACCCACTGGAATATGT
AGCCTCATGTGATAATCCGCCACATTCTAAAGATTCGTAAATAAGTTATCAAATACAATATGATATACTTAGTAGAAGTCTAAGTCCGTGACACTAAAAA
GTCTGTCCTCGGTTAACAACCTTCTTTGCATAGCAAACCAAATAATAAAGTTGTGCTTAGATTGGGGAGGTGCTCCTCATATAACCTTTTTTTATGCTTA
TCCTTTTAAATTGTTGAGATATGACAAGTATTATGTAACGATAGAAAACAGTATAAATTCAGATATTATATTCATCAAAATAATACAGTAAAATAAAAGT
ACGATGTAATAATATAACAACCATCCATTTGACAAGGTGTAAGTAGGTAGAGAGACATATATAATCAGATATCTTAATAACAATCATTTTCTATAGATTT
ACCTATAAATAGCCTAATTTCTTTAAATTTCAATTTTCATATAATATTATATTATTCTTTATAATAACATTTAGTTATCACAATTAAAAAGTATCAGAAG
AAACGACTATATAATCTAAAAGTTTGATTGTTAGTAGCTTGAATAGATGGTACTCAAAAACTAAATTTCATTTAAAATGACTTGAAACGAAGTTGACCCA
ATTAACACGAATCGTTTAAACCAAAAAAAAGCATGATAGGGCTATGTCAAGTTGCCCAATAGAAACAAAATGAAGAAAGGTCATTACTCAATAGAAACCA
TATCTCTTTAGTAACAAAGATAATTGAGTCACAAAAATATGAGTGATGGTCATTAATCTCACCCATACCCCCTTTATATCAACCTATCTATACAAATATC
ATCCACGTGGCAACGTCTCATTAACTACTTATCTAATACCCCACCCCCACCCCCATAGACCCCATGCCCCAAAAAAGTTAGAGGCTAAAACTAACTCAAC
TATAGCAACAACTTTGAGATAAAAATTTTATATTTGTTCATTGTTTGATATTTTGCCCTCTCCATTCTCAAAATTCTTAATTTTAAACACACAAAATGGA
GACTGGTGTTACATGTTGTGCAAGAGTAACATCTCTTCTCCCAAATGTTTCATCTCAACAATACTCAACTTCAATTGCAACTTCAAGATCCATTTCCCCT
TCATTCAACTCAAGGGTATGTCTTAATTGATTTCCATTTGATTTTTCTTCATTTTTCTATACTAATTAAATAAATTTAGGACACTATCATAAATTTCAAA
AATATCTTGGATATAATGAACTTGTACATCTAAACAAAGCAAGTATAGATGAGCTATAAGCAACGGTAGAGCTATGAGTCTTGTCGCACTATAAGAAAAA
TGTGAATTACATGGAATTTTTCTAGGAATTAGTATGCAAATGAAAATTTGCAGGAAAATAAGTTTCATACGAATTTTCATACTAATCTCCGGTAAAATTA
CCATTTAATTCAAAGTTTATTGTGGTCTATGGATTTGGCATAGCCTAGTAGCTTTGACTTAGACCTTAATCTACTTATTATTATATGTATAAATAATTTA
TTAAGGACTCTTTCCAAGGACTTAGAATTCATAACTTTAAAATTCTGAATTCGCTTCTGTCTTTTTAAGTATGACATGAGATTCTTGCAGAGTTTGAAAT
CAAGCTCATTATTTGGGGAATCATTGCGCGTTGCGCCTAAATCATCACTAAAGGTGTCTAGGACAAAAAATTCTTCTTTGGTGACAAAATGTGAGATTGG
TGATAGCTTGGTAAGTTTGATCATGTTTGTTGACTAATCTTATTTAATGTAATTGTTATACAAGAAATTAATGAGAATGACTTGTTATAATTGGTGTATT
TTATAGGAAGAATTTCTTTCAAAATCAACCTCAGATAAGGGGTTAATCAGGTTAATGATGTGTATGGGAGAAGCATTGAGAACAATTGCCTTCAAAGTCA
GAACAGCTTCTTGTGGAGGAACAGCTTGTGTCAATTCTTTTGGTGATGAACAGCTTGCTGTCGATATGCTTGCCGATAAGCTTCTCTTTGAGGTACAAAA
CTATACACTGGCGGAGCCAGGATTTTATTTTTCTTATAAAAAAAATGCATGTATACACATTCGCAACGTGTGAGCAAAAACAAGTTTTTGGACCACCTTT
GATATTATACTTGATGTCAAGGGGATTCAACCGTTTAAATATGTACTAAACGATTTGTTTTTACTTTACTTATAAAGTATAATTTATCGATGAAGGGATT
TCAATCAAATCACCTTTAGTACATATTGCTCCACCCTATTTGACAAGAAGAGGCTTATGCCTATTGCTACTTGATAAACTGATTCTCTACAATGTGCGTT
ACTCTCTCCGTTTCAATTTGTTTGTCTTATTTTCCTTTCTACTTTTTAGTCCGTTTTAAAAGAAGAACGTCTCTTCTCTTTTTTGACAACTTTGTACTTC
TAACTTTTCACCTGACATGTTTAAAATCACTGGATTAAAGGGGACATTTTGGTACATTTAACGTATTTTTAGTTTAAAATCACAATATTCAAAAATTTTC
TTTACTTAAACTTCGTGTCAGGTCAAAACCAGACAAACGAATTGAAACAGTGGATGTAATTCTTATCTAAGTTTGACAAAAACTTGTTCTTTTGATTGTT
GATGTGTAGGCCTTGACATATTCACACTTTTGCAAATATGCTTGTTCTGAGGAAGTTCCTGAGCTCCAAGACATGGGGGGCCCTGCTGAAGGTTAGCAGA
TTATGTAATTCGGAACAACTTACGACTTGTTTGATTATACACTAGAATTTTTTGAAAACGTCAACTTTTTTTTTCAAGTAAAATGCATGTCTAAACAAAA
TGTCAACTTTGAAATACCATTTTTCGACTTTTTAACTTCAAGTACTACTTTGAAGAAACATAATAGTATTGAAGACACTGATGAGTTCTATTTGTATCAA
ACAGGAGGATTTAGTGTTGCTTTTGATCCACTTGATGGTTCTAGTATTGTGGACACGAACTTTACAGTTGGAACCATCTTTGGTGTATGGCCCGGGGATA
AGTTAACCGGGATCACAGGAAGAGAGCAAGTTGCAGCAGCTATGGGAATATTTGGACCGCGAACTACATACGTTCTTGCTCTTAAAGATGTTCCCGGGAC
CCATGAATTCCTCCTCCTTGACGAAGGTTTGACATACATCGATTTGTAATAGTTTAGACTTTTCTTGCTACGAGTTGTCTCAATATCGATGCTTGTTTAT
GTTCATAGGAAAATGGCAACATGTTAAGGATACAACAGAAATCGGAGAAGGAAAGATGTTCTCCCCTGGAAATTTAAGAGCCACATTTGACAATCCTGAT
TACGCCAAGGTTTACTATCATTTCTCGTATTTTTGTCTTCAATTTCTTATATCTGTACTCGAATGTGTGTTTGTACAAATTGCATTTCTTACTAAAATGA
AATTCCGCGTTCTGACTCTTGATTCTTGATAACAGCTGATCGAATACTATGTGAAGGAGAAATACACCTTGAGATACACCGGAGGAATGGTGCCTGATGT
AAACCAGGTATGTGTCATCTCTTTTCTCATTTTTTACTCGTTTTGCAAATATGTGATCAGGAGGCAGAGGCAGAGTGGTGCAACGGGGCGTTGAACATTA
TACTAAATGATTCTTTTTACATATATATGTATAAGTTGTTGAATTCCCTTCTCGATTTCTGACAGATAATTGTAAAGGAGAAAGGTATATTCACAAACGT
GACATCTCCAACAGCTAAGGCGAAACTTAGATTGCTGTTTGAAGTGGCACCGTTAGGATTCTTGATCGAAAAAGCTGGAGGTTACAGCAGCGATGGGAAA
CAATCCGTCCTTGATAAGGTGATCGTTAATCTTGATGACCGGACTCAAGTTGCTTATGGTTCCAAGAATGAGATCATTCGATTTGAAGAAACACTCTACG
GTTCATCAAGGCTTAAGGCTGGTGCACCAGTTGGTGCTGCTGTTTGAGGCTTGAGAATGCAGCAGCCCTCTCGTAAATCGTAATGTTTGTTTGTGTTTCT
TTTCGCGCTTTCTTTCTAGAGCATCGCGAAAATGCTGTTCCATCAGGTTGTAAAAGGGAGATAGGTTAAAGACAACAAGGTCTTGTTAAAGAAATGGGAA
TTGGAACATTTTTTTTTGTATATTGTTGTTTCTATTAACTGGTGTTCAATATGCTGGATTTCAGATATAAAAGGTTAAAAAAAAGACAAATAATTTGTAG
TATTATGTAAGATAAATTTATGTATTACAACTTGTCTGATTATTGCTTCATTACTATTCTAATATATAAAGTTCGATTTCAATCATAAAGTTGTTTCCAC
ATGCCTATATGTTCGCGGTTTTGTGCACCCTAGAAATCATAAAATTGTCTCCGTATGACGTATAAGTTCTTGGTTTCAATCATAAAGTTGTCTCCCCACG
ACCTATAAAAGTTCATTGATTTGTGGGGCGCGAAAATCATAAAATTGCCTATGTGTGACGTATAAGTTCACGGTTTCAATCATAAAGTCGTCTCTACATA
ACCTATAAGAGTTCACGGTCTTGTGAGCATCGGAAATCATAAAATTGTCTTTGGTTTCGAGTTTAGACTAAAGAAAGGGTATAATATCATCACGCCAGCT
AGGGGTCAATGACCCACAAGGTCACGATTTTGTGGGCCTCGAAAATCATAAAATTGTTTCTGTGTGACGTATAAGTTTACGGTTTCGAGTTTAGAATAAA
AAAGGATATATTATAATCGCGCCAGGTAGGGATCGGTGGCCTATATGTTCACCGTTTTTTGGTCCTAGGAAATGATAAAGTTTTGTCGGTGTGACGTATA
AGCTCACAGATTTTTGGTCTTAAAAGAAAAAGTTGTATATGAACCGCGCCAGGTAGGGGTCGAACCTACGACTTTCTGCTTAGGAAACAGACGCTCTATC
CACTGAGCTACAGGCGCTTGTGGTGTATTTGTTTATTGCATATTGTAATTAACTACTATATAATTTAAAATGAAAATTAGATTTTCATACAGACGTTGAT
ATGAATATTTCTCGTTTATAATTTAGTTAAATATAATACACTCTCCGTCCATTTTAATTGTCATATATTATTAACTACACTCCTTAAACATAACAAATAA
AATGATAATTTTATTACATTAACTTTAGATATTAGAAATCACCGGTATTCTAAATCAATATACATATTTTATGTTTTTTTTTTATAAATTCGGTCTAGAG
CGATTTCATTAAATAATTTTGTGCTAAAACACATGAATTACATATTGCTCACCCTAATTCTTACGGAGAGTCTCGTAAAGTTTTCTCA

>Eucgr.J00242 | Chr10:2543294..2546445 reverse
CGTCCCCGCCCTCCGCAATCTCCAGTCCGCGCTCCGAGACCTCGGCATCCGCGACGTCGCCGTCTCCACCACCTTCTCCTTCGTCAATGTGATGACGACC
ACGTTCCCGCCGTCCGCGGCCCAGTTCCAGGAGCCCTTCGCGGAGGCCCTGATGAAGCCCCTGCTCGAGTTCCTGAAGGACACCAACTCTTCTTTCATGG
TGAACATCTACCCTTACAATCTCTACCGGCTTCGCTGTGAGATTCCGCTGGGGTTCGCTCTTTTCCAGGAGCACCCCTTCATGTACCGGGACGACTTGAC
GACCGGGGTCCGGTACCGAAATCTCTTCGACATGATGGTCGACGCGGTGGTCACGGCCATGGCGGTCGCGGGGCACGAGAACATCCCGGTGATTGTGGCC
GAGACAGGGTGGCCAAACTCGAGCCCCGATGCAGCAGAGATCGACGCCAACGAGCACTACTCCGAAATGTACGTGAAGGGCCTGCTGGGGCACTTGAGGT
CGGGGCAAGGAACGCCATTAAGGAAGGAAGGCGTTGCGGAGGCTTACGTTTACGAGCTGGTCGATGAGGAAGCAAAAGAGACGACGAGCAGCCAAGCTCG
CGCGAGGAACTGGGGGATCTTGTACGCGAATTTGAGCGAGAAGTATGAGGTCCAGTTCTCTTGTGCCGCCCGCTATTGTGAGTCGTTGGAGGAGCTGTTG
ATTGGGTTCGTGTTGATGCTGCTGATTCTGGTCTGGTTGATATGGTATATACCGAATTCCCCATGGTGATTCCGTTTCGATTGGGGTTTGATTTCGTTCT
TGCTCTTTCTCTTCGATGGAGCGCGTCCCTCTCGAAGAAGATGATTTCTTCACGTCCGCGTTCTGGGTTTGAATCTTTGATCGTCTAAAGCACTTGCAGC
CGGCCGATTCTGCCGTTTCGTTTTTTCTCTGTTCTTATGATACGATCTTGATCTTGATCTTGATGTAGTTCTTTTGTTCTTTTATGGGGCTGCTGGATAT
GTTAGAGATGGATTTGAAATCAGTGGTAATCGGATGAGAAGTGGAGTGATCTGGGATCTTGCTCGATCGAGCAAATTCTTTTTGTCTTTCCTTTCTTTCG
CTAGCGAGGCAGAGAATTTATCTTGTTCTTTTCCTTACTGTTGTTTAGCTCGGAGCAAGAAGTTTCTGCAAATTTTAACTGAATGCCATGGCACTGCCGC
TGTTACTGGTTTCCTGAATGCGAAATGGGTGGAGTCGAATCGAATTTTTCGTAGCAGTACTTGAACTCGAAGTGGGAATTCGGAAGATTTATGCATGCCA
TCGAGAGTGTGTGGTAAACTGCAATGCCTCGCAAAGCTCGAATCTTTTTAAGTAGAAGAAGAGTTGTATGCGCAGGCAAAGCATATAATAAAAACCGGGC
ATTGCTTTGTGCTTAGCGTGATAGACCGGCGGCCCCAATTTGAATTTGATTGAAGATAACCTGGGCTCAATGCAGCATAATGCGAAAGAGAAGAGACCGA
TTGGAGTTTTCGCTAACCGCAGGGCAAAGAGGTGATTTGATAAAAAGCAAAACCAAGTTCAGGGTGAAAGAGGACCAGTAAACTTTTATCAGAACTCTCC
AGTACTAATGAGCTAATAATAGTATTAAGCCTTAATTAACGGGCTTAATTAGGTTCGAATTATTGAGTGAGTCTGACGTATAATCTGTCCGCTGTTGCTT
CTAATAAACTCAGCACTTAATCCGAGATTTAACAGTCGCTAAATCGTGGCCGCAACCTCAATGGACTCTGTCCTAGAAGTTAAGAATCTTCACCCTGGCT
CTTTATGTAAGAAGATATTGGCTGGAGCTATCAAAGCAAGGAGACATCCAGGTAAATTATGCAAGAGCCAATTGCCCATATCACTCATTATTGTTGGCCT
GGAAGCATTAGGCAGATCAATAGTAGAGGAAACCTAAAAAGCCCTTTTAAAGTCAAATTGAATAATGAGTTAAATGAAACTCGAAATTTGCTGGAGATCC
CGATATCATCCGGAGCTAGGGAAAGTTATTTTCGCAATTACATACCCTTTCAGTTCTTTTCTTTTGAGGGCACGTTTTCGTTTTTGTTTGTTAGTAGTTA
TTCACATCATGTTATTCACATCGTTCCGATTTTATCGGATGTTTGGAAAAGGGGCACGTCCTGCCAACAACACTAGGATACAAATTAGGACTTATAGAAG
GAAGGGGAAATTCACAGTTGCAGTGTCCGGCTTGCTTGATATATCTTCCTCGTCTGTTCATGACCACAGAAATAATGAGCGATGGTGGTTGATTTCATGT
TTCATCGCCTCCTATATCGCCTTCATTTCACAAAAAAAAAAAAAAAAAATACGAATAATATATAAAAAAATCTGAGAATGCCACGTGGCAGCTGACGGCG
AGCTGCTTATCTTCTGTGATTCAATCCCACCCATTCCTTTGGTGTTGCATGTCCCAAGAAGGAAAACGTTAACCAGCTGAGAGTAAACTACTCTCCCAAA
GCTCAAGCCAAAAGCAGAGCTCTTCTTCTTCTGCAGATTTTTTTCTTTCATTTCCTCCAAACCAAGACCTGAAGCCTAAGGCTCTCCAGCATAGACATGG
AGACCGGCGTCGCGTGCTACGCTCGTGGGGCTTTCCTTCCCGCCAAGCATTCCACTTCTCTCGTGTCTCCGCATTCATTATCTCCATCTTTCACCTCCAA
GGTATCTGATGTTTCATCATATGAACGTGTTCGACGATTTTCTGTCGATGATTCTTGCTTGCTCTTTGTTTTCTTGATTGAATGGACTCAAAAGGGTGTA
TGAAAGTACGATAATGAATGGCAGAGCCTGAAGTCAAGCTCCCTGTTCGGTGAATCGCTGCGAGTGGGGCCGCCGAGGTCGTCCCTCAAGGCCTCCAAGG
CGAAGAACTCTTCTCTCACGACAAGATGTGAGATAGGGGATAGCTTGGTAAGTACTAATCCTTTTCACGAAATTGGGGAAGTTCACTGAGTAAGGTTGGA
TTGTTGTGACTGACTTCAATGTGTGTGTGATGTGAATATATTTTGCGTAGGAAGAATTCCTGAACAAGGCTACTCCAGATAAAGGGCTGATCAGGTTGCT
GGTGTGCATGGGTGAAGCGATCAGGACTATCTCTTTCAAAGTCAGGACGGCTTCTTGTGGAGGAACGGCCTGCGTCAACTCCTTCGGGGACGAGCAGCTT
GCAGTCGATATGCTTGCTGACAAGCTCCTTTTTGAGGTTAGGACTAAACCTTTTCCTCTATGGCTCGAGTTTCTCGCTAATGCTTTTGTCCAACTGTTCT
AGGGGCAATCCTGAATTGTTACGGTAGAGATCTGTTTAGAAAGGCTGTAGATGAAAGAGATCATATACCCTGCAATAAAACCATACCACTTGACAAAAAT
TTGCAGCTAGCTCTTTCTCTGATAAACGGAGTTGTTTCGAGAAAACTGCGAATATGTAATTATTTCAATGTTTGATGCAATGATACTACCTACTCTGCTC
TTTTAGGATCAGTTCACCTGTTGTTGCAGTCTAATATTAATTAATTTGACATTTAGTCTTGAAATTCCAATGCTTCTGCAATTGAGAATGGTATCGTGAA
TTTCACTATTAGGCCCTGCAATACTCACACTTCTGCAAATATGCCTGCTCTGAAGAAGTCCCTGAGCTCCAAGACATGGGAGGCCCAGTCCAAGGTCTGT
CAATCTCGCTCGTCACAATTACCGACCATACAGTTTGATTTGAGACCCTTTTTATGAGCGTGTGAGAATTTGTAACAGGTGGGTTCAGCGTTGCCTTCGA
TCCCCTCGATGGTTCCAGCATCGTCGACACGAACTTCACCGTGGGAACCATCTTTGGGGTCTGGCCTGGAGACAAGTTAACTGGGGTCACTGGAAGAGAT
CAAGTCGCTGCGGCCATGGGCATCTACGGGCCCCGAACAACATACGTCCTCGCTCTCAAAGACTGCCCCGGGACCCATGAGTTCCTTCTCCTCGACGAAG
GTTTTCGGTCATCACAATTCTAGAACTCGCGAGCATTTCATTTAACTTGTTCGCCTATATTTCAAGTCCCCCCCTGAATGAGCGTAATTTCTGTCAGGAA
AGTGGCAACATGTGAAGGACACAACTGAAATTGGTGAAGGAAAGATGTTCTCACCTGGAAACTTGAGAGCCACATTCGACAATCCCGATTACGGCAAGGT
TAGTGCTCTGTGTTCCTTTCTTCGCCCCCTGCACGAATATTGTATCGGCAATTCGTGACGAGGGCTGATGCCGATTTCGGTCGTCGAGACTCGAGACTCC
AGATGTCAATAACAAACTTACTCATCCTTGTTTTGCTTAATGCAGCTAATTGAGTACTATGTCAAAGAGAAATACACATTGAGATACACTGGAGGAATGG
TCCCAGATGTCAACCAGGTTCATCCTCTGATTTGATTACTGCAATGTGAATCAATCCAGTTTCATTGCCACCAAAACTGGGCAAGCTCAAGGATTTGATC
TTTCTTTCCCCCTTTGGTTTTCTCAGATCATCGTGAAGGAGAAAGGTGTCTTCACCAACGTAGTGTCGCCATCCGCCAAGGCGAAGCTGAGGCTGCTATT
CGAAGTGGCTCCGCTCGGCTTCTTGATCGAGAAGGCCGGAGGTTTCAGCAGCGACGGCAAGCAGTCTGTCCTGGACAAGGTGATCATTAACCTGGATGAC
CGGACTCAAGTCGCCTACGGGTCCAAGAATGAGATCATCCGGTTCGAGGAGATGCTGTACGGGTCGTCCAGGCTTAAGGCGGGGGTGCCCGTCGGAGCCG
CGGCTTGAGGGAGCTGGGGGGGAAGATTCCGACCCCGTTGGCTTTGTATTTATTGGATGAAAACTCGAGCTACTTTGGTCACACGAAATCACAGGATAGT
CGAAAGCAAAAAACGCTCCTGTAATTGCTTTGAGACTCACAAATTTTACGAGCTAAGATCATTATTTGTTTAGTTGGATGAATCCGATCGACTGAATGCT
ATTCGAGAAGTTCATTGCTTGGCGCTTAACCCTCAAATAACACGATTAGGGACATTTTCCTGTGCATGGAAAGATTCAAGCAGCTGTTTCATGTTGTTGC
ACTGCAGATTTCCTCAATACGTGAAGAAGACGAGAGAGTGAAAATGAAATTTAAAAAGAAAACAAAAAAAAAAAAAAAGAGAAAAAAAAAAAGAGAAAGA
GAAAAAAAATTAAAAAATTAAAAAATTGACGAGAAATGACGCGCCAGGTAGGGGTCGAACCTACGACTTTCTGCTTAGGAAACAGACGCTCTATCCACTG
AGCTACAGGCGCTTGCTTGCGTATGGTTTTGTTATAAAACATATATTAATGTGTAATTTGCAGTTCCACCATTTCTCCTGCAATAAATATCACGGATTCG
AAACGTGTCGTAAGCAAACTTTTGATCAATTCGTGCTTTTGGTATCTTTTATTGTTTTTTTTTTTTTGGTAAAAAAGGTATCTTTTATTGTTGTATGTCA
AATTATCTAACGGTACATCGATCTAATTAAAAATTCAAGAACTTAGATTGACATATATGTATATGAATTCAAGAATCTAAAGTGAACTTTTATTATATTT
TCACCAAATATTTAAAAGGGTATCAAGAGTAAAAGGACCAAAGAGTCTTAGTTATTTTTAATTTAAGTAACTCAGTATGGTTGTAGCCTACAAATAAAAA
ACCCTTTGATCTCACGTCGTTTTGGATAGCAACAATCTTAATCGCAAACAAAATTATAGAGAAGTCTCATCCTTAGAGCAATAAGACATTTTTGTATTCG
AGAATTATCTAGTAAGGCAAGAAGAAGCGTATGACATCAATACCCATTTTACACATATCTACAAGAGTTGCACATCCCAAAATATGTGTTAAAAAATCCC
GAGATAACCAAGTTCATGCATAATTTGTGATCATGTTCCTCTTATTTCATATGAAGTTTATTAAATCCGACTTTATTGTATAGTCAACAACAATATGATT
TGAAATGTCCGTGTGTAGTTTTTGTATTTGAGAATTATCTCTATATGACATTTTTGGCCTTTTCTTATGACCTCCATGTTAGGTGATAAATTCAAAATTG
ATGGAAAATTTCTCCATATCAAACTCTTTCTAACTTGATTGACATGCCTTGT

>AT3G55800 | Chr3:20709386..20711640 forward
CGAGTTACGACCTCTTCAACTGAATCTCGCTTTCTGATGCCCAAAAATCAGAAAGTTACAATGGGTTTGTGCACAAAACTCTACTATAGCGCTATACTGC
TATTAGTTATACCATACTAGATATAATAAGTCAACGTCAATGGTCAGAGAATCAATATCCTTAGTTGCTCTATTAATAAGTATGTACTACCAGTTCCATA
AGATCTTCGACGAACCTTACAAAATCTGGTATGTAATGTGAACTTCCTTAAACATAGTTCAAATAGAAACCAAATTCCATAAATCAACTAATACGTTAAA
TGTGAATGCATTTTACATTTTTCCTGGGTTACGTTAGCCAACACTACTACAAGAGTTGATCAACATTATAAAACCTAGATTGAATAGTCAAGGCACGAAA
CTTGTGCGTCTTACCAAACAACATTAGTATTAATTTAAAATGTTTGGGAAAAACAAAAGATTCAAGTATTCAACCTTTGACATACACAAACAAAATTGAA
TTTATACGAAAAAAAAAAAACAATTTCGTATGAAACTCAATGAAGAAAGTTTCATTCAAAACATAATGAAGAAAGTTTCAAAATCCACATCTGATATGTG
AAGATTGACGTATATTTGATTTGTGGTTTCTATTTCTAATTTGCCATTTCAATAAAACGATTGGATATGCAAGGATAAGTTTGACTTCAACATCTTGCTT
CGGTCCGGACCATTTTCCATTTCTTTTTCTCAGAGGTAAACTAGAATAGTTCTTGAAAGTTATCATAATATAATAGTAATAATAAAAGTAAAAGATTGAG
ACGTTGGCGGGATGAAATTCGTATAAATAGAGATGTCTATAGGTGAATAACACAAACACATCTTGTTCTTTTTGAAGATAAACGGAAAAAAAAAATGGTT
ATACACAAATCAATTACCCCAATCGCTCTGATGTTACTATTACTACTAGCGATCCATGCACATATTCAAGTCGTTGGTTCAACCACTGTAACCTCTGTCT
CACTAGCCAATCTGAAACATGAAACGTCTTCTGAGATCAATTTTCCAGTTTGGCGTCGGGAGCTTCGCGGTGGCGGAGGAGGAGGCCGTGGTGGCGGTGG
AGGTCATGGTGGAGGAGGTGGTGAGGATTTTGGTAACGGATGTAGAAGCGATGTTCTACAAAGTTTCTTGTTCATGGTTTTTATAAGTTATTGGCTTTTA
GTGTAATATAACTGAATATTGTATATAGATTTTGATTATGTTTTCAGTGTTACTGTTTGATTTGCTGTAATATTGGTTTCACTTTTTCTTTCATATCCTT
TTGTATTGTGTATTAGGGTTTATTCTGTGTCTTGCACGGACGTTTGTGGATTTTATTGTTATATTTGTCAATGCTTATTTAATATGTAAAATTATGTAAT
AAACTAAAATTATTTATGGTAAACCAAATAGCTTTTTTGTGTTTAGTAGGGATTCTAGATCTTTCTCAAAGTTTTGAATTTAAAGATCTCTTGGTTCAAA
TCCATTGTGGAAAGGTTTATGATAAATGTTGGTAAAGTTATAGCCGTATGAGAGGCTATTGAGAGCTATTAGCCATTAATCAAACTAATGAAAATCAATT
TACAATAACCAAAAACTGAACAAATGATTTTTTTTTCTAAGTTAACAAAAACTAAAATGAAAAATATGTAACAAAATCTTATAATATTCCCTGTCATTCC
TTAGATATTAATGAGGAATCTTATGACATTCCAAAAATGTATATTTAATAATCTTTATAAATTTAAAATTATTATTTAAATCAAAAAATCAAAGTGGTGC
AGCGGAAGCGTGATGGGCCCATAACCCACAGGTCACAGGATCGAAACCTGTCTTTGATATAATCTTTTTTTTTTGGCAGATATATTTTATACAAAAATAA
ACAACCAAATGTAATGTTAACTTCTACTTGCATAGCCACACAAATATAATTTGGTTTGTATGTCATTGGTGATGTAAACTGAAATTGAAGATAATAGAAT
CTCATAACCACACAAAAAATGAATGAACGCAAATCAAAGCCTCTCAACACATCTCTTTGCCTCGGTCTCTCTCTCGCCCAATTGCCCATCACCAGAGCTT
AATCATATCTTCTTCAGTTACTGCCACGTGTCACTCTGACCGTGAACAGCCTTTATCTCTTCCAAGTCCACTTGTGTTCTTGATTATTTTGTCTTCACCA
TTCTCTCTACTCAAAGCTCTTCTTCTTCGATCAAAAAACCTCGAGCTTCTAACAATGGAGACCAGCATCGCGTGCTACTCACGTGGGATCCTTCCCCCAA
GTGTCTCTTCTCAACGATCCTCTACATTGGTCTCTCCTCCTTCCTACTCCACATCCTCCAGCTTCAAGGTTCGTTATCCTTTGCACTTATGCTTATCTTC
AGTGTAGGATTTGTTCAGTACTAGTGATTACTAATTGTAATAATTTGATAAAAGCAGCGTCTAAAATCGAGCTCAATCTTCGGAGATTCACTACGATTAG
CACCAAAATCGCAACTTAAAGCCACAAAAGCTAAGAGCAATGGTGCTTCAACTGTGACCAAATGTGAAATTGGCCAAAGCTTGGTTGAGTAACACAAAGA
CTCAATCTTTATTCAAATTCTGTATTATGAAGATTCCATCTTTCAGTTAAAGTTTCTTACTTTTGAATGTATAGGAAGAGTTTTTGGCACAAGCAACTCC
TGACAAGGGATTGAGAACTTTGCTGATGTGTATGGGAGAAGCATTGAGAACAATAGCTTTTAAAGTTAGAACAGCTTCTTGCGGTGGAACAGCTTGTGTT
AATTCCTTTGGTGATGAACAACTCGCTGTTGATATGCTTGCTGATAAGCTTCTCTTTGAGGTTTTTTGTTACATTTTGAATTAACTTATGTCATAAGCTT
TGTATCAGAAAAATGGTTCATTAGGTTTTGATTTGTGTATTGGTTTTATAGGCTTTGCAATACTCGCATGTGTGCAAGTATGCTTGCTCTGAAGAAGTAC
CTGAGCTTCAAGACATGGGAGGTCCAGTGGAAGGTTGGTTTTACATAAACTTAACTAACATTTCCGCTTCTTTAAATCGCGCGAAAAATAGTTATCGAAA
GAATATGAAATTTATTTGGACAGGTGGGTTTAGTGTTGCGTTTGATCCATTGGATGGATCAAGCATTGTGGATACAAATTTCACTGTGGGAACCATATTC
GGTGTTTGGCCTGGAGACAAGTTAACCGGAATCACTGGAGGAGATCAAGTGGCTGCAGCCATGGGAATCTACGGTCCACGAACCACTTATGTTTTGGCTG
TTAAGGGCTTTCCAGGAACTCATGAGTTCTTGCTTCTTGATGAAGGTTTTGGTCTAGTCCTGTTTTATCAAGATTCCTTCTTTGGTAAGCTTTTAAACTA
AGCTCAAAATTTTGCCTCAGGGAAATGGCAGCATGTAAAGGAGACAACAGAGATCGCAGAAGGGAAAATGTTCTCACCAGGAAACTTAAGAGCCACATTC
GACAACTCCGAATACAGCAAGGTTCTTGCTTTGGATCGATCTAACTTTAATCTTTGCTCAAATCTAATCCTCACTCTGAATGCTTTTCTTGTGAAATCAG
CTGATTGATTACTACGTGAAAGAGAAATACACACTGCGATACACCGGAGGAATGGTTCCTGATGTTAACCAGGTTTGTTCTTCTTCAACACTATAACAGG
ATTTTTTCTACTTGTGACTGGAAACTTGACTTTAGTAGTAACTTGGGTTTTTGGCAGATTATTGTGAAGGAGAAAGGAATCTTCACAAATGTGACTTCTC
CTACGGCTAAGGCAAAGTTGAGGCTGTTGTTTGAAGTGGCTCCTCTTGGCCTGCTCATAGAGAATGCTGGTGGATTCAGCAGTGATGGACACAAGTCCGT
GCTTGACAAGACCATCATCAACCTCGACGATAGAACTCAAGTTGCTTATGGCTCAAAGAACGAGATCATCCGCTTCGAAGAAACCCTTTATGGAACATCA
AGACTCAAGAATGTTCCCATTGGAGTTACCGCTTAGAAACTCATTCAAAATAAGTGAATGCATGTTTATTTTTCCATAAACCGGATAATCTACTTTTCCC
TTGGTTTATAAGAGAAGCAACAAAACTTGTGATACAAGTTTTTTTTAAAAATTATTAGTTTGGTTTGGTGTTAATCAAAATTTTAACAACTAAAAACAAA
TAATGAAATCTGTCTGAAACTTTATTATCATATGATCAAAAACAATGTTTAAGCCGAAATTAAAGTTCCATGACTTATTATTATTGAACCGAAAAAACTT
AAACCGAAATAAAACTTGATTACTCAACGCTCACTATCTTCACAACAGAGGAACCATCAATCTTGTGCAACGCCACAATCGAATCTCCATTCTTGCAAAT
TCCCTTCGTCTTCGCGAATCCGATAGCCAAATTAATCATCTCCTCCGTTGCATCTTTGTTTGAATCCCTAGCCGATGATCCCGTCGCCACCACCGGAATA
ATCCCACGGTAAATCAAACCACGTCTCGCCACATGAGCCACCGAGTCCGAGCACGACATCTCTATATCATTCCCTTGAGCAATCTCAGGCACAATCACCG
ACAAAATCGGAACGCTCGGCCTGTATTTAGCCACAAGCTCCGCCGTGTAACCGCCTTTGGTGAGAACGACGATAGCCGACGCAAAAACACTCTGTGCCGT
CGAAACAACTGAAGCAGCTAAGCTCTCGATCGGAGATAACGGTAACGAAAGCATTCCTAGGGTTTTCTTGTGGAGAATGTCGTAATCGATGAAATCCTCT
GCTTCTTTACAGATCCTTGACATTGTTAGCACGGCAGCCTCAGGGTGAGCTCCTGCAGCGGTTTCTCCACTAAGCATAACGCAATCTGTCCCGTCAAGAA
CAGCGTTTGCAACGTCAGTGGCTTCAGCTCTAGTCGGACGAGGAGATACTGTCATGGATTCAAGCATCTGTGTGGCTGTGACAACTGGTTTCCCAAGAGC
ATTAGCCATCTTGATCATTGTTTTCTGAGCAAGGAACATCTTTTCGATCTGAATCTCCATTCCAAGATCTCCTCTAGCCACCATGAAAGCATCAGAATTC
TCCAGAATCTTTTCACAATTCATGACCCCTTCTTGATTCTCCACCTTTGACATGAGCATGATGTTCTTTGAGTGTTCTCCAAGTAACTTCCTAACTTCAG
TTAGGTCAGATCCTTTACGAACAAAAGAAAGAGCGATGATGTCGATTTTGTTCGG

>Bostr.20505s0170 | Scaffold20505:772594..774877 reverse
TTCCTTTGTGATTAGGAATCAGTATTTGAAGGGTATGAGAAGAAACTTTCAAAAACTACTTTTTCGATTTTTGAAACCGCTAGACTACATGCCCTGATAC
GTATATTTGACGTGTGGTTTTTAATTTCTCATTCTAATGAAACGATTGATTTGCAAGGATAATATTTACTTCTTCAACATCTCTCTCATGTCCAGAACAT
TATTCAAACCTTTTCTCAAAATGTAAACTAGAATAGTTCTTGAAAGTTATCATACTAAAATAATAAAAGTAAAAGATTGAGACGTCGACCGAATGAAATT
CATATAAATAGAAGTCTACAGATAATTAACACACGCATCTTGTTCTTTTTGTAATTTGTGATAAACAAAACAAAAATGGTTATATACAAATCAATTAAAC
CAATGGCTCAGGCGATACTTTTACTCCTAGCGATTTATACTCATATCCAAACCGTTGGTTCAACCAGCGAAACCTCTGTCTCACTCACTAATTTGAAACA
TAGTTCGGTCACAAGAAGTAAAACGTTTTCTGAGATCGATTTTCCAGTTTGGCGACGGGAGCTTGCAACCGGTGGTGGAGGCGGGGGAGGCGGGGGAGGA
GGAGGTCGTGGGGGTGGAGGCGGTAGCAGCGGAGGTCGTGGCGGTGGCGGTGGCGGTGGTAGTGGAAGTCGTGGTGGCGGAGGCGGGGGTGGAGGCGGTA
GCAGCGGAGGTCGTGGCGGTGGAAGTGGAAGTCGTGGTGTCGGAGGTAGTGGTAACAGCGGTACGAGCAGCGGTGACTGCCTCAAGCACTATGGTTTGTA
CAGAAGCCTATTTTTAATCGGTTTATTAGGCTTTTTGGTTGTTGTGTGTTAAAGTTTAAAACATTAATTTTACAATTTTTCTAATTAAAAATTGTATATA
TATACATATTATGATTATATTTTTCTGGTGTCGATGTTTGAAATGTTGTAATATTCTTTTGTGTACATTAGTTGTTATGTTCAATTTTCGTTAATTTGAA
ATTATGTACAGTCTTGGCTTTATGTATACGTCAGCTGAAATACGAGGAATGAACTAAGGTCAATGCTTATATGATATTTATGATACAAACCGTTGATTCG
CTGAATATGATATTTGCGATTGATTTTGGTAGAGGAAACATTGCAATTAAGTAAGGATGTTTGAATGCCATTTTTTTGTAACACGTTCAAATCTCTCTAA
AATGGCCAAGTGATTTAGATATTGAACCGGTTTAGTGAGATGAGTAATGTGGTGTGATAACGATGTCATGAACTGAAATTATATATGGTAAAGTTGCTTG
TGTTGCCGTATGAGAGCAGTTAGCTAGCCATTAATATATAGAAGTAGAATGAATGAATAATCGATTTTAAAATAAATAAAATCATCAAAGAGACTACAAG
AAGAATAGTATTAATATTTATCTATTTTATGTATTTAACATTTGACAAGTTTTATCGCAATATAAGTTTATGTCTGGTAAAATACCATTTTCAACATCAT
ATTATATATATATATATATGTATATTTTAGTAATTATAAAATTAACTATATAACAATTTGTATAACCAAAAGCTGGGAAAATAATTATATAATTTAAAAA
ATAAAAAATAAAAAATAAATAAATAATGTTAAGAAACTACAGTATGCAAATCAATCTTCGAAAATAACTAAGAATATTATAATATTCCAAAATATATATA
TGTCAAGTAATATTTATAAATTTAAAGTAATACATTTAATCAAGAAATCAGAGTGGCGCAGCGGAAGCGTGGTGGGCCCATAACCCACAGGTCCCAGGAT
CGAAACCTGGCTCTGATATACGTGTATATTTTTTGCAAATAAATTTTCATACTAAAATAAACAACCATTTACTTGCATACACTATCATCTTGTTGGTTTC
TATAATCTTGGTGATGTGAACTGAAACAGGAGATAATGTAATCTCATAACACGATAAAAGAAGACCATAACCACACAAAAATGAATGAACGCAAATCAAA
GCCTCTTCTCTTTGCCTCAAATCGTCTCTCTCGCCCAATTGCCCATCACCAGAGCCTTAATCATATCTTCTTCATATACTACCACGTGGCACTCTGAGCG
TGATCAGCCTTTATCTCCTCCAAGGCCACTTGGTTTTTGATTTTTGTCTTCACCATTCTCTACACACAGCTCTTCTTCTTCTTCTTCGATCAAACCTCGA
GCTTTAACAATGGAGACCAGCATCGCGTGCTACTCACGTGGGATCCTTCCCGCAAGTGTCTCTTCTCAACGATCCTCTACATTGGTGTCTCCTTCTTCCT
TTTCCACATCCTCCAGCTTCAAGGTTCGTATCCTCTGCAATTATGCATATAACTTTGACTTTACTCACACACACACACGTGTGAGTACAGAGTAGGATTT
GTTCAGTACTAGTAGTGTTATTAATTGTGATATTTGATGTAAGCAGCGTTCAACAATCTTCGGAGATTCACTACGATTAGCTCCAAAATCGCAATTGAAA
GCCACAAAGGCTAAGAACAATGGTGCTTCAACTGTTACCAAATGTGAAATTGGCCAAAGCTTGGTAAAATCTATTAACAAAAAGACTCAATCTTTATTCA
AATTCTGTGTTAAAAGATTCGATTTTTGAGTTAAAGTTTCTTACTTTCGAGTGTCTATAGGAAGAGTTTTTGGCACAAGCAACGCCTGACAAGGGACTCA
GAACATTGCTGATGTGTATGGGAGAAGCATTGAGAACAATTGCATTCAAAGTTAGAACAGCTTCTTGTGGTGGGACAGCTTGTGTTAATTCCTTTGGCGA
TGAACAACTCGCTGTTGATATGCTCGCCGATAAGCTTCTCTTTGAGGTTCATTTTGAATTAACTTATTCCATAAGTTTTGTATCAGAAATGGATCATTAG
GTTTTGATTTGTGTATTGGTTTTTATAGGCTTTGCAATACTCGCATGTGTGCAAGTATGCTTGCTCTGAAGAAGTACCTGAGCTTCAGGATATGGGAGGT
CCAGTGGAAGGTCGGTTCATTTAAAATTAACTGACATTTCCGCTTCCTCAATTGTGCGGAAATAGTTATCGAAACAATATGGAATTTTTTTGGACAGGTG
GGTTTAGTGTTGCGTTTGACCCATTGGATGGATCAAGCATTGTGGATACAAATTTCACAGTGGGAACCATATTCGGGGTTTGGCCTGGAGACAAGTTAAC
CGGAGTCACGGGAGGAGACCAAGTGGCTGCAGCCATGGGAATTTACGGTCCACGAACCACTTATGTTTTGGCCGTTAAGGGATTTCCAGGAACTCATGAG
TTCTTGCTTCTTGATGAAGGTTTTCTAGAGTTTTGGTCTAATCCTGGTTTATCAAGATTCTTTCTTTGGTAGATTTCAACTAAGCTCAAAATGTCTTTTT
TCAGGGAAATGGCAGCATGTAAAGGAGACAACAGAGATCGCAGAAGGGAAAATGTTCTCACCAGGAAACTTGAGGGCCACGTTCGACAACTCCGAATACA
ACAAGGTTCTTGCTTTCGATCGATCTGACTTTAGTCTTGCTCGAATCTAATCCCCAATCTACAAATCTTTAAATGTTTTTCTTCTTCATTACTTTCACTG
TGAAATCAGCTGATCGATTACTACGTTAAAGAGAAGTACACACTGCGATACACTGGAGGAATGGTTCCTGACGTTAACCAGGTTCATTCCTCTTTGACAC
TTTAACCGGATTTCTTCTACTTGTGAATGAAACTTGACTTTAGCAGTTACTTGTTTTTGGCAGATTATTGTGAAGGAAAAAGGAATCTTCACCAACGTGA
CTTCTCCTACGGCTAAGGCAAAGTTGAGGCTGTTGTTCGAAGTGGCTCCTCTTGGCCTGCTCATAGAGAATGCTGGCGGATTCAGCAGTGATGGATACAA
GTCCGTGCTCGACAAGACCATCGTCAACCTCGACGATAGAACTCAAGTTGCTTATGGCTCAAAGAACGAGATCATCCGCTTCGAAGAAACCCTTTACGGA
ACATCAAGACTCAAGAATGTTCCCATTGGAGTTACCGCTTAGAACCCATTTAAAAAAAAAAAAAAACTGAAATGCATGTTTGTTTTTCCATAAACCGGAT
AATCTACTTTTGCCTTGGGTTATAAGAGAAGCAACAAAACTATTACCAAACTTTAGTATTCCACAACTATGGATATCTCTATTTCTTTTTTAAACCAGAA
ACTCCATAGATCTCGTGGGTTTTTAAGGCAGAGGACAATAAGTTTGAATCAAAATTTGTGGTTTTCACAACTATGGAAAGATGTGAAAGGCCCCGGACTT
GAAAAATTATGACATTACAAAATACTAGGATAATATTTTTACTACCACAATTTGTAATATAATATTTTGGTGGGCCAAAATTGTGAAAAAGCCCACTAAA
ATCCAAATTTCGAGACGTTCTAATTACGAACTCCTTTTTCCCAGATCGAGCTTCGATCTTCTTCTTCTTCCTCGAAAGTCTAAAGAAAGCTTAAGCAGAA
CTCCACCGATGAAATCAAAGCAACAAAATTAGAATAAAAACGATGACAAAACCTCATTTCTTGAAAAATCCAGTGTTTTTCCTATTTCTACTCATCACTG
TTTCTTCCTTAACTATTCTCACATTCTCCTTTTTTAAATTACCGGAAACACCTCTCGCCGCCGGTAACCATCTTCGCAAACTACGAAACGACCTCACCGA
TGAACTCGGATACTTGGGGAAGATGATGATCGAAATGCTACCTGAAGATCTGGTTTTCACAGCCTTCGTACCGTCCGACAAAGCATTTCGCCGAGATCTA
GGACTGAAATTGAACAATAGCCGCCAGATTAAATCTCCTGAAGACGACGACGGAGATAACACATACGCCGTCGTATCGAGGATCATGAGTTTCGCGGTGG
TTCCGTACAAAGTTGAAGAATCAGACATAGGGAATGACGAAACGGCGTCGTATGAGTCTTTGAGTGGTATTAAATTGAAGATTTGGAAAAAGAGAAATGG
TGGTGGATTGGTCGTTAATGGCGTCGAGACAGAGAAGATGGGGTTAAAGAGGGGGAAGATCATCGCTCACATAATGAATGGTGTTGTAATGGATTCTGAT
TTCGCACATTCTGTTGCTTCTTCTACTCCACAAGACGAAGATGATGAGCCACAGAGAAGAAGACGACGACGACATTAGTCTCACTCTTGTAATTTGTTGT
AACATACCAAAGGAAAACAAAACTTTTAGTTGACTAAACAGAAAATTATTGACTTAATTATCCAATCAGACTTAATAATTAAAT

>Tp57577_TGAC_v2_gene29802 | Tp57577_TGAC_v2_LG7:18697961..18701622 forward
ACATTTCGATACAAAATGTGGTTATTCCTTAATAGATATCATGTATATTAGAAAACATGAAAAGACTGTATATTTGAACATAACATTCAAAACCCGTGGT
TAATTACATTCCATGAATGATTAATGAGTTGTGGCACCTATATTCATTAACCATCCACTGAACGTAATTAATCACATGTTTGAACCGTATTAATCATCCA
AATTGTTGTCAAATTTCCGTGTCAAAATATTGTTTATGTTAATCTAACTTATATGCCGGCTATATAATAGAGCCAAAGAGAAACAAAGATAGCATGTCAT
ACCAGAATCATCTGAAAGATTAACTGCAGAATACTGCTGCTCCATTTGATGTGCATAAGCAGACATAGTTTCAAGCTATAAGCTAACTTTAAATTCAGTT
TAAGTAACACCTCCAGTTTGCTTCCATGTGCCAAAGGGATAACCTATATAATAATTCAACAAAAATTTATAATCACCTAAAATCAAATTACCAAATTGGT
TCAAAGTTTAGAACAAGGTGAAATAGAAAGGGTGGCAATGGAACATATAAAAAAATTCAAAGGAAATTAACATTATGGTTTCTAAGTGAGTGAGATAAGT
ACCTGAGAAAGACATTAATGAGTCCTAAAACAAAATTTGGGAGATAATACTAGGATTGATATTTAACTAGAATGCATGAGAGAGTATATATGTTTTTCCA
TTGTCTGTTGTGTGAGTCATTCTTTCAAGGAAGCTTCCTTTGTTTTTCAAGTGCCTTTCCTTTGTTATCACGTGCTTTACACCTTGTGTATCTACCTACA
TATCAAGTTTTTGGGTTTATATATACAAAGAGTTGTTGTTGTTGTTGTATTTTTACCAAGTATACAAAGAGTTGTTATTGGAACAACTCAATATGTTCTA
CCGCCCCCAAATTTACAAAGCATGTTGAGGAGCCTAAAGAGATTTTTTCCTTAGTTTGAGTTTAAATATGCAGAATAAGTCTAACTAGTCAAACTTTGGG
TTTAAATGTAGAAAAATGTAACTGAACACTACTCTTTGGTCTGGCCTATATGAGTGCATTTCGGACGTAAGATCTGAAACTTAGTGATTTTGAAAGTTAT
TTTCTGAAGCATTTCAAACTAAAAAAAACGTAATTGCACAAAATATTTTTTGCACTATATTGGTACCATTAGGAGCGTAGGATTCAAAATTAAGGGAGTT
CAAAAGTATCTTCCGAAATATTATGAGGGAAAAATTGAATTTTTGGGACCCTAAGAGTAATATGGGAGGCCAAAAAAGCAATTTTCTTTGTTGTTTTCCC
CCTCGCCACCTTCATCGTCTTTCATATTCTTTACATTTTACATATATTTATTAAGCTTTGTTTGAGTTCAGAGGAAAAGAGAGGCGAGAATTTTGAAAAA
AGAAAGTGGAAAGGATAGAAGTTTTTTTTTTTTTTTACTAAAGAATAGAAGATTTTTAATGGGCAGAATTTTGGAGGATTCATTTTTCTTTAAAATATAA
AATTCTCACTCAAAAGTTATATCGTCGGAAAAAATATATGAATAAAAACATTCATTTATCATTCCCTCCGAAAACACTTTCAAAAAAATGAAAGATTTAT
TTATTTGTTTCTTTATTTTCCTCACATAAAAGCCCTCACTTCCTTTCAAAACTCGCGGTCTTAGTTATGTGTCAAACTACCCGTTTTGGTAATTTAGGGG
TTGATTTGTGAAAATAATTTAAATATTAAAAATATATAAGATAAGATGTACCCTTATAATTATTTAAAAACATATTGGATTAATAACACTTATACTCCTT
GTGATCATTTGGATGAGTTTTAGTACTCCAGTAACTAAACTCACATTTAAAATATAAAATCTCGAATTCAAACTCAAACTACTACATATCAACGTTCTTG
CAGCTACCAACTGAGTTATATAAACAGGACAAATCCTAGTTGCATTTGATAACAAGTGAAACCTTGATACACAATAACACTTGATACTTAAAAAACAATA
GTCACAAACTAATTACAAACATAGGTGATAGCACTTCCCACCATATCTCTTCATATATAAGACCATAGCACAACCACATAAATACATGCGATGCTAAATA
TTTCATACCTCAAAAATGCAGTTTCATTAGCCTATCTACTCATCAAATGCCACGTGGCACTACATGCATAATTAGCCACATATCAATAATTTCTTGATAT
CCTTTCTTACTCTCTTTTTCTCAATGCAATAACAAACACAGCATCCTCAAAACTTTTCAACATAGTTTTTTATTTTTTGCAACCATGGAAACTGGTATAG
CATGTTACTCCCGTGGTGCTTTTTTTCCTACTGTTTCTTCCAAACACTCCCTACCCTCTATCACTCCCTCTTCTACCTTCAGGGTATGTAGAAATTTAAT
AGAAGAATCTTAAAAGTTTTTATTTCAATGATTGATTAATTGAAATGTTCTGTTATGCATATTCTATTTTTATGTAACTTTTTCTACGTGTGATATTATG
CTTTTACTTAATTGAATAATAGAAAACTAACATGTTTTTGTAATGATGAGGCAGAATTTGAAAACAAGCTCTTTCTTTGGAGAATCACTTAGAGTGTCAT
CCAAATCAACACTGAAGTTTTCAAGAACAAAAGCTGCTTCATTCATAACCAAATGTGAAATTGGTGACAGTTTGGTGAGTTTTTTACATGTGCGCGGTTT
TTGTGTAGTTGAATAAGTCTGTTTTGTGAAGAAGTCTCACATCGGTTGCGAGATGACCTGAATGTGACTCCCAATTCTAAGATGTTTGGATTGATTTATC
TGAACTTATCTACTGATATAAGCAATTATGAGACTGTTTGTGAGAGCTTATGTAAACAACTTAGGACATATCTATTAGTTATTTTCAGCTTATTTTCACA
AGCTCTTCAGGATAGCTTATGAAAAATGCTATAAAGTTTATATTGAAATAGTTTGACTTTTATGACGATATTGTAGGAAGAATTCCTGTCAAAGGCGACA
CCGGATAAGGGGCTGGTTAGGTTGTTGGTGTGCATGGGAGAAGCATTAAGAACAATTGCTTTCAAAGTGAAGACAGCTTCTTGTGGTGGAACACAATGTG
TTAATTCTTTTGGGGATGAGCAGCTTGCAGTGGATATGTTGGCTAACAACCTTCTTTTTGAGGTTAGAAATCATGATTTTAGAACATTATATTTCTCCAT
ACTTTTAGTTTATTCCAATTCATGCACATAGATTGGTTTTGGTCCAATTCCAACACAGGGGATCATAACATAAATGTGTGGCTTTTATGTAGGATTTTAA
TGTAAAATTGTGATATATGTAAAAATTGTTACGGAAATAATTGTCCAAGAAGTGTCAGTTCAGCTGTAAGAGTTTGACTTTGTAACCTCAAGGAACAAAG
TTCTAATCCTCTCAGGGACAGTTGTAAAATGGTCATTAGTAACACTTTAATTAATAATAATTTTCTCCTTCCCCAATTTTTAGTGAAAATTTTCTATGGA
AACAACTCAAATAGTTTAGGAAAGGATACTTGGTTTTGTTATGATGTGGATTAACAATGAGCTTCTTTGATCTTGTATTGAATTGAACTCTTGACTTTAT
CTTCTTTCTTTAATAATAGTTATAAAGAAGGGATTTAATATAATATTGAGTAATCATATATTTGTGTGTAGAACAATACAAAGGCTTATGCTAATATATT
TACAAGCAAATATGAAACGTAACTATACAAATGAAAAATAGTTAAAGATAATTAATTACAATGATTTCTATTGAATGAAATTATATCCTATTAATAACAA
ATTATTCCATCTTTATTTGCTTGTTGACTCATGTACAACTGTTTGTGATAACAATAGTAGTAATGAAATTCAATTTTATTTGCAATGTGCAATGAAGCCT
AAGTCACCAATTTTGTATGCACAGGCCTTAAAACACTCTCACTTCTGCAAGTATGCATGCTCAGAAGAAATCCCTGAGCTTCAAGATATGGGAGGTCCAG
TTGAAGGTCTGCCATAATTGTACCAAACTGTCACTAAAAATATTAATCATGTCTGTTATACAAACATATCATTTTTTTGAGGCCATGCATTTCACTGAAT
ATATGCAACTAATAACAGGTGGATTTAGTGTTGCATTTGACCCTCTTGATGGTTCCAGCATAGTAGACACAAATTTCACAGTTGGCACAATCTTTGGTGT
CTGGCCTGGTGATAAGTTGATTGGAGTCACCGGAGCAGATCAAGTTGCGGCAGCTATGGGAGTTTTAGGTCCTAGAACTACTTATGTGCTTGCTATTAAA
GGTTTCCCTGGTACTCATGAATTTCTCCTTCTTGATGAAGGTAAGATTGATATTTGATGCCATAAGATTTATGAGATTCTAGTAAGGTAGTAGTTACCTA
TGAAGCACGCATACAAACATCGGACACGACACAAACACTGACACGTCGACACCGATAATTTGAAAAAATGACATATATAATTCAGTGTAATCAGAAGTAT
TGGTGTCATGTCGGTGTCCGACACCAGGACACGCCTAATCCAAAGAGTGTCTGTGCTTCATAGGTAGTTACACTTTAGTGATATGTTCATTTTAACATGG
AACATCTCAATAACTCTCTAGACCAAAAACTAATCGAGTAAATCAGCATTTTAGTCCTTAAACTTATAAAAGTCGGTCAATTTAGTCTCGTAAATTGAAC
AATATCAATCAATTTAGTCATAGAAACTTTTATTTGCTCATTTTAGAGACAAGTTAATTATATACAAGTTTATCTAAGCTTTATCATGACAAAATTATCT
AATTCAAATTTCAGGAAAATGGCAGCATGTCAAAGAGACTCATGAAATTAGTGAAGGAAAACTATTCTCCCCTGGAAATTTAAGAGCTACATTTGACAAC
GCCAATTATGCCAAGGTCTATATGAAATTATTATCTTATTTGAGAAAACTAAATTTCCATTGTTTGTATTTTGACATGTTTCGATGAATACTTACCCCTT
CCTTTTTCATCCAATAGTTGGTTGATTACTACGTCAGAGAAAAATACACATTGAGATACACCGGAGGAATGGTGCCGGATGTCAACCAGGTTCATATCTC
AGCACATTTATACATAATACAAAATTACTTCACTAACATTTGTCCACGTTGTGTCGCGTGTCAGCGTTTCCATCTATCTTTTATATATTACAAAAAAAGA
AAGATAAAAACCTCTCGTACCTAATGATTTTCTCGCACTTATGCTAAGCACGGACCCGTTTGCTAATTTGGTATAATATGGCTTAAAAATGTCTTTTTAT
ATGCAGATTATTGTAAAAGAAAAGGGTATATTTACAAATGTGACATCACCAACTGCAAAAGCCAAGTTGAGACTGTTGTTTGAGGTAGCTCCTTTAGGAC
TATTGATTGAAAATGCTGGAGGTTACAGCAGTGATGGTTATAAATCTGTCCTAGACAAGGTCATCGAAAACATTGATGATAGAACTCAAGTTGCTTATGG
ATCAAAGAATGAGATCATTAGGTTTGAAGAAACATTGTACGGTTCATCAAGGCTCAAGGGTGGTGTACCTGTTGGAGCATCTGCTTAAGCTGTTAACCAA
CAATTCATTTTCAATTTTTATATGCTTTGTGCAAAAGATATATATGCTTATGTTTGAGACAATTATGTACAATATAGTCATAAATTCCATTTTTATGACT
ATAACTAAATATAATTTGTGTTGATATGGCCAATATCTAAGCATCTAGCCTTGAAGTCTGCCTCTTCCATTAAGCATTTTAGAGTGTACACCGGTTGAGT
TTAGCCGATGAAGCCCAAATACCTAGTTTTGGAAATTGAAGATACGATACAACCTAGATACGTTAACAAAGAAAGAGACATTGATCATACTTCACTAATA
TATAACTATAATGATCACAATTTACAAAATATAATATATGTAATATGTGATATCAAAGAGTACCTTACAACAAACCTCCAAAACAGTTCAAGTTCGAGAG
CTCTTGGTTAGTAGAACTGAATTTCACACAATTTGTGCACCAAACGTGGAATTCTTGTGCCGATCCCACGATAACGCAGAAATTGAATAGTTGTCCTAAG
GAATTGACTCATTGGAGTGAAGCAAACTTTCAAAGAACGCGGAAAGATATAGAGAAGTAAGGCGCAAATTGGAGTTGGCAAGAATTTAATTAGATGAGAA
AATTGTTTTGGTATTGTGACGGCGATCTCAATGGAGTTAACTCAAGCATTTTTATGGAAGACTGTTATGCTCTCACTGCACCATTTTCGATTGTTGAATA
ATAGAAATAATAATATGAAAATTTTTAATTAAAAATTCGCGCCAGGTAGGGGTCGAACCTACAACCTTCTGCTTAGGAAACAGACGCTCTATCCACTGAG
CTACAGGCGCTGGTTTTGATGTTATTTTCAACAGCAAGAGTATATATATAAATAAATTCAAGTTTATCAAAACAAATACCGTTATATATTCAAGCAACAA
CATGAAGTGTTTCAATTTTCA
