# Supplementary material for: Insights Into the Regulation of the Expression Pattern of Calvin-Benson-Bassham Cycle Enzymes in C3 and C4 Grasses
Source: Front Plant Sci. 2020 Oct 16;11:570436. doi: 10.3389/fpls.2020.570436 (PMC7595957; doi:10.3389/fpls.2020.570436)
Supplement: Supplementary file 8 [file Table_2.XLSX]

## Sheet: conserved_SBPase_CNS_spp
	X..motif_id	motif_alt_id	sequence_name	start	stop	strand	score	p.value	q.value	matched_sequence
1	SBPase_CNS3	NA	Switchgrass1	4979	5035	+	97.7805	3.91e-34	8.35e-29	TGTCTGCATGTCTCGGCTCTCGCCGGGCAATCCCCGTCCCTGCACGCAGCCTTATTT
2	SBPase_CNS1	NA	Seita.5G384700	4423	4479	+	95.0328	6.16e-34	6.54e-29	GTGTGTGCCAGTAAATGCCTGGAACTGTAGTGTTACTGCAAGCCCATGCTAGTGACT
3	SBPase_CNS1	NA	Green_millet	4448	4504	+	95.0328	6.16e-34	6.54e-29	GTGTGTGCCAGTAAATGCCTGGAACTGTAGTGTTACTGCAAGCCCATGCTAGTGACT
4	SBPase_CNS3	NA	Switchgrass2	4668	4724	+	97.4959	9.85e-34	1.05e-28	TGTCTGCATGTCTCAGCTCTCGCCGGGCAATCCGCGTCCCTGCACGCAGCCTTATTT
5	SBPase_CNS1	NA	Doligosanthes	4757	4813	+	94.041	1.77e-32	1.26e-27	GTGTGTGCCAGTAAATGTCAGGGACTGTAGTGTTACTGCAAGCCCATGCTAGTGACT
6	SBPase_CNS2	NA	Switchgrass1	3168	3224	+	98.1382	1.7e-31	3.69e-26	CTGCAAATCAGCAGCATTATGCCTTACCAAAGTAGCATTCTGCCTTCTTGGATTCTA
7	SBPase_CNS2	NA	Sorghum	3313	3369	+	97.4553	3.44e-31	3.72e-26	CTAATCATCAACAGCAGTATGCCTTACCAAATTAGCATGCTGCCTTCTTGGATTCTA
8	SBPase_CNS1	NA	Switchgrass1	4309	4365	+	92.1721	9.38e-31	4.98e-26	GCTCGTGCCAGTAAATGTCTGGAACTGTAGTGCTACTGCAAGCCCGTGCCAGTGACT
9	SBPase_CNS2	NA	Seita.5G384700	3310	3366	+	96.1707	9.43e-31	5.11e-26	TTGCAAATCAACAGCAATATTCCTTACCAAATTAGCATTCTGTCTTCTTGGATTCTA
10	SBPase_CNS2	NA	Green_millet	3335	3391	+	96.1707	9.43e-31	5.11e-26	TTGCAAATCAACAGCAATATTCCTTACCAAATTAGCATTCTGTCTTCTTGGATTCTA
11	SBPase_CNS2	NA	Maize	5109	5165	+	95.7724	1.21e-30	5.24e-26	CTGCTAATTAACAGCAGTATGCCTGACCAAATTAGCATGCTGCCTTCTTGTAGTCTA
12	SBPase_CNS2	NA	Doligosanthes	3375	3431	+	95.4878	1.48e-30	5.34e-26	CTGCAAATCAACAGCAGTGTGTCCTATCAAATTAGCATGCTGTCTTCTTGGATTCTA
13	SBPase_CNS1	NA	Sorghum	4439	4495	+	91.1639	4.41e-30	1.87e-25	GTGTTTGCCAGTAAATGTCTCGGCCTGTAGTGTTACTGCAAGCCCATGCTAGTGACT
14	SBPase_CNS2	NA	Pahal.E00917	3159	3215	+	91.6504	2.17e-29	6.71e-25	CTGCAAATCAGCAGCAGTATGCCTTACCAAAGTAGCATTCAGTCTTCTTGGATTCTA
15	SBPase_CNS3	NA	Sorghum	5503	5559	+	87.1951	4.17e-28	2.96e-23	TGTCTGCATGTCTCATCTCTCGGTGGGCAATCTCCGGCCCTGCAGCCTTATTTCTTT
16	SBPase_CNS1	NA	Pahal.E00917	4303	4359	+	86.9672	4.42e-28	1.56e-23	GCGCGTGCCAGTAAATGTCTGGAACTGTAGTGCTACTGCAAGCCCATGCTAGAGACT
17	SBPase_CNS1	NA	Brachi_dis	4459	4515	+	80	6.67e-26	2.02e-21	GGTGCTCCCAGTGAGTGCCACGAACTGTAGTTCCACCACGAGCCCATGCGATTGACT
18	SBPase_CNS3	NA	Seita.5G384700	5116	5172	+	73.7073	2.39e-24	1.02e-19	TGTCTGCATGTCTCGGCTCTCGCCGGCGTCTCTGCAGCCTTACTTCTTTTCGATGCT
19	SBPase_CNS3	NA	Green_millet	5141	5197	+	73.7073	2.39e-24	1.02e-19	TGTCTGCATGTCTCGGCTCTCGCCGGCGTCTCTGCAGCCTTACTTCTTTTCGATGCT
20	SBPase_CNS1	NA	Brast01G087000	4488	4544	+	67	1.04e-22	2.77e-18	GGTGCTCCCAGTGAGTGCCACGAACTGTAGTTCCACCACGAGCCCATGCAATCGACT
21	SBPase_CNS1	NA	Barley	4209	4265	+	59.5984	3.68e-21	8.7e-17	GCTCTCCCCAGTGAGTGCCACGAACTGTTGTTCCACCGCGCTGCCCATGCATGCTCT
22	SBPase_CNS3	NA	Pahal.E00917	4956	5012	+	39.5203	1.64e-17	5.84e-13	TCATCAGATGTCTCGGTTCTCGCCGGGCAATCCCCGTCCCTGCACGCAACCTTATTT
23	SBPase_CNS1	NA	Maize	6139	6195	+	13	1.26e-13	2.68e-09	ACGTTGCCAGTAAAATGTCTCGGGCTGTAGAGTCACTGCAAGCCCATGCTAGTGAAC
24	SBPase_CNS2	NA	Switchgrass2	2807	2863	+	-0.617886	6.13e-13	1.66e-08	AATCAAATCAGCAGCATTACGCCTTACCAAAGTAGCATTCTGTCTAAGTCAAAAACA
25	SBPase_CNS2	NA	Switchgrass2	2843	2899	+	-39.2114	9.16e-09	0.00022	ATTCTGTCTAAGTCAAAAACAAAACAAAAAAGTAGCATTCTGTCTTCTTGGATTCTA
26	SBPase_CNS3	NA	Doligosanthes	5428	5484	+	-27.4309	1.15e-08	0.00035	ATATCTCGTGTCTCGCCTCCCGACGGGCAATCCCCGTCTCTGCGCAGCCTTATTTCT
27	SBPase_CNS1	NA	Rice	4420	4476	+	-39.1885	7.4e-08	0.00143	CGGCGCCACCGTGGGCGCCGCCGCCTAATCTTTTGCTGCAACGCGAGCCCAGTGTCT
28	SBPase_CNS2	NA	Bostr.20505s0170	878	934	+	-59.2439	5.45e-07	0.0118	TTTCTAATTAAAAATTGTATATATATACATATTATGATTATATTTTTCTGGTGTCGA
29	SBPase_CNS2	NA	Tp57577_TGAC_v2_gene29802	1244	1300	+	-60.1789	6.5e-07	0.0128	TGGGACCCTAAGAGTAATATGGGAGGCCAAAAAAGCAATTTTCTTTGTTGTTTTCCC
30	SBPase_CNS3	NA	Green_millet	1001	1057	-	-46.4065	7.21e-07	0.0192	TCTTCGCCAGCCTCGGTCTTCACCTGCGCCGCCGTGGCCGTGCCCCTCACCTTCTCA
31	SBPase_CNS2	NA	Brachi_dis	3190	3246	+	-66.3415	2.02e-06	0.0365	CTATAGCAGTGAAACAACATATCAGTATATGGAACCAAGATGTCTTCTTGGATTCTG

## Sheet: conserved_FBPase_CNS_spp
	X..motif_id	motif_alt_id	sequence_name	start	stop	strand	score	p.value	q.value	matched_sequence
1	FBPase_CNS2	NA	Panicum2-Pavir.Ib01141	561	620	+	109.317	5.71e-35	1.12e-29	GAAGAGGACAAGTTTGTTGAACCTGTCGACAAGTCGATGTGAAGCGTAACACGACGAAAC
2	FBPase_CNS2	NA	Doligosanthes	679	738	+	108.52	1.42e-34	1.12e-29	GAAGAGGACAAGTTTGTTGAACCTGTCGAGGAGTCGATGTAAAGCATAACACGACAATAC
3	FBPase_CNS2	NA	Seita.9G458800	805	864	+	108.244	2.09e-34	1.12e-29	GAAGAGGACAAGTTTGTTGAACCTGTCGACAAGTCGATGTAAAGCACAACACTACAATAC
4	FBPase_CNS2	NA	Setaria-Sevir.9G462300	1102	1161	+	108.244	2.09e-34	1.12e-29	GAAGAGGACAAGTTTGTTGAACCTGTCGACAAGTCGATGTAAAGCACAACACTACAATAC
5	FBPase_CNS2	NA	Panicum1-Pavir.J33737	932	991	+	108.033	2.75e-34	1.18e-29	GAAGAGGACAAGTTTGTTGGACCTGTCGACAAGTCGATGTGAAGCGTAACACGACGAAAC
6	FBPase_CNS2	NA	Sorghum-Sobic.001G425400	899	958	+	101.285	2.24e-32	8.04e-28	GAAGAGGACAAGTTTGTTGTACCTGTCGACGAGTCGATGTAAAGCACAACACGCCAGTGA
7	FBPase_CNS2	NA	Pahal.H02524	675	734	+	88.3577	5.58e-29	1.71e-24	GAAGAGGACAAGTTTGTTGAACCTGTCGACAAGCCGATGCAAAGCGTAACACGACGAGAC
8	FBPase_CNS1_1	NA	Panicum1-Pavir.J33737	806	834	+	52.8049	2.24e-18	4.87e-13	GTATTTGTCCGTACTTCTGCCACGGCACG
9	FBPase_CNS1_2	NA	Panicum2-Pavir.Ib01141	402	430	+	52.6992	2.73e-18	2.96e-13	GATTCCGTTGCTCGTGAAGGGAAACGAAC
10	FBPase_CNS1_2	NA	Panicum1-Pavir.J33737	752	780	+	52.6992	2.73e-18	2.96e-13	GATTCCGTTGCTCGTGAAGGGAAACGAAC
11	FBPase_CNS1_1	NA	Seita.9G458800	675	703	+	52.2358	2.04e-17	1.48e-12	GTATTTGTCTGTACTTCTGACACGGCACG
12	FBPase_CNS1_1	NA	Setaria-Sevir.9G462300	972	1000	+	52.2358	2.04e-17	1.48e-12	GTATTTGTCTGTACTTCTGACACGGCACG
13	FBPase_CNS1_1	NA	Panicum2-Pavir.Ib01141	456	484	+	50.9593	5.17e-17	2.81e-12	GTATTTGTCCGTTCTTCTGCCACGACACG
14	FBPase_CNS1_2	NA	Seita.9G458800	620	648	+	50.8455	6.59e-17	3.57e-12	GATTCCGTTGCTCGTGAAGGGAACAAAAC
15	FBPase_CNS1_2	NA	Setaria-Sevir.9G462300	917	945	+	50.8455	6.59e-17	3.57e-12	GATTCCGTTGCTCGTGAAGGGAACAAAAC
16	FBPase_CNS1_1	NA	Pahal.H02524	535	563	+	45.3496	1.37e-15	5.7e-11	GTATTTGTCCGTACTTCTGCCGCGACACG
17	FBPase_CNS1_1	NA	Sorghum-Sobic.001G425400	759	787	+	45.1545	1.57e-15	5.7e-11	TTCTTTGTCTGTACTTCTGACAAGACATG
18	FBPase_CNS1_2	NA	Sorghum-Sobic.001G425400	708	736	+	42.4878	1.2e-14	5.22e-10	GATTCCGTAGCTCGTGAAAGAACAAACAA
19	FBPase_CNS1_2	NA	Pahal.H02524	481	509	+	38.3089	1e-13	3.62e-09	GATTCCGCTGCTCGTGAGGGGAAACGAAC
20	FBPase_CNS1_2	NA	Brachypodium-Bradi1g67020	328	356	+	12.7561	4.73e-09	0.000147	GATTCCGTTGCCAGTGACGAGAACAGACA
21	FBPase_CNS1_2	NA	Doligosanthes	551	579	+	7.70732	2.12e-08	0.000574	GATTCCGTTGCTCGTGAGGACTGAAGAGA
22	FBPase_CNS1_2	NA	Brast02G127900	822	850	+	3.46341	9.83e-08	0.00237	GCCTCCGTTGCTCGGAAAAAGCCAAAAAA
23	FBPase_CNS2	NA	Setaria-Sevir.9G462300	204	263	+	-76.8293	8.99e-07	0.0242	TAATTGCACATTTTTATTGTACTTTGCGAGACGAATCTTTTGAGCCTAATTAGTCAATGT

## Sheet: conserved_PRK_CNS_spp
	X..motif_id	motif_alt_id	sequence_name	start	stop	strand	score	p.value	q.value	matched_sequence
1	PRK_CNS1	NA	Doligosanthes-KV782616.1	1395	1507	+	210.936	3.99e-69	9.07e-64	CATTCCCTCATCTGCAGCCAGCCATCCTTGCGTCGCCACGTGTCAAAACCATATCTAAATTCATGGAACCACAACCAAGCTTTCGGTAGTGAGCCCCTGGCCATCACAAGTCA
2	PRK_CNS1	NA	Rice-LOC_Os02g47020	1580	1692	+	178.78	5.56e-56	6.31e-51	CATTCCCTCATCCTCAGCCAGCCATCCCTGCGCTGCCACGTGGCATAACCATATCTAAATTCATGAAACCACCACCAAGCTTTCTCCCGAGCATCCCTGGCCATCACAAATTC
3	PRK_CNS1	NA	Barley-HORVU6Hr1G067660.7	1518	1630	+	172.128	2.53e-54	1.92e-49	CATTACCTCATCTACATCCAGCCATCCCAGCTCTGCCACGTGGCACAACCATATCTAGATCCATGGAACCACCACCAAGCTTTCCTCCAAGCGTCTCTGGCCATCATAATTCA
4	PRK_CNS1	NA	Brachypodium-Bradi3g52400	1524	1636	+	166.688	4.91e-53	2.79e-48	CCATTCCTCATCCGCTTCCAGCCATCCTTGCACTGCCACGTGGTGGAACCATATCTAGATCCCTGGAACCACCACCAAGCTTTCTTTCAAGCGTCCTTGGCCATCACAATTCA
5	PRK_CNS1	NA	Setaria-Sevir.1G289200	1464	1576	+	163.908	2.13e-52	8.05e-48	CATTCCCTCATCTGAAACCAGCCATCCTCGCGCCGCCACGTGGCGAAACCATATCTAAATTCATGGAACCACAACCAAGCTTTCGCTCGTGCGGCCCGGGCCATCACAAGTCA
6	PRK_CNS1	NA	Seita.1G283800	1627	1739	+	163.908	2.13e-52	8.05e-48	CATTCCCTCATCTGAAACCAGCCATCCTCGCGCCGCCACGTGGCGAAACCATATCTAAATTCATGGAACCACAACCAAGCTTTCGCTCGTGCGGCCCGGGCCATCACAAGTCA
7	PRK_CNS1	NA	Maize-Zm00008a022714	1431	1543	+	159.826	1.74e-51	5.65e-47	CATTCCCTCATCTGCAGCCAGCCATCCTTGCGACGCCACGTGGTGAAACCATATCTATATTCATGAAACCTCAACCAAGCTTTCCCTCGAGCGTCCTTGGCCATCACTAGTCA
8	PRK_CNS1	NA	Switchgrass-Pavir.Ab02808	1460	1572	+	70.4587	1.41e-35	4e-31	CATTCCCTCATCTGCAACCAGCCATCCTTGCGCCGCCACGTGGCAGAACCATATCTAAAATCATGGAACCACAACCAAGCTTTCGCTCGTGCGCCCGCCCCAGGCCTGGCCAT
9	PRK_CNS1	NA	Brast04G095300	1455	1567	+	39.3578	3.35e-31	8.47e-27	CCATTCCTCATCCGCATCCAGCCATCCTTGCACTGCCACGTGGTGGAACCATATCTAGATCCCTGGAACCACCACCAAGCTTTTTTCAAGCGTCCCTGGCCATCACAATTCAA
10	PRK_CNS1	NA	Pahal.A03030	1452	1564	+	35.3303	1.15e-30	2.61e-26	CATTCCCTCATCTGCAGCCAGCCATCCTTGCGCCGCCACGTGGCAAAACCATATCTGAAATCATGGAACCACAACCAAGCTTTTCGCTCGTGCGCCCCTGGCCGTCACAAGTC
11	PRK_CNS1	NA	Sorghum-Sobic.004G272100	1310	1422	+	25.211	2.38e-29	4.92e-25	CATTCCCTCATCTGCAACCAGCCATCCTTGCGCCGCCACGTGGAGAAACCATATCTAAATTCATGAAACCTCAACCAAGCTTTCCGCTTTCCCACAAGCGTTCGTGGCCATCA
12	PRK_CNS1	NA	Migut.E01330	1555	1667	+	-197.725	9.12e-09	0.000173	CAACCCTCATCTCTTACCAATCCATCATCCTCTTGCCACGTGGCACATAATATCCAAACTTCAACACATGACCACCAACCCTTTCTCCATGCCTACTTTTAATCACAAACACA
13	PRK_CNS1	NA	Tp57577_TGAC_v2_gene9091	1354	1466	+	-210.358	5.24e-08	0.000916	TTATCCCTCATCTTCAAATATCCACCATTTTTATGCCACGTGGCATGTCAAATATCCAAGCTACACATACCACAAAAGACTTTCCCATAAACCCTTTTCATCACACATATGCC
14	PRK_CNS1	NA	Bostr.3359s0154	5420	5532	+	-214.734	9.4e-08	0.00153	AAGAATCTGAATCTGTTGATGACTTCATTACAGAATGCAATGTAGCTACCATATAACTATTCTTCAAAGCAGCAGCTAGTTTCACTAACGGTCTCCGTGGCCATCCCACCTTT
15	PRK_CNS1	NA	AT1G32060	4929	5041	+	-219.899	1.85e-07	0.0028	ATGAATCTGAATCTGATGATGACTTCATTACAGAATGCAAAGTAGCAACCATATAACTATTCTTCAAAGCAGCAGCTAGTTTCACTAACGGTCTCCTTGGCCATCCCACCTAT
16	PRK_CNS1	NA	Aqcoe3G212600	1665	1777	+	-225.798	3.93e-07	0.00557	CCCTTTCTCATCTCCAAATATCCACCACCATGCTTCCACGTGGCATTTCAATATCCAAACTGCATGAAATCACCACCAAGCTTCTCAACCAGTCTTTGTTCATCACATATATC
17	PRK_CNS1	NA	Brast04G095300	1014	1126	+	-239.789	2.17e-06	0.029	CTTGTTTTCATCTTCAACGCTCAATGTATTTGTTAACGGGAACAAGGAATCAAATGAGATTCCTGTAATCATATTCTAGCTTATGCTGAATCATGCTAGTCAAATTGTGGTGC
18	PRK_CNS1	NA	Doligosanthes-KV782616.1	1370	1482	+	-240.734	2.42e-06	0.0306	CCAGGACTCATCTGCAGCCACCCATCATTCCCTCATCTGCAGCCAGCCATCCTTGCGTCGCCACGTGTCAAAACCATATCTAAATTCATGGAACCACAACCAAGCTTTCGGTA
19	PRK_CNS1	NA	Eucgr.E01261	1956	2068	+	-243.394	3.3e-06	0.0395	ACACTCCTCATCTTGAGCCAGCCAACCGCGTCACGCCATGTGTCCTGCCAAATATCCAAACCGCATCAAATGACCACCAAGTTTTTCCATACGTTCGCATTAATCTCTCTCAG
20	PRK_CNS1	NA	AT1G32060	1730	1842	+	-245.486	4.21e-06	0.0478	TATCCTCTTATCTTATCAACAACATCTTAACATAGAGACTAATCAACATTACAAACAATTTTACTTCAAGAAACCAAAACATGAGCCAATCATCACACAACCACATTAAACCA
