# Supplementary material for: Insights Into the Regulation of the Expression Pattern of Calvin-Benson-Bassham Cycle Enzymes in C3 and C4 Grasses
Source: Front Plant Sci. 2020 Oct 16;11:570436. doi: 10.3389/fpls.2020.570436 (PMC7595957; doi:10.3389/fpls.2020.570436)
Supplement: Supplementary file 9 [file Table_3.XLSX]

## Sheet: Supplementary_Table_1
		Athaliana ID	Pvirgatum ID	Pvir BS vs M log2 Fold Change		Sviridis ID	Svir BS vs M log2 Fold Change		Phalli ID	Phal BS vs M log2 Fold Change		Sitalica ID	Sita BS vs M log2 Fold Change		S.bicolor ID	Sbic BS vs M log2 Fold Change		Z.mays ID	Zmays BS vs M log2 Fold Change
Common SBPase, FBPase, GAPDHB	VRN1	AT3G18990	Pavir.8NG077400.2	3.6		Sevir.8G068300.1	1.36667
	ERF73	AT1G72360	Pavir.9NG798900.1	5.45		Sevir.2G400300.5	2.86667		Pahal.2G447100.1	1.83333		Seita.2G390000.1	3.63333					AC206951.3_FG016	-4.18
						Sevir.9G520900.1	-1.43333		Pahal.2G447100.2	2.16667		Seita.2G390000.3	1.23333
						Sevir.9G521200.2	-4.1		Pahal.9G580000.1	-1.36667		Seita.9G516500.1	-1.86667
									Pahal.9G580100.1	-2.13333		Seita.9G516600.1	3
									Pahal.9G580200.1	-2.13333		Seita.9G516700.1	-4.23333
									Pahal.9G580200.2	-2.06667		Seita.9G516700.2	-4.1
												Seita.9G516800.1	-3.63333
												Seita.9G516800.2	3.43333
	ERF3	AT1G50640	Pavir.1NG086200.1	1.1		Sevir.1G055400.1	0.7
	CRF4	AT4G27950				Sevir.3G297400.1	-1.43333		Pahal.5G527300.1	2.1		Seita.3G289200.1	-1.96667
						Sevir.5G014500.1	-1.53333		Pahal.9G036400.1	-0.3		Seita.5G015800.1	2.26667
						Sevir.9G037900.3	0.6					Seita.9G038700.1	0.5
	ERF5	AT5G47230				Sevir.1G261900.1	-1.1		Pahal.9G383200.1	-3.03333		Seita.1G257600.1	-1.66667
	ESE3	AT5G25190				Sevir.1G358600.2	-5
						Sevir.3G023200.1	5.93333
						Sevir.4G048900.1	-6.4
	ERF7	AT3G20310																GRMZM2G089995	-3.78
	CRF10	AT1G68550				Sevir.2G177700.4	-2.8		Pahal.5G460900.1	0.6					Sobic.002G165700	5.07146
						Sevir.5G087600.1	-0.5
Common SBPase, GAPDHB	ERF10	AT1G03800	Pavir.6NG231200.1	4.8		Sevir.6G022600.1	1					Seita.6G023700.1	-1.2
	ERF11	AT1G28370																GRMZM2G020054	-4.28
	ESE1	AT5G51190				Sevir.9G326300.1	1.5
Unique GAPDHB	ERF1	AT3G23240				Sevir.8G100900.1	-5.26667		Pahal.2G139200.1	-3.43333		Seita.2G138400.1	-2.93333
						Sevir.9G504700.1	-3.7		Pahal.8G262800.1	1.85		Seita.9G500100.1	-1.75
	LOB	AT5G63090							Pahal.5G488600.2	3.15		Seita.5G119400.1	4.55
	ERF9	AT5G44210	Pavir.5NG539500.1	-2.4		Sevir.3G196300.1	1.2					Seita.5G348000.1	-1.36667
						Sevir.5G352700.1	-2.5
	ERF48	AT2G40340				Sevir.3G212900.1	-4.6		Pahal.3G328300.1	-0.5		Seita.3G281000.4	1.63333		Sobic.009G101400	3.70957
						Sevir.3G288700.5	0.5		Pahal.5G484900.1	-0.7		Seita.3G281000.5	0.4
						Sevir.3G288700.6	-1.6					Seita.5G115000.1	-0.3
						Sevir.5G111800.3	-1.2
	AS2	AT1G65620				Sevir.3G246200.2	-5.4					Seita.5G408700.1	-3.43333
							-3.35
	RAP212	AT1G53910	Pavir.2KG347700.1	2.66667		Sevir.2G224500.1	-1.13333		Pahal.1G423000.1	0.5		Seita.4G041600.1	-1.26667
			Pavir.5NG356800.1	1					Pahal.2G274800.1	-1.06667
	ERF15	AT2G31230				Sevir.2G118100.1	-4.5		Pahal.8G107700.1	-1.5		Seita.2G112200.1	-2.13333
						Sevir.8G182200.1	5.7					Seita.8G173100.1	7.6
												Seita.8G237900.1	4.26667
	RAP211	AT5G19790							Pahal.3G478100.1	5.6								GRMZM2G384386	8.96
									Pahal.9G167700.1	-2.43333
	ERF4	AT3G15210	Pavir.7KG343600.1	1.7		Sevir.1G079900.1	-1.43333		Pahal.5G125800.1	-0.9		Seita.1G081400.1	-0.4
			Pavir.J223500.1	1.5		Sevir.3G032800.1	-1					Seita.4G252600.1	0.4
						Sevir.4G264800.1	2.86667
						Sevir.4G264800.5	-3.63333
						Sevir.7G243732.1	1
Unique PRK	OBP3	AT3G55370				Sevir.3G064900.1	6.43333		Pahal.3G092800.1	3.5		Seita.3G064100.1	5.4					GRMZM2G144172	9.29
						Sevir.3G064900.2	6.6		Pahal.3G092800.2	7.85		Seita.9G033400.1	5.83333					GRMZM2G179069	7.7
						Sevir.3G064900.3	4.86667		Pahal.3G092800.3	3.63333		Seita.9G452000.1	7.23333					AC233935.1_FG005	7.5
						Sevir.9G032600.1	6.5		Pahal.9G030900.1	5.4								GRMZM2G123900	7.55
						Sevir.9G455900.1	7.93333		Pahal.9G513900.1	3.13333								GRMZM5G880268	7.6
						Sevir.9G455900.2	6.96667		Pahal.9G513900.2	9.75
	GATA15	AT3G06740				Sevir.7G279100.1	1.05
Unique FBPase	TFIIIA	AT1G72050							Pahal.1G011300.1	0.766667		Seita.3G044400.1	0.4
C3- Absent SBPase	At5g66940	At5g66940				Sevir.3G015900.1	2.16667		Pahal.7G338900.1	2.76667		Seita.3G014900.1	5.13333
	BZR1	AT1G75080							Pahal.2G425900.1	1.83333
C3-Absent FBPase	TCX2	AT4G14770				Sevir.2G055300.3	-6.2		Pahal.3G490800.1	0.7		Seita.2G050700.1	-3.63333
						Sevir.3G398500.1	0.7		Pahal.9G158300.1	6.95		Seita.3G382000.1	-0.7
						Sevir.9G159400.4	4.96667					Seita.9G161100.3	5.1
						Sevir.9G159400.6	4.8					Seita.9G161100.2	7.46667
						Sevir.9G159400.1	2.65
						Sevir.9G159400.7	4.06667
C3-Absent PRK	AT3G12130	AT3G12130				Sevir.4G224600.1	-0.3		Pahal.1G071400.1	-0.9		Seita.3G029300.2	-0.9
						Sevir.4G224600.2	-1.7		Pahal.1G071400.3	-7.25		Seita.4G214800.1	-0.466667
C4-Absent PRK	AREB3	AT3G56850	Pavir.5KG593700.1	3.26667		Sevir.9G425100.2	5.1
	bZIP16	AT2G35530				Sevir.2G084800.1	0.8		Pahal.1G023000.4	1.06667		Seita.3G090500.2	1.16667					GRMZM2G088140	3.71
						Sevir.3G092500.1	-0.7		Pahal.1G023000.5	-0.7		Seita.3G090500.3	-9.65
									Pahal.1G023000.6	1.56667		Seita.9G474400.1	0.3
									Pahal.3G063900.2	0.6
									Pahal.9G536900.1	0.5
Supplementary Table 1. Differential expression of trans-acting factors binding putative TFBS in bundle sheath and mesophyll cells in C4 species. The expression level of each Arabidopsis thaliana transcription factor orthologue was obtained from RNAseq data of Panicum virgatum, Setaria viridis, Panicum hallii and Setaria italica (see Methods section). Data from Zea mays and Sorghum bicolor was obt…
